# Supplementary material for: Glucocorticoid Treatment Leads to Aberrant Ion and Macromolecular Transport in Regenerating Zebrafish Fins
Source: Front Endocrinol (Lausanne). 2019 Oct 4;10:674. doi: 10.3389/fendo.2019.00674 (PMC6787175; doi:10.3389/fendo.2019.00674)
Supplement: Supplementary file 1 [file Table_1.XLSX]

## Sheet: Description
Table S1: List and quantification of all identified proteins
The following values are listed for each protein/protein group
Protein information
id	Rolling unique numeric ID generated by MaxQuant
Uniprot Accessions	Protein accessions of identified proteins extracted from Uniprot Knowledgebase
Protein names	Protein names of identifications extracted from Uniprot Knowledgebase
Gene names	Gene names of identifications extracted from Uniprot Knowledgebase
Fasta headers	Complete FASTA header as included in the database used for protein identification
Mol. weight [kDa]	Molecular weight calculated from amino acid sequence of corresponding proteins
Sequence length	Number of amino acids of corresponding proteins
Is Deamidation	If TRUE, protein was deaminated (NQ) in the identification
Is Oxidation (M)	If TRUE, protein was oxidized (M) in the identification
Protein identification
Proteins	Number of grouped proteins by MaxQuant
Peptides	Number of peptides assigned to the protein/protein group
Razor + unique peptides	Number of unique peptides or peptides assigned by razor method to the protein/protein group
Unique peptides	Number of unique peptides assigned to the protein/protein group
PSM	Number of PSM assigned to the protein/protein group
Sequence coverage [%]	Proportion [%] of complete protein seqeunce covered by identified proteins
Q-value	q value calculated by MaxQuant using target/decoy search algorithm (=FDR)
Score	Score based on calculations by Andromeda algorithm
GO enrichment/clustering
Cluster (Regeneration phase)	Cluster(s) identified by GO analysis protein is assigned to in the regeneration phase
Terms (Regeneration phase)	Assigned terms from GO analysis
Cluster (Prednisolone effects)	Cluster(s) identified by GO analysis protein is assigned to in the regeneration phase
Terms (Prednisolone effects)	Assigned terms from GO analysis
WGCNA
Module name	Assigned module from Weighted gene correlation analysis (WGCNA)
Regeneration phase/Prednisolone effects
significance	If TRUE, protein was identified as significantly altered abundant
p value adjusted (BH)	Benjamini-Hochberg adjusted p value from permutation based FDR validation (only in Regeneration phase)
p value	p value from permutation based FDR validation (only in Prednisolone effect)
log2 fold change	log2- transformed abundance ratio of the means of treatment vs. control
quantified	if TRUE, protein was quantified (n>3 replicates) in both treatments of the corresponding analysis
quantification
n quant treatment	number of replicates with quantitive values of the corresponding protein and treatment
(centered log 2) LFQ intensity
centered log2 LFQ intensity treatment	centered (by median substraction) log2-transformed LFQ intensity of the corresponding protein in the treatment and replicate as indicated
log2 LFQ intensity treatment	log2-transformed LFQ intensity of the corresponding protein in the treatment and replicate as indicated
LFQ intensity treatment	LFQ intensity of the corresponding protein in the treatment and replicate as indicated

## Sheet: Table S1
Protein information									Protein identification								GO enrichment/clustering				WGCNA	regeneration phase (uninjured/untreated vs. 4 dpa/untreated)				prednisolone effects (4 dpa/prednisolone vs. 4 dpa/DMSO)				quantification				centered log2 LFQ intensity
id	Uniprot Accessions	Protein names	Gene names	Fasta headers	Mol. weight [kDa]	Sequence length	Is Deamidation	Is Oxidation (M)	Proteins	Peptides	Razor + unique peptides	Unique peptides	PSM	Sequence coverage [%]	Q-value	Score	Cluster (Regeneration phase)	Terms (Regeneration phase)	Cluster (Prednisolone effects)	Terms (Prednisolone effects)	Module name	significance	p value adjusted (BH)	log2 fold change	quantified	significance	p value	log2 fold change	quantified	n quant uninjured/untreated	n quant 4 dpa/untreated	n quant 4 dpa/DMSO	n quant 4 dpa/prednisolone	centered log2 LFQ intensity uninjured/untreated_A	centered log2 LFQ intensity uninjured/untreated_B	centered log2 LFQ intensity uninjured/untreated_C	centered log2 LFQ intensity uninjured/untreated_D	centered log2 LFQ intensity 4 dpa/untreated_A	centered log2 LFQ intensity 4 dpa/untreated_B	centered log2 LFQ intensity 4 dpa/untreated_C	centered log2 LFQ intensity 4 dpa/untreated_D	centered log2 LFQ intensity 4 dpa/DMSO_A	centered log2 LFQ intensity 4 dpa/DMSO_B	centered log2 LFQ intensity 4 dpa/DMSO_C	centered log2 LFQ intensity 4 dpa/DMSO_D	centered log2 LFQ intensity 4 dpa/prednisolone_A	centered log2 LFQ intensity 4 dpa/prednisolone_B	centered log2 LFQ intensity 4 dpa/prednisolone_C	centered log2 LFQ intensity 4 dpa/prednisolone_D
0	A0A068F9P7;F1Q7I4	Beta-3-glucosyltransferase a	b3glcta	tr|A0A068F9P7|A0A068F9P7_DANRE Beta-3-glucosyltransferase a OS=Danio rerio GN=b3glcta PE=2 SV=1;tr|F1Q7I4|F1Q7I4_DANRE Beta 3-glucosyltransferase a (Fragment) OS=Danio rerio GN=b3glcta PE=4 SV=2	56.191	496	FALSE	FALSE	2	3	3	3	2	9.7	0.0035554	1.8228	none	none	none	none	none	FALSE			FLASE	FALSE			FALSE	1	0	1	0	-3.89052									-3.1024
1	A0A097;A0A0R4IPR9	Thymosin beta	tmsb1 si:dkey-152p16.6 Tbeta-a	tr|A0A097|A0A097_DANRE Beta thymosin-like protein 2 OS=Danio rerio GN=tmsb1 PE=1 SV=1;tr|A0A0R4IPR9|A0A0R4IPR9_DANRE Thymosin beta 1 OS=Danio rerio GN=tmsb1 PE=1 SV=1	5.1918	46	FALSE	FALSE	2	6	6	6	166	76.1	0	136.57	none	none	none	none	blue	FALSE	0.1023	-1.14488	TRUE	FALSE	0.435193	0.397499	TRUE	4	4	4	4	3.5698	4.84059	4.97124	5.13103	3.20103	4.54236	3.18093	3.00882	1.42964	2.2014	2.25133	2.71909	3.58693	2.00839	2.72348	1.87266
2	E7FCU0;F1QGI4;A0A0A0MPF3;F1QW36;A0A0R4IS68;E9QGH7	Nucleophosmin 1a	npm1a	tr|E7FCU0|E7FCU0_DANRE Nucleophosmin 1a OS=Danio rerio GN=npm1a PE=1 SV=1;tr|F1QGI4|F1QGI4_DANRE Nucleophosmin 1a OS=Danio rerio GN=npm1a PE=1 SV=1;tr|A0A0A0MPF3|A0A0A0MPF3_DANRE Nucleophosmin 1a OS=Danio rerio GN=npm1a PE=1 SV=1;tr|F1QW36|F1QW36_DANRE Nuc	31.158	279	TRUE	TRUE	6	16	16	16	250	56.3	0	323.31	none	none	none	none	turquoise	FALSE			FLASE	FALSE	0.400608	0.166335	TRUE	1	4	4	4				-2.86057	3.17661	3.30193	3.27561	3.29991	3.09471	3.87347	3.41297	3.30954	3.65108	3.5059	3.78821	3.41084
3	A0A0A0MPJ4;A0A0A0MPG5;B0S5N4;A0A140LGG1			tr|A0A0A0MPJ4|A0A0A0MPJ4_DANRE Plexin A3 OS=Danio rerio GN=plxna3 PE=1 SV=1;tr|A0A0A0MPG5|A0A0A0MPG5_DANRE Plexin A3 OS=Danio rerio GN=plxna3 PE=4 SV=1;sp|B0S5N4|PLXA3_DANRE Plexin A3 OS=Danio rerio GN=plxna3 PE=2 SV=2;tr|A0A140LGG1|A0A140LGG1_DANRE Plexin	211.43	1890	FALSE	FALSE	4	4	4	3	12	2.2	0.0054885	1.616	none	none	none	none	none	FALSE			FLASE	FALSE			FALSE	0	0	0	1														-3.9354
4	B0S581;A0A0A0MPG8;E7F6H4	DNA (cytosine-5-)-methyltransferase 3 beta, duplicate a	dnmt3ba	tr|B0S581|B0S581_DANRE DNA (cytosine-5-)-methyltransferase 3 beta, duplicate a OS=Danio rerio GN=dnmt3ba PE=1 SV=1;tr|A0A0A0MPG8|A0A0A0MPG8_DANRE DNA (cytosine-5-)-methyltransferase 3 beta, duplicate a OS=Danio rerio GN=dnmt3ba PE=1 SV=1;tr|E7F6H4|E7F6H4_D	161.47	1433	FALSE	FALSE	3	7	7	5	29	6.1	0.0009978	2.5365	none	none	none	none	purple	FALSE			FLASE	FALSE			FALSE	0	4	4	2					-2.55256	-2.03992	-1.83644	-2.25255	-2.20086	-3.14322	-2.32361	-1.82286		-2.4183	-2.94509
5	A0A0A0MPI6	Si:dkey-5n18.1	si:dkey-5n18.1	tr|A0A0A0MPI6|A0A0A0MPI6_DANRE Si:dkey-5n18.1 OS=Danio rerio GN=si:dkey-5n18.1 PE=4 SV=1	22.02	211	FALSE	FALSE	1	4	4	4	29	24.6	0.00024882	6.1723	none	none	none	none	pink	FALSE			FLASE	FALSE	0.222092	-0.612572	TRUE	2	4	4	4	-1.58931		-2.07972		-1.69776	-1.57163	-2.01703	-2.01956	-2.17307	-1.81416	-1.5775	-2.48083	-1.9026	-3.77544	-2.3231	-2.49471
6	A0A0A0MPK9;R4GE22	SR-related CTD-associated factor 4b	scaf4b	tr|A0A0A0MPK9|A0A0A0MPK9_DANRE SR-related CTD-associated factor 4b OS=Danio rerio GN=scaf4b PE=1 SV=1;tr|R4GE22|R4GE22_DANRE SR-related CTD-associated factor 4b OS=Danio rerio GN=scaf4b PE=1 SV=1	81.698	729	FALSE	FALSE	2	2	1	1	2	2.2	0.028204	0.94641	none	none	none	none	none	FALSE			FLASE	FALSE			FALSE	0	0	0	1														-4.49285
7	A0A0A0MPL4	Syntaxin 7-like	stx7l	tr|A0A0A0MPL4|A0A0A0MPL4_DANRE Syntaxin 7-like OS=Danio rerio GN=stx7l PE=1 SV=1	28.953	258	TRUE	FALSE	1	13	13	13	146	56.2	0	282.46	none	none	none	none	blue	FALSE	0.00139301	-1.63716	TRUE	FALSE	0.68026	-0.123028	TRUE	4	4	4	4	1.24565	1.24025	0.760683	1.31568	-0.159	-0.315865	-0.947754	-0.563763	-1.41095	-1.72868	-1.23385	-1.301	-0.864754	-2.13451	-1.50585	-1.66148
8	F1QLN5;A0A0A0MPP0;F1QK30;E7FEA9	RWD domain-containing 4	rwdd	tr|F1QLN5|F1QLN5_DANRE RWD domain-containing 4 OS=Danio rerio GN=rwdd PE=4 SV=1;tr|A0A0A0MPP0|A0A0A0MPP0_DANRE RWD domain-containing 4 OS=Danio rerio GN=rwdd PE=4 SV=1;tr|F1QK30|F1QK30_DANRE RWD domain-containing 4 OS=Danio rerio GN=rwdd PE=4 SV=1;tr|E7FEA	21.349	186	FALSE	TRUE	4	4	4	4	42	30.1	0	10.551	none	none	none	none	yellow	FALSE			FLASE	FALSE	0.891999	-0.18095	TRUE	2	4	4	4			-1.738	-2.05258	-0.854599	-0.0585384	0.111441	-0.0157356	-4.22286	0.672022	-0.274439	-2.43041	-0.874201	-3.63064	-0.868351	-1.60629
9	A0A0A0MPR4;F1Q9M1;F1QP35;A0A0R4IW07;A0A0A0MPM8;A0A0R4IRX1;A0A0A0MPT9;F6NI48;F1R9Q9;F6NNU9;E9QGB3;A0A0A0MPV2;E9QFD6;F1R020;F1R570;F1RB83;X1WC97;A0A0R4ILR8;A0A0N4SU72;A0A0R4ITG0;A0A0R4IU43;X1WD99;E7F9L3;A0A0G2L081;I3IS03;A0A0J9YJK8	Si:ch211-15j1.4	si:ch211-15j1.4	tr|A0A0A0MPR4|A0A0A0MPR4_DANRE Si:ch211-15j1.4 OS=Danio rerio GN=si:ch211-15j1.4 PE=4 SV=1;tr|F1Q9M1|F1Q9M1_DANRE Si:ch211-15j1.4 OS=Danio rerio GN=si:ch211-15j1.4 PE=4 SV=2;tr|F1QP35|F1QP35_DANRE Si:dkey-222h21.3 (Fragment) OS=Danio rerio GN=si:dkey-222h2	115.19	1009	FALSE	FALSE	26	20	9	1	28	22.3	0	15.806	none	none	none	none	tan	FALSE			FLASE	FALSE	0.25553	0.332159	TRUE	3	2	3	4		-3.24823	-1.9619	-2.41888			-2.50892	-2.42484	-2.59956		-2.86374	-2.57583	-1.8238	-2.81581	-2.493	-2.25759
10	A0A0A0MPW9	Si:ch211-250m6.2	si:ch211-250m6.2	tr|A0A0A0MPW9|A0A0A0MPW9_DANRE Si:ch211-250m6.2 OS=Danio rerio GN=si:ch211-250m6.2 PE=4 SV=7	64.527	571	FALSE	FALSE	1	19	1	1	4	37.8	0.00066548	3.9762	none	none	none	none	none	FALSE			FLASE	FALSE			FALSE	1	0	0	0				-2.38164
11	A0A0R4IRM2;A0A0B4J1A5	EWS RNA-binding protein 1a	ewsr1a	tr|A0A0R4IRM2|A0A0R4IRM2_DANRE EWS RNA-binding protein 1a OS=Danio rerio GN=ewsr1a PE=1 SV=1;tr|A0A0B4J1A5|A0A0B4J1A5_DANRE EWS RNA-binding protein 1a OS=Danio rerio GN=ewsr1a PE=1 SV=1	64.947	626	FALSE	FALSE	2	6	6	6	188	10.7	0	72.16	none	none	none	none	turquoise	FALSE	0.00451302	0.977135	TRUE	FALSE	0.23774	0.266967	TRUE	4	4	4	4	0.0384903	0.0935612	-0.537146	-0.100279	0.628285	0.864616	1.10102	0.809252	0.598572	0.518377	0.752058	0.131241	0.751837	0.34959	1.08294	0.883747
12	A0A0B4J1A6;Q08CK7	Insulin-like growth factor 2 mRNA-binding protein 1	igf2bp1	tr|A0A0B4J1A6|A0A0B4J1A6_DANRE Insulin-like growth factor 2 mRNA-binding protein 1 OS=Danio rerio GN=igf2bp1 PE=1 SV=1;sp|Q08CK7|IF2B1_DANRE Insulin-like growth factor 2 mRNA-binding protein 1 OS=Danio rerio GN=igf2bp1 PE=1 SV=1	65.589	598	FALSE	FALSE	2	7	6	6	21	14.9	0.00026042	7.3012	none	none	Cluster 2	GO:0033036~macromolecule localization,,	black	FALSE			FLASE	TRUE	0.00761869	1.81768	TRUE	2	4	3	4	-2.94972			-3.39836	-1.72394	-1.45608	-2.81435	-1.26185	-4.45039	-3.41964	-4.22868		-2.27987	-2.95883	-1.65344	-1.96877
13	A0A0B4J1A7			tr|A0A0B4J1A7|A0A0B4J1A7_DANRE Secreted immunoglobulin domain 4 OS=Danio rerio GN=sid4 PE=4 SV=1	40.285	382	FALSE	FALSE	1	21	21	21	185	47.9	0	88.099	none	none	none	none	yellow	FALSE	0.000778633	1.48333	TRUE	FALSE	0.292582	-0.233119	TRUE	4	4	4	4	-0.755207	-0.117445	-0.38714	-0.0735512	1.2872	0.995979	1.14647	1.17033	0.38554	-0.302183	0.261263	0.366766	-0.0960388	0.221815	0.0103531	-0.357222
14	A9C3V8;A0A0B4J1B0	Insulin-like growth factor 2 mRNA-binding protein 2a	igf2bp2a	tr|A9C3V8|A9C3V8_DANRE Insulin-like growth factor 2 mRNA-binding protein 2a OS=Danio rerio GN=igf2bp2a PE=1 SV=1;tr|A0A0B4J1B0|A0A0B4J1B0_DANRE Insulin-like growth factor 2 mRNA-binding protein 2a OS=Danio rerio GN=igf2bp2a PE=1 SV=1	66.453	606	TRUE	FALSE	2	16	13	13	56	30.9	0	12.247	none	none	none	none	blue	FALSE	0.449353	-0.273836	TRUE	FALSE	0.0538645	-0.410376	TRUE	4	4	4	4	-0.406273	-0.120153	0.326567	-0.401668	-0.590143	-0.740206	0.238007	-0.60453	-0.188969	0.0511398	-0.664732	-0.502626	-0.881929	-0.670828	-0.790794	-0.60314
15	A0A0B4P506;A0A0B4PIS7;A0A0B4P4A4;A0A0B4PJ32	Core binding factor beta subunit isoform 2 (Core-binding factor subunit beta)	cbfb	tr|A0A0B4P506|A0A0B4P506_DANRE Core binding factor beta subunit isoform 2 OS=Danio rerio GN=cbfb PE=2 SV=1;tr|A0A0B4PIS7|A0A0B4PIS7_DANRE Core binding factor beta subunit isoform 9 OS=Danio rerio GN=cbfb PE=2 SV=1;tr|A0A0B4P4A4|A0A0B4P4A4_DANRE Core bindin	20.626	174	FALSE	FALSE	4	13	2	2	15	55.7	0.00063559	3.2643	none	none	none	none	none	FALSE			FLASE	FALSE			FALSE	0	0	3	1									-1.59917		-2.13547	-2.01631		-1.9256
16	A0A0F6PK88;Q1L8L9	Adenylate kinase 2, mitochondrial (AK 2) (EC 2.7.4.3) (ATP-AMP transphosphorylase 2) (ATP:AMP phosphotransferase) (Adenylate monophosphate kinase)	ak2 AK2	tr|A0A0F6PK88|A0A0F6PK88_DANRE Adenylate kinase 2, mitochondrial OS=Danio rerio GN=ak2 PE=1 SV=1;sp|Q1L8L9|KAD2_DANRE Adenylate kinase 2, mitochondrial OS=Danio rerio GN=ak2 PE=2 SV=1	25.834	235	TRUE	TRUE	2	20	20	20	644	75.7	0	233.4	none	none	none	none	turquoise	FALSE	0.000879602	0.724528	TRUE	FALSE	0.91735	-0.00836182	TRUE	4	4	4	4	3.183	3.32349	3.37162	3.24751	3.93397	3.8541	4.04086	4.19481	3.87382	3.86797	4.11465	4.08845	3.97014	4.08417	3.95907	3.89807
17	A0A0G2KCC7;A0A140LGG0	Kelch repeat and BTB (POZ) domain-containing 11	kbtbd11	tr|A0A0G2KCC7|A0A0G2KCC7_DANRE Kelch repeat and BTB (POZ) domain-containing 11 OS=Danio rerio GN=kbtbd11 PE=4 SV=1;tr|A0A140LGG0|A0A140LGG0_DANRE Kelch repeat and BTB (POZ) domain-containing 11 (Fragment) OS=Danio rerio GN=kbtbd11 PE=4 SV=1	78.114	699	FALSE	FALSE	2	4	4	4	4	9.2	0.012359	1.2258	none	none	none	none	none	FALSE			FLASE	FALSE			FALSE	1	0	0	0			-5.96612
18	F1Q9W0;A0A0G2KCR2;A0A0G2KIM3			tr|F1Q9W0|F1Q9W0_DANRE Collagen, type XXVIII, alpha 1b OS=Danio rerio GN=col28a1b PE=4 SV=2;tr|A0A0G2KCR2|A0A0G2KCR2_DANRE Collagen, type XXVIII, alpha 1b OS=Danio rerio GN=col28a1b PE=4 SV=1;tr|A0A0G2KIM3|A0A0G2KIM3_DANRE Collagen, type XXVIII, alpha 1b O	115.01	1109	FALSE	FALSE	3	3	3	3	5	5.4	0.040464	0.72584	none	none	none	none	none	FALSE			FLASE	FALSE			FALSE	0	0	0	0
19	A0A0G2KCW6	Damage-specific DNA-binding protein 1	ddb1	tr|A0A0G2KCW6|A0A0G2KCW6_DANRE Damage-specific DNA-binding protein 1 (Fragment) OS=Danio rerio GN=ddb1 PE=1 SV=1	59.16	532	FALSE	FALSE	1	9	9	9	34	18.4	0	13.053	none	none	none	none	turquoise	FALSE	0.0281441	-0.475265	TRUE	FALSE			FALSE	4	4	4	2	-2.51173	-2.27678	-2.5096	-2.68444	-2.7117	-2.93759	-3.24474	-2.98958	-2.94898	-3.73348	-2.61367	-2.37014	-2.35077	-1.74032
20	A0A0G2KCY3;A0A0G2L8C2;A0A286YA03	Adaptor-related protein complex 3 subunit beta 1a	ap3b1a	tr|A0A0G2KCY3|A0A0G2KCY3_DANRE Uncharacterized protein OS=Danio rerio PE=1 SV=1	75.761	676	FALSE	FALSE	3	6	6	5	22	11.5	0	15.17	none	none	none	none	red	FALSE			FLASE	FALSE			FALSE	0	4	2	4					-2.33937	-2.80238	-2.80168	-2.84761	-2.64655			-3.04953	-2.58498	-0.891472	-2.58281	-0.665892
21	A0A0G2KD61;A0A1D5NS45	Interleukin 16	il16	tr|A0A0G2KD61|A0A0G2KD61_DANRE Interleukin 16 OS=Danio rerio GN=il16 PE=4 SV=2;tr|A0A1D5NS45|A0A1D5NS45_DANRE Interleukin 16 OS=Danio rerio GN=il16 PE=4 SV=1	165.65	1521	FALSE	FALSE	2	12	12	12	42	11.7	0	9.4675	none	none	none	none	pink	FALSE	0.902781	-0.0646586	TRUE	FALSE			FALSE	4	4	3	1	-1.18813	-1.912	-2.52322	-1.12996	-1.86615	-1.31361	-1.52187	-2.31032	-1.93376		-1.52371	-1.39937		-3.26728
22	A0A0G2KDR5;A0A0R4IS90;F8W2W4;F1QNH0			tr|A0A0G2KDR5|A0A0G2KDR5_DANRE Uncharacterized protein OS=Danio rerio PE=4 SV=1	93.447	792	FALSE	FALSE	4	5	4	2	20	5.6	0.037464	0.76979	none	none	none	none	none	FALSE			FLASE	FALSE			FALSE	1	2	2	3				-2.08438		-1.7174	-2.21031		-1.85943			-2.28034	-2.27087		-2.11318	-2.11647
23	A0A0G2KDW7	SIL1 nucleotide exchange factor	sil1 si:ch211-195b11.7	tr|A0A0G2KDW7|A0A0G2KDW7_DANRE Si:ch211-195b11.7 OS=Danio rerio GN=sil1 PE=4 SV=1	52.458	463	FALSE	FALSE	1	2	2	2	8	5.2	0.0054955	1.6199	none	none	none	none	none	FALSE			FLASE	FALSE			FALSE	0	1	0	0						-5.43255
24	A0A0G2KDX7			tr|A0A0G2KDX7|A0A0G2KDX7_DANRE Uncharacterized protein OS=Danio rerio GN=LOC100333266 PE=4 SV=1	47.516	411	FALSE	FALSE	1	17	17	17	99	49.4	0	135.03	none	none	none	none	brown	FALSE			FLASE	FALSE	0.135838	0.489939	TRUE	0	4	4	4					0.0552578	0.531221	-0.481251	-0.137932	-0.387327	-1.38986	-0.86079	-0.601143	-0.573639	0.197937	-0.598282	-0.305384
25	E7EZS4;A0A0G2KE25			tr|E7EZS4|E7EZS4_DANRE Glutamine--fructose-6-phosphate transaminase 1 OS=Danio rerio GN=gfpt1 PE=1 SV=2;tr|A0A0G2KE25|A0A0G2KE25_DANRE Glutamine--fructose-6-phosphate transaminase 1 OS=Danio rerio GN=gfpt1 PE=1 SV=1	25.459	225	FALSE	TRUE	2	12	12	9	216	53.3	0	46.171	none	none	none	none	turquoise	FALSE	0.0872314	0.601457	TRUE	FALSE	0.437366	-0.240334	TRUE	4	4	4	4	0.322836	0.312363	-0.411341	0.762878	0.730953	0.858936	0.806049	0.996624	1.47687	0.781828	0.325699	0.937389	0.52614	0.81514	0.235521	0.983654
26	A0A0G2KE45			tr|A0A0G2KE45|A0A0G2KE45_DANRE Uncharacterized protein OS=Danio rerio PE=1 SV=1	6.016	54	FALSE	FALSE	1	6	6	6	58	83.3	0	13.736	none	none	none	none	brown	FALSE	0.637658	0.136374	TRUE	FALSE	0.409107	0.14496	TRUE	4	4	4	4	0.975264	1.4136	1.70254	1.865	1.49116	1.49226	1.56649	1.95198	1.11589	1.03221	1.63412	1.22308	1.28976	1.47469	1.62101	1.19968
27	A0A0G2KER3	Uncharacterized protein		tr|A0A0G2KER3|A0A0G2KER3_DANRE Uncharacterized protein OS=Danio rerio GN=gnal2 PE=4 SV=1	26.088	224	TRUE	FALSE	1	9	2	2	2	36.6	1	-2	none	none	none	none	none	FALSE			FLASE	FALSE			FALSE	1	0	0	0	0.269314
28	A0A0G2KEX1	ADP-ribosylation factor 4b	arf4b	tr|A0A0G2KEX1|A0A0G2KEX1_DANRE ADP-ribosylation factor 4b OS=Danio rerio GN=arf4b PE=3 SV=1	21.514	186	FALSE	FALSE	1	3	2	2	29	17.2	0.0054965	1.6221	none	none	none	none	none	FALSE			FLASE	FALSE			FALSE	0	0	0	0
29	A0A0G2KFA2	Protein tyrosine phosphatase, non-receptor type 12	ptpn12	tr|A0A0G2KFA2|A0A0G2KFA2_DANRE Protein tyrosine phosphatase, non-receptor type 12 OS=Danio rerio GN=ptpn12 PE=1 SV=1	19.216	170	FALSE	FALSE	1	6	6	6	34	38.8	0.0032124	1.9006	none	none	none	none	brown	FALSE	0.982721	0.00645034	TRUE	FALSE	0.993196	-0.00290759	TRUE	4	3	3	4	-2.72834	-2.72294	-3.14578	-2.32052	-2.5467	-2.82248		-2.79965	-2.52091		-3.23963	-3.49824	-3.39011	-3.22361	-3.17646	-2.56648
30	A0A0G2KFS5	Uncharacterized protein	armc6	tr|A0A0G2KFS5|A0A0G2KFS5_DANRE Armadillo repeat containing 6 OS=Danio rerio GN=armc6 PE=1 SV=1	51.075	469	TRUE	FALSE	1	15	15	15	136	33.3	0	135.82	none	none	none	none	black	FALSE	0.00268265	0.807291	TRUE	FALSE	0.439012	0.484665	TRUE	4	4	4	4	-0.996597	-0.885441	-1.27021	-0.951616	-0.209595	0.0384941	-0.354553	-0.349049	0.0104198	-2.31628	-0.360498	-0.201038	-0.43712	0.449144	-0.419331	-0.521425
31	A0A0G2KFY1;E7F883	Uncharacterized protein	fam135b	tr|A0A0G2KFY1|A0A0G2KFY1_DANRE Family with sequence similarity 135 member B OS=Danio rerio GN=fam135b PE=4 SV=1;tr|E7F883|E7F883_DANRE Family with sequence similarity 135 member B OS=Danio rerio GN=fam135b PE=4 SV=1	154.33	1376	FALSE	FALSE	2	2	2	2	12	4.5	0.047302	0.65418	none	none	none	none	none	FALSE			FLASE	FALSE			FALSE	0	2	2	2						0.0404186		0.183781		1.93532		0.258137			0.230061	0.454477
32	A0A0G2KG42	Uncharacterized protein		tr|A0A0G2KG42|A0A0G2KG42_DANRE Uncharacterized protein OS=Danio rerio PE=1 SV=1	25.163	222	TRUE	FALSE	1	9	9	9	66	55	0	54.998	none	none	none	none	turquoise	TRUE	0.000560034	2.33498	TRUE	FALSE	0.00903137	0.520527	TRUE	4	4	4	4	-2.50878	-2.63715	-3.28404	-2.98738	-0.339838	-0.841761	-0.753462	-0.142359	-0.711405	-1.20679	-0.727293	-1.03701	-0.503725	-0.328329	-0.255915	-0.512423
33	A0A0G2KHK0;A0A0G2KKC3;A0A0G2KGL2			tr|A0A0G2KHK0|A0A0G2KHK0_DANRE Phosphoribosylglycinamide formyltransferase OS=Danio rerio GN=gart PE=1 SV=1;tr|A0A0G2KKC3|A0A0G2KKC3_DANRE Phosphoribosylglycinamide formyltransferase OS=Danio rerio GN=gart PE=1 SV=1;tr|A0A0G2KGL2|A0A0G2KGL2_DANRE Phosphori	86.391	819	TRUE	FALSE	3	22	22	22	347	33.8	0	252.23	none	none	none	none	blue	FALSE	0.920696	0.0113182	TRUE	FALSE	0.111496	-0.35551	TRUE	4	4	4	4	1.32365	1.16154	1.05951	1.01198	1.06577	1.16153	1.28937	1.08528	1.67744	1.12838	0.821133	1.43305	0.997215	0.904005	0.794041	0.942699
34	A0A0G2KGN7;A0A1L1QZC6;A0A0G2KW10			tr|A0A0G2KGN7|A0A0G2KGN7_DANRE Uncharacterized protein OS=Danio rerio PE=4 SV=1;tr|A0A1L1QZC6|A0A1L1QZC6_DANRE Uncharacterized protein (Fragment) OS=Danio rerio PE=4 SV=1;tr|A0A0G2KW10|A0A0G2KW10_DANRE Uncharacterized protein OS=Danio rerio PE=4 SV=1	114.06	995	FALSE	FALSE	3	10	2	1	2	11.6	0.019638	1.0458	none	none	none	none	none	FALSE			FLASE	FALSE			FALSE	1	0	0	0		-6.10218
35	A0A0G2KGT5	Uncharacterized protein		tr|A0A0G2KGT5|A0A0G2KGT5_DANRE Uncharacterized protein OS=Danio rerio GN=LOC101882607 PE=4 SV=1	35.871	308	FALSE	FALSE	1	2	2	1	8	5.8	0.018188	1.0776	none	none	none	none	none	FALSE			FLASE	FALSE			FALSE	0	0	2	0									-3.27458			-6.85471
36	A0A0G2KGZ7;A0A0G2L1J3;B8A5W2;F1Q602	TBC1 domain family, member 10Aa (Fragment)	tbc1d10aa	tr|A0A0G2KGZ7|A0A0G2KGZ7_DANRE TBC1 domain family, member 10Aa (Fragment) OS=Danio rerio GN=tbc1d10aa PE=4 SV=1;tr|A0A0G2L1J3|A0A0G2L1J3_DANRE TBC1 domain family, member 10Aa OS=Danio rerio GN=tbc1d10aa PE=4 SV=1	93.338	830	FALSE	FALSE	4	7	7	7	12	12.4	0.038038	0.75512	none	none	none	none	brown	FALSE			FLASE	FALSE	0.0345232	0.343136	TRUE	0	4	4	4					-1.30772	-1.07684	-1.00074	-0.864708	-1.53126	-1.62569	-1.63799	-1.27263	-1.21632	-1.37937	-1.17082	-0.928518
37	A0A0G2KH95	Proteasome 26S subunit, non-ATPase 2	psmd2	tr|A0A0G2KH95|A0A0G2KH95_DANRE Uncharacterized protein OS=Danio rerio PE=1 SV=1	37.96	327	TRUE	TRUE	1	15	15	15	298	47.4	0	323.31	none	none	none	none	yellow	FALSE	0.5798	0.362415	TRUE	FALSE	0.406225	-0.351178	TRUE	4	4	4	4	-0.189402	1.11027	1.35556	0.578363	1.94253	1.31719	0.154942	0.889797	0.159008	1.7701	1.39834	1.60271	1.30353	0.783495	0.787357	0.651064
38	A0A0G2KHA1			tr|A0A0G2KHA1|A0A0G2KHA1_DANRE Vinculin b OS=Danio rerio GN=vclb PE=1 SV=1	68.435	629	TRUE	TRUE	1	56	56	36	1418	63.4	0	323.31	none	none	none	none	blue	FALSE	0.228116	0.161288	TRUE	FALSE	0.0185783	-0.584022	TRUE	4	4	4	4	3.80914	4.09881	3.87607	4.14485	3.97658	4.13934	4.25462	4.2035	4.26668	3.90851	3.78491	4.39342	3.5465	3.18801	3.56821	3.71472
39	A0A0G2KHH5;A0A0G2KK88;Q802U2			tr|A0A0G2KHH5|A0A0G2KHH5_DANRE GATOR complex protein MIOS OS=Danio rerio GN=mios PE=1 SV=1;tr|A0A0G2KK88|A0A0G2KK88_DANRE GATOR complex protein MIOS OS=Danio rerio GN=mios PE=1 SV=1;sp|Q802U2|MIO_DANRE GATOR complex protein MIOS OS=Danio rerio GN=mios PE=2	82.947	736	FALSE	FALSE	3	2	2	2	1	2.3	0.02453	0.99354	none	none	none	none	none	FALSE			FLASE	FALSE			FALSE	0	0	0	0
40	E7EYA8;A0A0G2KNI1;A0A0G2KHK5	Far upstream element (FUSE)-binding protein 3	fubp3	tr|E7EYA8|E7EYA8_DANRE Far upstream element (FUSE)-binding protein 3 OS=Danio rerio GN=fubp3 PE=1 SV=2;tr|A0A0G2KNI1|A0A0G2KNI1_DANRE Far upstream element (FUSE)-binding protein 3 OS=Danio rerio GN=fubp3 PE=1 SV=1;tr|A0A0G2KHK5|A0A0G2KHK5_DANRE Far upstrea	58.313	537	TRUE	TRUE	3	44	39	39	772	69.8	0	323.31	none	none	none	none	turquoise	FALSE	0.00954476	0.284429	TRUE	FALSE	0.146663	-0.198002	TRUE	4	4	4	4	2.70134	2.67236	2.66362	2.65656	2.86006	2.86137	3.1102	2.99996	3.20097	2.7697	3.1443	2.85127	2.64451	2.85951	2.79449	2.87571
41	A0A0G2KHK8	Cell division cycle 37 homolog (S. cerevisiae)	cdc37	tr|A0A0G2KHK8|A0A0G2KHK8_DANRE Uncharacterized protein OS=Danio rerio PE=1 SV=1	23.993	201	FALSE	FALSE	1	8	8	8	152	31.3	0	37.877	none	none	none	none	turquoise	FALSE	0.0761251	0.560615	TRUE	FALSE	0.493738	0.179653	TRUE	4	4	3	4	-1.70782	-1.04061	-0.766787	-0.898447	-0.476278	-0.393883	-0.736177	-0.564867	-0.53347		-0.751591	-0.905914	-0.800987	0.0121403	-0.776985	-0.636856
42	A0A0G2KHM0			tr|A0A0G2KHM0|A0A0G2KHM0_DANRE Uncharacterized protein OS=Danio rerio GN=LOC566194 PE=1 SV=1	36.349	330	FALSE	FALSE	1	3	2	2	7	10.3	0.0030751	2.0518	none	none	none	none	none	FALSE			FLASE	FALSE			FALSE	1	0	0	0				-2.73984
43	A0A0G2KHM6	Peroxidasin	pxdn	tr|A0A0G2KHM6|A0A0G2KHM6_DANRE Peroxidasin OS=Danio rerio GN=pxdn PE=4 SV=1	164.32	1468	TRUE	FALSE	1	24	24	24	128	19.5	0	29.572	none	none	none	none	turquoise	TRUE	0.0107348	2.72635	TRUE	FALSE	0.0165756	-0.433899	TRUE	4	4	4	4	-2.6708	-3.36382	-0.935173	-3.52095	-0.220747	0.323542	0.302349	0.00950623	-0.873587	-0.784979	-0.741634	-0.513626	-0.866825	-1.30831	-1.33221	-1.14207
44	A0A286Y892;A0A0G2KHX4	TSC complex subunit 2	tsc2	tr|A0A286Y892|A0A286Y892_DANRE Tuberous sclerosis 2 OS=Danio rerio GN=tsc2 PE=1 SV=1;tr|A0A0G2KHX4|A0A0G2KHX4_DANRE Tuberous sclerosis 2 OS=Danio rerio GN=tsc2 PE=1 SV=1	182.04	1651	FALSE	FALSE	2	4	4	4	7	3	0.030017	0.90457	none	none	none	none	none	FALSE			FLASE	FALSE			FALSE	0	0	0	2														-0.205339		0.060524
45	A0A0G2KI52			tr|A0A0G2KI52|A0A0G2KI52_DANRE Uncharacterized protein OS=Danio rerio GN=LOC100006649 PE=4 SV=1	51.405	462	FALSE	TRUE	1	6	6	6	5	18.4	1	-2	none	none	none	none	none	FALSE			FLASE	FALSE			FALSE	0	0	1	0										-3.30737
46	F1QU32;F1QT65;A0A0G2KIM0			tr|F1QU32|F1QU32_DANRE Homer-scaffolding protein 2 OS=Danio rerio GN=homer2 PE=1 SV=2;tr|F1QT65|F1QT65_DANRE Homer-scaffolding protein 2 OS=Danio rerio GN=homer2 PE=1 SV=1;tr|A0A0G2KIM0|A0A0G2KIM0_DANRE Homer-scaffolding protein 2 OS=Danio rerio GN=homer2	19.842	175	FALSE	FALSE	3	15	15	15	161	61.7	0	292.58	none	none	none	none	blue	FALSE	0.000253171	-1.10622	TRUE	FALSE	0.227754	0.221807	TRUE	4	4	4	4	1.88923	1.95919	2.13158	1.85122	0.826864	0.841909	0.708469	1.02912	0.631153	0.849094	0.437712	0.749811	1.03265	1.2107	0.640869	0.670786
47	A0A0G2KQU1;A0A0G2KJ47	Uncharacterized protein	snta1	tr|A0A0G2KQU1|A0A0G2KQU1_DANRE Syntrophin alpha 1 OS=Danio rerio PE=1 SV=1;tr|A0A0G2KJ47|A0A0G2KJ47_DANRE Syntrophin alpha 1 OS=Danio rerio PE=1 SV=2	41.825	388	FALSE	FALSE	2	2	2	2	4	5.9	0.029539	0.91318	none	none	none	none	none	FALSE			FLASE	FALSE			FALSE	1	0	0	0			-4.58125
48	A0A0G2KJA5			tr|A0A0G2KJA5|A0A0G2KJA5_DANRE WD repeat domain 1 OS=Danio rerio GN=wdr1 PE=1 SV=1	21.749	195	TRUE	TRUE	1	26	26	26	1824	85.1	0	323.31	none	none	none	none	blue	FALSE	0.0055687	-0.414946	TRUE	FALSE	0.666649	-0.11846	TRUE	4	4	4	4	5.18222	4.97928	5.30903	5.19955	4.85357	4.68116	4.73566	4.7399	5.2962	4.88186	4.62287	4.57739	4.57597	5.33326	4.50345	4.4918
49	A0A0G2KJC6			tr|A0A0G2KJC6|A0A0G2KJC6_DANRE Uncharacterized protein OS=Danio rerio GN=nmi PE=4 SV=1	42.362	370	TRUE	FALSE	1	17	17	17	154	56.2	0	280.35	none	none	none	none	turquoise	FALSE	0.128341	0.698664	TRUE	FALSE	0.53161	-0.141872	TRUE	4	4	4	4	-1.56101	-0.441803	-0.813425	-0.730446	0.152355	0.118929	-0.147697	-0.875614	0.0976295	0.0437164	-0.568045	0.214207	-0.525154	-0.0229015	-0.235712	0.00378609
50	F1R4N7;F1QV22;E7EY78;A0A0G2KJC9;F1R4E4;F1Q9Q2;A0A0G2KH74			tr|F1R4N7|F1R4N7_DANRE Uncharacterized protein OS=Danio rerio PE=4 SV=1;tr|F1QV22|F1QV22_DANRE Uncharacterized protein OS=Danio rerio GN=LOC100005266 PE=4 SV=2;tr|E7EY78|E7EY78_DANRE Uncharacterized protein OS=Danio rerio GN=LOC100005129 PE=4 SV=2;tr|A0A0G	31.919	284	FALSE	FALSE	7	10	10	1	55	44	0	7.9836	none	none	none	none	blue	FALSE			FLASE	TRUE	0.0011886	-1.19953	TRUE	0	4	4	4					-1.31115	-1.6176	-1.01761	-1.38436	-1.24993	-1.83799	-1.1681	-1.1494	-2.38005	-2.65501	-2.30508	-2.86339
51	A0A0G2KJF1	Caseinolytic mitochondrial matrix peptidase chaperone subunit a	clpxa	tr|A0A0G2KJF1|A0A0G2KJF1_DANRE Caseinolytic mitochondrial matrix peptidase chaperone subunit a OS=Danio rerio GN=clpxa PE=1 SV=1	24.871	225	FALSE	FALSE	1	7	5	5	16	40.4	0.0049687	1.6658	none	none	none	none	turquoise	FALSE			FLASE	FALSE			FALSE	1	3	3	2		-3.56228			-3.29141		-3.00498	-3.56655	-3.09113	-3.70016		-3.5333		-3.10946	-3.51054
52	A0A0G2KJM7	LIM domain and actin-binding 1a	lima1a	tr|A0A0G2KJM7|A0A0G2KJM7_DANRE LIM domain and actin-binding 1a OS=Danio rerio GN=lima1a PE=1 SV=1	51.802	466	TRUE	FALSE	1	18	18	18	248	43.8	0	64.883	Cluster 2	GO:0043167~ion binding,GO:0046872~metal ion binding,GO:0043169~cation binding,	none	none	turquoise	TRUE	0.00136612	3.2232	TRUE	FALSE	0.527925	-0.1066	TRUE	4	4	4	4	-3.81839	-3.26107	-2.1313	-2.20102	0.524841	0.203533	0.304584	0.448061	0.441156	0.592062	1.0975	0.698792	0.449642	0.496839	0.702166	0.754459
53	F1QRC9;A0A0G2KK61			tr|F1QRC9|F1QRC9_DANRE Uncharacterized protein OS=Danio rerio PE=4 SV=2;tr|A0A0G2KK61|A0A0G2KK61_DANRE Uncharacterized protein OS=Danio rerio PE=4 SV=1	80.618	705	FALSE	FALSE	2	4	2	2	2	9.2	0.038356	0.75242	none	none	none	none	none	FALSE			FLASE	FALSE			FALSE	0	0	1	0										-5.2263
54	A0A0G2KK98	Polypeptide N-acetylgalactosaminyltransferase (EC 2.4.1.-) (Protein-UDP acetylgalactosaminyltransferase)	LOC103910015	tr|A0A0G2KK98|A0A0G2KK98_DANRE Polypeptide N-acetylgalactosaminyltransferase OS=Danio rerio PE=3 SV=1	46.398	405	FALSE	FALSE	1	2	2	2	2	8.6	0.015485	1.1539	none	none	none	none	none	FALSE			FLASE	FALSE			FALSE	0	0	1	0										-3.47684
55	A0A0G2KKE8	Uncharacterized protein		tr|A0A0G2KKE8|A0A0G2KKE8_DANRE Uncharacterized protein OS=Danio rerio PE=4 SV=1	72.726	622	FALSE	FALSE	1	18	18	18	121	32.5	0	23.185	none	none	none	none	none	FALSE			FLASE	FALSE			FALSE	4	0	2	0	-0.179935	0.915485	0.515461	0.436245					-3.41486	-2.96858
56	A0A0G2KL60;A0A0G2L6V9			tr|A0A0G2KL60|A0A0G2KL60_DANRE Uncharacterized protein (Fragment) OS=Danio rerio GN=prdm1b PE=1 SV=1;tr|A0A0G2L6V9|A0A0G2L6V9_DANRE Uncharacterized protein OS=Danio rerio GN=prdm1b PE=1 SV=1	288.94	2621	FALSE	FALSE	2	18	18	18	64	9.3	0	40.883	none	none	none	none	blue	FALSE	0.0341338	-1.02089	TRUE	FALSE	0.965997	-0.0105925	TRUE	4	4	4	4	-0.821873	-0.463556	-0.478521	-1.10098	-2.5273	-1.39981	-1.34934	-1.67202	-1.36171	-1.91536	-1.85582	-1.70736	-1.52303	-1.46625	-2.32817	-1.56516
57	A0A0G2KL94;E7F1Q8;A0A286Y9F1			tr|A0A0G2KL94|A0A0G2KL94_DANRE Clathrin light chain OS=Danio rerio GN=cltb PE=3 SV=1;tr|E7F1Q8|E7F1Q8_DANRE Clathrin light chain OS=Danio rerio GN=cltb PE=3 SV=2;tr|A0A286Y9F1|A0A286Y9F1_DANRE Clathrin light chain OS=Danio rerio GN=cltb PE=3 SV=1	23.289	208	FALSE	FALSE	3	18	18	16	281	47.1	0	147.81	none	none	none	none	turquoise	FALSE	0.947662	-0.0120473	TRUE	FALSE	0.270648	-0.203081	TRUE	4	4	4	4	2.99781	3.21205	3.30512	2.74813	3.21918	2.94355	2.95733	3.09488	3.08616	3.25087	3.41182	3.16882	3.25547	3.12473	3.14762	2.57752
58	A0A0G2KLA5	Poly [ADP-ribose] polymerase (PARP) (EC 2.4.2.30)	si:cabz01030277.1	tr|A0A0G2KLA5|A0A0G2KLA5_DANRE Poly [ADP-ribose] polymerase OS=Danio rerio GN=si:cabz01030277.1 PE=4 SV=1	153.11	1377	FALSE	FALSE	1	5	5	3	7	5.1	0.0063717	1.5685	none	none	none	none	none	FALSE			FLASE	FALSE			FALSE	0	0	0	0
59	A0A0G2KLD8	Biphenyl hydrolase like	bphl	tr|A0A0G2KLD8|A0A0G2KLD8_DANRE Uncharacterized protein OS=Danio rerio GN=bphl PE=1 SV=1	31.171	277	TRUE	FALSE	1	7	7	7	42	33.2	0	81.767	none	none	none	none	red	FALSE	0.071487	-0.703033	TRUE	FALSE			FALSE	4	3	0	2	-0.89356	-1.22829	-1.90416	-1.48696	-1.95087	-2.14307		-2.14989					-3.06247			-1.24126
60	A0A0G2KLM5	Uncharacterized protein		tr|A0A0G2KLM5|A0A0G2KLM5_DANRE Uncharacterized protein OS=Danio rerio PE=1 SV=1	19.196	170	FALSE	FALSE	1	9	2	2	35	55.9	0	53.535	none	none	none	none	tan	FALSE			FLASE	FALSE	0.374163	0.162022	TRUE	0	4	3	4					-1.16067	-1.11594	-1.04478	-1.20427	-1.11073	-0.724033	-1.21489		-0.754995	-1.0447	-0.97131	-0.647108
61	A0A0G2KLX0	RAB GTPase-activating protein 1	rabgap1	tr|A0A0G2KLX0|A0A0G2KLX0_DANRE RAB GTPase activating protein 1 OS=Danio rerio GN=rabgap1 PE=1 SV=1	113.63	998	FALSE	FALSE	1	7	7	7	28	10.1	0.0010154	2.7197	none	none	none	none	none	FALSE			FLASE	FALSE			FALSE	3	1	2	2	-3.02627		-2.02531	-2.04612		-2.44228					-2.39738	-2.09526	-2.27252	-2.07891
62	A0A0G2KMC2	Uncharacterized protein		tr|A0A0G2KMC2|A0A0G2KMC2_DANRE Uncharacterized protein OS=Danio rerio PE=4 SV=1	57.32	607	FALSE	FALSE	1	7	7	7	189	17.1	0	63.819	none	none	none	none	turquoise	FALSE			FLASE	FALSE	0.913321	-0.0813713	TRUE	1	4	4	4			-4.9876		0.770916	2.75776	3.183	3.02357	2.9403	0.540855	2.46469	2.56326	0.642469	2.47255	2.70043	2.36818
63	A0A0G2KN09	Uncharacterized protein (Fragment)	si: ch211-223l2.4	tr|A0A0G2KN09|A0A0G2KN09_DANRE Uncharacterized protein (Fragment) OS=Danio rerio GN=si: ch211-223l2.4 PE=1 SV=1	32.07	283	TRUE	FALSE	1	21	1	1	1	73.9	0.014016	1.1853	none	none	none	none	none	FALSE			FLASE	FALSE			FALSE	0	0	0	1																-5.53114
64	A0A0G2KN47;A0A0G2L1T0	Zinc finger protein 985	znf1124 znf985	tr|A0A0G2KN47|A0A0G2KN47_DANRE Uncharacterized protein OS=Danio rerio PE=4 SV=1;tr|A0A0G2L1T0|A0A0G2L1T0_DANRE Uncharacterized protein OS=Danio rerio PE=4 SV=1	50.957	443	FALSE	FALSE	2	3	3	2	11	7	0.038044	0.75551	none	none	none	none	none	FALSE			FLASE	FALSE			FALSE	0	0	0	0
65	A0A0G2KN51	Uncharacterized protein	LOC110438480	tr|A0A0G2KN51|A0A0G2KN51_DANRE Uncharacterized protein OS=Danio rerio PE=1 SV=1	12.504	114	FALSE	FALSE	1	4	4	4	22	50	0	14.214	none	none	none	none	none	FALSE			FLASE	FALSE			FALSE	0	0	4	1									-1.89479	-0.972721	-0.533445	-1.2086				-1.72673
66	H9GYT6;A0A0G2KN75	Uncharacterized protein	ate1	tr|H9GYT6|H9GYT6_DANRE Uncharacterized protein OS=Danio rerio PE=4 SV=1;tr|A0A0G2KN75|A0A0G2KN75_DANRE Uncharacterized protein OS=Danio rerio PE=1 SV=1	24.919	219	FALSE	FALSE	2	2	2	2	15	9.6	0.00064907	3.5994	none	none	none	none	none	FALSE			FLASE	FALSE			FALSE	1	0	0	0				-3.10438
67	A0A0G2KNY9	Peptidyl-prolyl cis-trans isomerase (EC 5.2.1.8)	pin1	tr|A0A0G2KNY9|A0A0G2KNY9_DANRE Peptidyl-prolyl cis-trans isomerase OS=Danio rerio GN=pin1 PE=1 SV=1	15.585	141	TRUE	TRUE	1	9	9	9	87	92.9	0	28.457	none	none	none	none	blue	TRUE	0.000833386	-2.36573	TRUE	FALSE	0.0691417	-0.934612	TRUE	4	4	4	3	-0.205767	-0.214439	-0.295834	0.476507	-2.00173	-2.15322	-2.81109	-2.73642	0.183851	-0.0440884	-0.191755	-0.693146	-1.77832	-1.2069		-0.377478
68	A0A0G2KP17			tr|A0A0G2KP17|A0A0G2KP17_DANRE Wu:fc46h12 OS=Danio rerio GN=wu:fc46h12 PE=1 SV=1	18.487	164	FALSE	TRUE	1	8	8	8	120	40.9	0	22.833	none	none	none	none	blue	TRUE	0.000368104	-4.5902	TRUE	FALSE	0.816101	-0.0775439	TRUE	4	4	4	3	3.82743	3.65498	4.47524	3.78095	0.470074	-1.13017	-1.0408	-0.921278	-0.864679	-1.81212	-0.745571	-1.37968	-1.40438	-1.44717		-0.982616
69	A0A0G2KPJ7	RNA-binding motif, single stranded-interacting protein 1b	rbms1b	tr|A0A0G2KPJ7|A0A0G2KPJ7_DANRE Uncharacterized protein OS=Danio rerio PE=1 SV=1	23.077	214	TRUE	FALSE	1	9	9	5	92	56.5	0	50.725	none	none	none	none	turquoise	FALSE	0.865429	0.105013	TRUE	FALSE	0.725301	0.149387	TRUE	4	4	4	4	-1.0547	-2.71843	-0.768951	-0.848347	-1.148	-1.19772	-1.39478	-1.22988	-1.4193	-1.88836	-0.645517	-0.480566	-1.26247	-0.285343	-0.991846	-1.29653
70	A0A0G2KPR3;A0A140LGV5;A0A140LG12;A0A140LFM5	ATG7 autophagy-related 7 homolog (S. cerevisiae)	atg7	tr|A0A0G2KPR3|A0A0G2KPR3_DANRE ATG7 autophagy-related 7 homolog (S. cerevisiae) OS=Danio rerio GN=atg7 PE=1 SV=1	78.9	712	TRUE	FALSE	4	19	19	19	88	33	0	48.184	none	none	none	none	blue	FALSE	0.0145584	-1.47643	TRUE	FALSE	0.695616	-0.22678	TRUE	4	4	4	4	-0.659449	-0.224609	-0.482531	-0.782454	-1.44396	-1.4311	-2.6816	-2.49812	-2.12914	-2.19566	-2.05619	-1.34697	-1.491	-3.68487	-1.88933	-1.56988
71	A0A0G2KQ27;B0V356;E7FAU5	TOX high mobility group box family member 4 b (Fragment)	tox4b	tr|A0A0G2KQ27|A0A0G2KQ27_DANRE TOX high mobility group box family member 4 b (Fragment) OS=Danio rerio GN=tox4b PE=4 SV=2;tr|B0V356|B0V356_DANRE Thymocyte selection-associated high mobility group box OS=Danio rerio GN=tox PE=1 SV=1;tr|E7FAU5|E7FAU5_DANRE T	53.841	513	FALSE	FALSE	3	4	4	2	21	9.7	0	12.256	none	none	none	none	none	FALSE			FLASE	FALSE			FALSE	1	2	2	3				-2.91318			-2.80665	-3.20002		-3.49946		-2.69414		-3.42999	-3.15595	-2.66591
72	A0A0G2KQ62;A0A0G2KVR1	Fibrillin 2b	fbn2b	tr|A0A0G2KQ62|A0A0G2KQ62_DANRE Fibrillin 2b OS=Danio rerio GN=fbn2b PE=1 SV=1	212.2	1953	TRUE	TRUE	2	45	45	44	493	28.8	0	291.51	Cluster 1, Cluster 2	GO:0005576~extracellular region,GO:0044421~extracellular region part,GO:0031012~extracellular matrix,GO:0005578~proteinaceous extracellular matrix,GO:0043167~ion binding,GO:0046872~metal ion binding,GO:0043169~cation binding,GO:0005509~calcium ion binding	none	none	turquoise	TRUE	0.00012457	2.45223	TRUE	FALSE	0.0342566	-0.561667	TRUE	4	4	4	4	0.0314026	0.801117	0.545347	0.338352	2.83786	2.92927	2.95263	2.80538	2.78183	2.77426	2.2607	2.70389	2.43223	2.10086	2.10608	1.63484
73	A0A0G2KQA6	Uncharacterized protein	sept4b	tr|A0A0G2KQA6|A0A0G2KQA6_DANRE Uncharacterized protein OS=Danio rerio PE=1 SV=1	38.359	364	FALSE	FALSE	1	24	23	13	264	57.1	0	223.36	none	none	none	none	blue	FALSE	0.00179171	-0.890414	TRUE	FALSE	0.782277	-0.0262718	TRUE	4	4	4	4	1.76866	2.09389	2.14876	2.14917	1.23612	1.34404	1.03835	0.980314	1.38693	1.57382	1.1536	1.4489	1.38248	1.35771	1.30628	1.41169
74	A0A0G2KQH0			tr|A0A0G2KQH0|A0A0G2KQH0_DANRE Uncharacterized protein OS=Danio rerio PE=4 SV=1	38.694	341	FALSE	FALSE	1	8	7	7	29	32	0	16.73	none	none	none	none	greenyellow	FALSE			FLASE	FALSE	0.588876	0.174551	TRUE	0	4	4	4					-0.865562	-0.382168	-0.972433	-0.863558	-2.52572	-2.14398	-2.49684	-1.50132	-1.9521	-2.27529	-1.46489	-2.27738
75	A0A0G2KQV4;A0A0G2L7M3			tr|A0A0G2KQV4|A0A0G2KQV4_DANRE NIMA related kinase 9 OS=Danio rerio PE=4 SV=1;tr|A0A0G2L7M3|A0A0G2L7M3_DANRE NIMA related kinase 9 OS=Danio rerio PE=4 SV=1	85.165	770	FALSE	FALSE	2	5	5	5	8	10.5	0.000998	2.5366	none	none	none	none	none	FALSE			FLASE	FALSE			FALSE	0	0	0	0
76	A0A0G2KR57;A1L1F1	NADH:ubiquinone oxidoreductase complex assembly factor 3		tr|A0A0G2KR57|A0A0G2KR57_DANRE NADH:ubiquinone oxidoreductase complex assembly factor 3 OS=Danio rerio PE=4 SV=1;sp|A1L1F1|NDUF3_DANRE NADH dehydrogenase [ubiquinone] 1 alpha subcomplex assembly factor 3 OS=Danio rerio GN=ndufaf3 PE=2 SV=1	16.425	151	FALSE	FALSE	2	4	4	4	28	26.5	0.00024114	5.5632	none	none	none	none	purple	FALSE			FLASE	FALSE			FALSE	3	0	4	2	-3.28661	-2.87231	-2.83493						-3.07231	-3.37642	-2.71076	-2.37003		-3.45644		-2.61205
77	A0A0G2KR69;E7F1V4	Embryonal Fyn-associated substrate	efs	tr|A0A0G2KR69|A0A0G2KR69_DANRE Embryonal Fyn-associated substrate OS=Danio rerio GN=efs PE=1 SV=2;tr|E7F1V4|E7F1V4_DANRE Embryonal Fyn-associated substrate OS=Danio rerio GN=efs PE=1 SV=2	103.86	990	FALSE	FALSE	2	7	7	7	14	10.9	0.00044924	4.2094	none	none	none	none	none	FALSE			FLASE	FALSE			FALSE	0	0	1	0									-3.46426
78	F1QA74;A0A0G2KRW9	6-pyruvoyltetrahydropterin synthase	pts	tr|F1QA74|F1QA74_DANRE 6-pyruvoyltetrahydropterin synthase OS=Danio rerio GN=pts PE=1 SV=2;tr|A0A0G2KRW9|A0A0G2KRW9_DANRE 6-pyruvoyltetrahydropterin synthase OS=Danio rerio GN=pts PE=1 SV=1	15.782	139	FALSE	FALSE	2	3	3	3	14	18.7	0.0033956	1.8841	none	none	none	none	blue	FALSE	0.109313	-1.24057	TRUE	FALSE	0.734718	-0.133724	TRUE	3	4	4	3		-0.646763	-0.76519	-2.54038	-2.95283	-2.46166	-2.51866	-2.29892	-3.31549	-2.44299	-2.205	-2.52938	-3.33305	-2.48173		-2.45603
79	A0A0G2KSF3;A0A0G2KZL1	Uncharacterized protein	LOC103911589	tr|A0A0G2KSF3|A0A0G2KSF3_DANRE Uncharacterized protein OS=Danio rerio GN=LOC103911589 PE=4 SV=1;tr|A0A0G2KZL1|A0A0G2KZL1_DANRE Uncharacterized protein OS=Danio rerio PE=4 SV=1	38.568	334	FALSE	FALSE	2	6	6	6	24	14.4	0.00023804	5.2606	none	none	none	none	blue	FALSE	0.17423	-0.395609	TRUE	FALSE			FALSE	4	4	2	2	-2.60988	-1.88042	-1.71463	-1.77992	-2.32832	-2.41889	-2.57453	-2.24554	-2.33282			-1.79288			-2.46277	-2.65128
80	A0A0G2KSM8	Biogenesis of lysosome-related organelles complex 1 subunit 5 (BLOC-1 subunit 5) (Protein Muted homolog)	bloc1s5 zgc:113385	tr|A0A0G2KSM8|A0A0G2KSM8_DANRE BLOC1S5-TXNDC5 readthrough (NMD candidate) OS=Danio rerio PE=4 SV=1	11.61	97	FALSE	FALSE	1	5	5	5	17	37.1	0.00065674	3.7854	none	none	none	none	pink	FALSE	0.609182	0.0930605	TRUE	FALSE	0.918214	0.0288305	TRUE	3	4	4	4		-1.76923	-2.05252	-1.84385	-1.97019	-1.76627	-1.92288	-1.52255	-2.57124	-2.56176	-2.14265	-2.14091	-2.94006	-2.414	-1.80592	-2.14126
81	A0A0G2KSN1;E7FAR0	Glycine dehydrogenase (decarboxylating)	gldc	tr|A0A0G2KSN1|A0A0G2KSN1_DANRE Glycine decarboxylase OS=Danio rerio PE=1 SV=1;tr|E7FAR0|E7FAR0_DANRE Glycine decarboxylase OS=Danio rerio PE=1 SV=1	110.61	981	FALSE	FALSE	2	12	12	12	48	15.3	0	34.349	none	none	none	none	tan	FALSE	0.998277	-0.000580788	TRUE	FALSE			FALSE	4	4	3	2	-2.25407	-2.91865	-2.19697	-2.35175	-2.35539	-2.46997	-2.11464	-2.78375	-2.7526	-2.58994		-3.03036	-2.29011	-2.93813
82	A0A0G2KSU4	Zinc finger protein 609b	znf609b	tr|A0A0G2KSU4|A0A0G2KSU4_DANRE Uncharacterized protein OS=Danio rerio PE=1 SV=1	148.74	1376	FALSE	FALSE	1	3	3	3	8	3.5	0.0032142	1.9039	none	none	none	none	none	FALSE			FLASE	FALSE			FALSE	0	0	0	1																-2.52759
83	A0A0G2KSV9	Uncharacterized protein		tr|A0A0G2KSV9|A0A0G2KSV9_DANRE Uncharacterized protein OS=Danio rerio PE=1 SV=1	108.55	961	FALSE	FALSE	1	40	33	30	299	50.2	0	117.86	none	none	none	none	turquoise	FALSE	0.00279826	1.23158	TRUE	FALSE	0.00303443	-0.495922	TRUE	4	4	4	4	-0.356007	0.352303	-0.0794354	-0.177258	1.36455	1.13607	1.32767	0.837652	1.5976	1.49808	1.2622	1.2986	1.1134	0.875036	0.84445	0.839905
84	A0A0G2KT66	Uncharacterized protein	LOC100537556	tr|A0A0G2KT66|A0A0G2KT66_DANRE Uncharacterized protein OS=Danio rerio PE=1 SV=1	25.332	237	FALSE	FALSE	1	2	2	2	10	22.4	0	72.291	none	none	none	none	none	FALSE			FLASE	FALSE			FALSE	1	1	2	3	-2.8085						-1.00494		-2.29222			-2.0078	-1.84616	-2.164	-1.76833
85	A0A0G2KT98;A0A0G2KLS9	Si:ch73-236c18.9	si:ch73-236c18.9	tr|A0A0G2KT98|A0A0G2KT98_DANRE Si:ch73-236c18.9 OS=Danio rerio GN=si:ch73-236c18.9 PE=4 SV=1;tr|A0A0G2KLS9|A0A0G2KLS9_DANRE Si:ch73-236c18.9 OS=Danio rerio GN=si:ch73-236c18.9 PE=4 SV=1	61.625	527	TRUE	TRUE	2	36	36	8	516	52.4	0	323.31	none	none	none	none	blue	TRUE	1.86805e-05	-2.60704	TRUE	TRUE	0.00121822	1.62797	TRUE	4	4	4	4	3.4783	3.58243	3.3288	3.45065	0.88932	0.804543	0.690743	1.0274	1.08375	0.290535	-0.15764	0.385246	1.83737	1.94649	1.94703	2.38288
86	A0A0G2KTB7	Complement component 1, s subcomponent	c1s	tr|A0A0G2KTB7|A0A0G2KTB7_DANRE Complement component 1, s subcomponent OS=Danio rerio GN=c1s PE=3 SV=1	76.948	692	FALSE	FALSE	1	4	4	4	5	7.7	0.0030704	2.0373	none	none	none	none	none	FALSE			FLASE	FALSE			FALSE	0	1	1	1					-3.39333					-3.25348				-2.78621
87	A0A0G2KTH3;E7FDZ1			tr|A0A0G2KTH3|A0A0G2KTH3_DANRE FinTRIM family, member 80 OS=Danio rerio GN=ftr80 PE=4 SV=1;tr|E7FDZ1|E7FDZ1_DANRE FinTRIM family, member 80 OS=Danio rerio GN=ftr80 PE=4 SV=2	64.279	564	FALSE	FALSE	2	2	2	2	3	4.1	0.043534	0.68999	none	none	none	none	none	FALSE			FLASE	FALSE			FALSE	0	0	0	0
88	A0A0G2KTI4;A0A0G2KGS0;A0A0G2LAG5	Solute carrier family 12 (sodium/potassium/chloride transporter), member 2	slc12a2	tr|A0A0G2KTI4|A0A0G2KTI4_DANRE Solute carrier family 12 (sodium/potassium/chloride transporter), member 2 OS=Danio rerio GN=slc12a2 PE=1 SV=2;tr|A0A0G2KGS0|A0A0G2KGS0_DANRE Solute carrier family 12 (sodium/potassium/chloride transporter), member 2 OS=Danio	96.413	875	FALSE	FALSE	3	8	8	8	31	11.8	0	7.5957	none	none	none	none	turquoise	FALSE			FLASE	FALSE			FALSE	2	1	2	4		-2.83789		-2.92602		-3.21605			-2.73907	-2.64419			-1.3846	-0.717697	-1.59848	-0.678936
89	A0A0G2KTI7			tr|A0A0G2KTI7|A0A0G2KTI7_DANRE Oxidation resistance 1a OS=Danio rerio GN=oxr1a PE=4 SV=1	49.728	436	FALSE	FALSE	1	2	2	2	6	5.5	0.011538	1.2576	none	none	none	none	none	FALSE			FLASE	FALSE			FALSE	0	0	0	1															0.665493
90	A0A0G2KTR0	Si:ch73-6l19.2 (Zgc:158415 protein)	bin3 si:ch73-6l19.2 zgc:158415	tr|A0A0G2KTR0|A0A0G2KTR0_DANRE Bridging integrator 3 OS=Danio rerio GN=bin3 PE=4 SV=1	17.853	151	FALSE	FALSE	1	2	2	2	13	14.6	0.00083039	2.9783	none	none	none	none	none	FALSE			FLASE	FALSE			FALSE	3	1	0	1	-3.0798	-3.43637	-3.61525					-3.36661								-3.67225
91	A0A0G2KTT4;E9QFY7	Si:ch73-308m11.1 (Si:dkey-167k11.5)	si:dkey-167k11.5 si:ch73-308m11.1	tr|A0A0G2KTT4|A0A0G2KTT4_DANRE Si:dkey-167k11.5 OS=Danio rerio GN=si:dkey-167k11.5 PE=1 SV=1;tr|E9QFY7|E9QFY7_DANRE Si:dkey-167k11.5 (Fragment) OS=Danio rerio GN=si:dkey-167k11.5 PE=1 SV=1	26.247	226	FALSE	FALSE	2	9	9	9	36	39.4	0	26.898	none	none	none	none	yellow	FALSE	0.497599	0.376912	TRUE	FALSE	0.627967	-0.176088	TRUE	3	4	4	4	-1.20419	-1.21274		-0.868538	-1.51793	-1.063	0.0455818	-0.33762	-0.996324	-0.528255	-0.631834	-1.20232	-1.89126	-0.633123	-0.990086	-0.548615
92	A0A0G2KTU9	Uncharacterized protein		tr|A0A0G2KTU9|A0A0G2KTU9_DANRE Uncharacterized protein OS=Danio rerio PE=4 SV=1	151.49	1279	FALSE	FALSE	1	10	10	10	87	10	0.032471	0.85741	none	none	none	none	turquoise	FALSE	0.271623	0.826712	TRUE	FALSE	0.187991	0.683822	TRUE	4	4	4	4	-1.48362	0.0834084	-1.87581	0.152882	0.301762	0.126041	-0.668077	0.423973	-0.102987	-1.21784	0.978147	-0.255325	0.293987	0.703251	0.688742	0.451304
93	A0A0G2KTX1;A0A0G2L5S8			tr|A0A0G2KTX1|A0A0G2KTX1_DANRE NOP14 nucleolar protein OS=Danio rerio PE=1 SV=1	86.491	753	FALSE	FALSE	2	4	1	1	1	4	0.015652	1.1522	none	none	none	none	none	FALSE			FLASE	FALSE			FALSE	0	0	0	0
94	Q1LVZ9;A0A0G2KU15;F1Q5R8	Aldehyde oxidase 6	aox6	tr|Q1LVZ9|Q1LVZ9_DANRE Aldehyde oxidase 6 OS=Danio rerio GN=aox6 PE=1 SV=2;tr|A0A0G2KU15|A0A0G2KU15_DANRE Aldehyde oxidase 6 OS=Danio rerio GN=aox6 PE=1 SV=1;tr|F1Q5R8|F1Q5R8_DANRE Aldehyde oxidase 6 OS=Danio rerio GN=aox6 PE=1 SV=2	145.05	1313	FALSE	FALSE	3	4	4	3	5	5	0.0075567	1.4835	none	none	none	none	none	FALSE			FLASE	FALSE			FALSE	1	0	0	0	-3.4491
95	A0A0G2KUB6	Wu:fj16a03	wu:fj16a03	tr|A0A0G2KUB6|A0A0G2KUB6_DANRE Wu:fj16a03 OS=Danio rerio GN=wu:fj16a03 PE=4 SV=1	8.8495	76	FALSE	FALSE	1	6	6	6	23	68.4	0.00065402	3.743	none	none	none	none	turquoise	FALSE	0.105854	1.22373	TRUE	FALSE	0.573147	-0.352407	TRUE	4	4	4	4	-0.585644	-0.609289	-2.47017	-1.72444	0.0568619	0.574604	-0.287048	-0.839027	0.586691	0.396206	-0.825645	0.522613	-0.745436	0.743382	0.535967	-1.26368
96	A0A0G2KUJ0	Chaperonin containing TCP1, subunit 2 (beta)	cct2	tr|A0A0G2KUJ0|A0A0G2KUJ0_DANRE Uncharacterized protein OS=Danio rerio PE=1 SV=1	31.156	286	TRUE	TRUE	1	21	21	21	596	69.9	0	323.31	none	none	none	none	turquoise	FALSE	0.00913443	0.618742	TRUE	FALSE	0.190609	-0.146919	TRUE	4	4	4	4	2.16867	2.26876	2.17715	2.41838	3.18852	2.61626	2.82667	2.87648	3.29439	3.25527	3.00789	3.08534	3.05816	3.11572	2.79902	3.08231
97	A0A0G2KUL6	Serine peptidase inhibitor, Kunitz type 1 a	spint1a	tr|A0A0G2KUL6|A0A0G2KUL6_DANRE Uncharacterized protein OS=Danio rerio PE=1 SV=1	40.046	360	TRUE	TRUE	1	18	18	18	235	53.9	0	125.43	none	none	none	none	blue	FALSE	0.00218886	-0.765245	TRUE	FALSE	0.110805	-0.278664	TRUE	4	4	4	4	1.12419	1.36342	1.49042	1.60884	0.676416	0.539028	0.730211	0.580225	0.556364	1.04986	0.485708	0.419804	0.445726	0.247444	0.36482	0.339092
98	A0A0G2KXK5;A0A0G2KUM0	RNA-binding motif protein 5 (Rbm5 protein)	rbm5	tr|A0A0G2KXK5|A0A0G2KXK5_DANRE RNA-binding motif protein 5 OS=Danio rerio GN=rbm5 PE=1 SV=1;tr|A0A0G2KUM0|A0A0G2KUM0_DANRE RNA-binding motif protein 5 OS=Danio rerio GN=rbm5 PE=1 SV=1	94.272	828	FALSE	FALSE	2	5	5	5	14	8.1	0.00024925	6.2046	none	none	none	none	pink	FALSE			FLASE	FALSE	0.33289	-0.166402	TRUE	0	4	3	3					-2.28114	-2.34304	-2.10995	-2.30764	-2.51802	-2.65179	-2.50571		-2.59803	-3.01185	-2.56486
99	A0A0G2KUN8			tr|A0A0G2KUN8|A0A0G2KUN8_DANRE Electron transfer flavoprotein alpha subunit OS=Danio rerio PE=1 SV=1	35.996	335	TRUE	FALSE	1	10	3	3	40	36.1	0	71.853	none	none	none	none	none	FALSE			FLASE	FALSE			FALSE	0	0	1	1									1.15477				1.04622
100	A0A1D5NSM1;F1Q935;A0A0G2KUS3	StAR-related lipid transfer (START) domain-containing 5 (Fragment)	stard5	tr|A0A1D5NSM1|A0A1D5NSM1_DANRE StAR-related lipid transfer (START) domain-containing 5 (Fragment) OS=Danio rerio GN=stard5 PE=1 SV=1;tr|F1Q935|F1Q935_DANRE StAR-related lipid transfer (START) domain-containing 5 OS=Danio rerio GN=stard5 PE=1 SV=2;tr|A0A0G2	12.832	118	FALSE	FALSE	3	3	3	3	12	36.4	0.0006526	3.7091	none	none	none	none	none	FALSE			FLASE	FALSE			FALSE	0	1	0	2								-2.39623					-2.28961		-2.87499
101	A0A0G2KW52	Uncharacterized protein		tr|A0A0G2KW52|A0A0G2KW52_DANRE Nicastrin OS=Danio rerio PE=1 SV=1	67.74	606	FALSE	FALSE	1	9	9	9	52	12.7	0	19.155	none	none	none	none	turquoise	FALSE	0.271623	0.488405	TRUE	FALSE	0.0450044	0.306309	TRUE	3	4	4	4	-2.74353		-2.65293	-3.39582	-1.83963	-2.61659	-2.92435	-2.38885	-2.11383	-2.37271	-2.12401	-2.24022	-2.10191	-2.07028	-1.68817	-1.76519
102	A0A0G2KWP7			tr|A0A0G2KWP7|A0A0G2KWP7_DANRE Transaldolase OS=Danio rerio GN=taldo1 PE=1 SV=1	30.968	278	TRUE	TRUE	1	29	29	29	965	79.5	0	323.31	none	none	none	none	blue	FALSE	0.00192827	-0.843225	TRUE	FALSE	0.160534	-0.252065	TRUE	4	4	4	4	4.57774	4.85448	4.86367	4.87102	4.19255	3.90058	3.72369	3.97719	4.42176	4.93278	4.25968	4.44405	4.26638	4.22229	4.13615	4.42519
103	A0A0G2KXD1			tr|A0A0G2KXD1|A0A0G2KXD1_DANRE Uncharacterized protein OS=Danio rerio PE=4 SV=1	144.16	1258	FALSE	TRUE	1	4	4	4	13	5.8	0.018148	1.07	none	none	none	none	none	FALSE			FLASE	FALSE			FALSE	0	0	0	1																-1.55284
104	A0A0G2KXI9	Dynamin 2b	dnm2b	tr|A0A0G2KXI9|A0A0G2KXI9_DANRE Dynamin 2b OS=Danio rerio GN=dnm2b PE=1 SV=1	71.38	624	FALSE	TRUE	1	36	18	13	221	50.3	0	74.6	none	none	none	none	turquoise	FALSE	0.000724159	0.818528	TRUE	FALSE	0.0823115	-0.351088	TRUE	4	4	4	4	-0.855202	-0.776238	-0.899061	-0.585871	0.164007	0.0465469	-0.119862	0.067049	0.45418	-0.25769	-0.0465832	0.169193	-0.283764	-0.254198	-0.449985	-0.0973053
105	A0A0G2KXS7;A0A0G2KE10			tr|A0A0G2KXS7|A0A0G2KXS7_DANRE Zinc finger protein 189 OS=Danio rerio PE=4 SV=1	58.175	507	FALSE	FALSE	2	4	4	1	68	10.8	0	21.345	none	none	none	none	green	FALSE	0.953365	-0.0365763	TRUE	FALSE	0.355605	-0.238418	TRUE	4	4	4	3	-2.44927	-1.53686	-1.21759	-2.22216	-1.59714	-2.81326	-2.16328	-0.998497	-0.728399	-0.529377	-0.86425	-0.417749	-1.26808	-0.918184		-0.433826
106	H9GXR0;A0A0G2KXZ1			tr|H9GXR0|H9GXR0_DANRE Uncharacterized protein OS=Danio rerio PE=4 SV=1;tr|A0A0G2KXZ1|A0A0G2KXZ1_DANRE Uncharacterized protein OS=Danio rerio PE=1 SV=1	16.42	150	FALSE	TRUE	2	13	13	13	223	80	0	133.63	none	none	none	none	blue	TRUE	0.000895444	-2.33658	TRUE	FALSE	0.000344318	-0.214886	TRUE	4	4	4	4	4.12294	4.04924	4.15358	4.11145	1.86223	2.15757	2.09447	0.976618	1.97152	1.97291	1.92096	1.94781	1.80493	1.72966	1.67405	1.74502
107	A0A0G2KYP3	Uncharacterized protein		tr|A0A0G2KYP3|A0A0G2KYP3_DANRE Uncharacterized protein OS=Danio rerio PE=1 SV=1	70.048	649	FALSE	FALSE	1	6	6	6	29	11.2	0	19.65	none	none	none	none	blue	FALSE			FLASE	FALSE	0.21882	-0.244315	TRUE	0	4	4	4					-1.54185	-1.15246	-1.13407	-1.5329	-1.97171	-1.78797	-1.99842	-2.03623	-1.92939	-1.88208	-2.40125	-2.55888
108	A0A0G2KYR2;A0A0G2KYQ8;A0A0G2L8Z4	Uncharacterized protein	si: ch211-223l2.4	tr|A0A0G2KYR2|A0A0G2KYR2_DANRE Uncharacterized protein OS=Danio rerio GN=si: ch211-223l2.4 PE=1 SV=1;tr|A0A0G2KYQ8|A0A0G2KYQ8_DANRE Uncharacterized protein OS=Danio rerio GN=si: ch211-223l2.4 PE=1 SV=1	56.997	501	TRUE	FALSE	3	40	40	20	368	72.3	0	318.73	none	none	none	none	turquoise	FALSE	0.000531908	1.72081	TRUE	FALSE	0.33785	-0.156136	TRUE	4	4	4	4	-0.0577107	0.121357	0.092617	0.143768	1.90421	1.36043	2.1697	1.74891	2.11162	2.40204	1.99818	1.95414	1.77023	2.25147	2.01444	1.8053
109	A0A0G2KYZ5	Uncharacterized protein		tr|A0A0G2KYZ5|A0A0G2KYZ5_DANRE Uncharacterized protein OS=Danio rerio PE=1 SV=1	24.985	218	FALSE	FALSE	1	3	3	3	7	16.5	0.00082305	2.8833	none	none	none	none	none	FALSE			FLASE	FALSE			FALSE	2	0	0	0	-2.63654			-2.98168
110	A0A0G2KZ18	Microtubule-associated protein	LOC100001114	tr|A0A0G2KZ18|A0A0G2KZ18_DANRE Microtubule-associated protein OS=Danio rerio GN=LOC100001114 PE=1 SV=1	129.69	1216	FALSE	FALSE	1	22	22	22	305	30.4	0	109.8	none	none	none	none	blue	FALSE	0.0131794	-0.775393	TRUE	FALSE	0.200974	-0.186574	TRUE	4	4	4	4	1.65471	1.79855	1.64697	1.42063	1.00015	1.14623	0.884296	0.388605	1.17139	1.10184	0.669724	0.819222	0.755276	0.668921	0.906321	0.685366
111	A0A0G2KZ26	Single-strand-selective monofunctional uracil-DNA glycosylase 1	smug1	tr|A0A0G2KZ26|A0A0G2KZ26_DANRE Single-strand-selective monofunctional uracil-DNA glycosylase 1 (Fragment) OS=Danio rerio GN=smug1 PE=4 SV=2	32.716	297	FALSE	FALSE	1	5	5	5	9	20.5	0.00064254	3.4136	none	none	none	none	none	FALSE			FLASE	FALSE			FALSE	0	0	0	0
112	A0A0G2KZ36;A0A0R4IBW8;A0A0R4IUV8;A0A0R4IA46	Uncharacterized protein	LOC103911241	tr|A0A0G2KZ36|A0A0G2KZ36_DANRE Kynurenine aminotransferase 3 OS=Danio rerio GN=LOC103911233 PE=4 SV=1;tr|A0A0R4IBW8|A0A0R4IBW8_DANRE Si:ch211-180m24.3 OS=Danio rerio GN=si:ch211-180m24.3 PE=4 SV=1;tr|A0A0R4IUV8|A0A0R4IUV8_DANRE Si:ch211-180m24.3 (Fragment)	50.417	451	FALSE	FALSE	4	15	15	7	167	42.6	0	102.14	none	none	none	none	blue	FALSE	0.0528565	-0.78111	TRUE	FALSE	0.0734671	0.190005	TRUE	4	4	4	4	0.916933	0.987488	1.36758	0.417362	0.454414	0.381054	0.12258	-0.393122	0.161076	0.196911	0.175793	0.0462837	0.166622	0.425274	0.234203	0.513983
113	A0A0G2KZ37			tr|A0A0G2KZ37|A0A0G2KZ37_DANRE Uncharacterized protein OS=Danio rerio GN=LOC103910098 PE=4 SV=1	22.544	203	FALSE	FALSE	1	6	6	6	46	29.1	0.00025793	7.0493	none	none	none	none	turquoise	FALSE	0.0705193	1.88826	TRUE	FALSE	0.46496	0.325959	TRUE	3	3	4	4	-3.60976	-1.48482		-2.45535		-0.763044	-0.312645	-0.809467	-0.667204	-0.00112534	-1.53792	-1.5664	-0.596657	-0.144873	-0.715107	-1.01218
114	A0A0G2KZA4	Peptidase D	pepd	tr|A0A0G2KZA4|A0A0G2KZA4_DANRE Peptidase D OS=Danio rerio PE=1 SV=1	55.537	498	FALSE	FALSE	1	19	19	19	233	47	0	97.829	none	none	none	none	grey	FALSE	0.64692	0.1139	TRUE	FALSE	0.057763	-0.433702	TRUE	4	4	4	4	0.673841	0.0955429	0.587889	0.0299492	0.636339	0.58643	0.416506	0.203546	0.616863	0.834286	0.551157	0.537985	0.0174007	0.653852	-0.133812	0.268042
115	A0A0G2KZE8	Phosphoribosyl pyrophosphate synthetase-associated protein 1	prpsap1	tr|A0A0G2KZE8|A0A0G2KZE8_DANRE Phosphoribosyl pyrophosphate synthetase-associated protein 1 OS=Danio rerio GN=prpsap1 PE=1 SV=1	18.749	171	FALSE	FALSE	1	8	7	7	102	69.6	0	182.19	none	none	none	none	magenta	FALSE	0.951932	0.0152192	TRUE	FALSE	0.140776	-0.312946	TRUE	4	4	4	4	-0.160109	0.220879	0.184826	0.468796	0.427887	0.399948	0.108273	-0.160839	0.400473	0.904448	0.441137	0.276354	0.352709	0.218567	-0.163057	0.362408
116	F1QD15;A0A0G2KZU0	Uncharacterized protein	ptgfrn	tr|F1QD15|F1QD15_DANRE Prostaglandin F2 receptor inhibitor OS=Danio rerio GN=ptgfrn PE=1 SV=2;tr|A0A0G2KZU0|A0A0G2KZU0_DANRE Prostaglandin F2 receptor inhibitor OS=Danio rerio GN=ptgfrn PE=1 SV=1	81.592	743	FALSE	FALSE	2	15	15	15	135	22.5	0	14.1	none	none	none	none	red	FALSE	0.295763	-0.236996	TRUE	FALSE	0.252757	0.313652	TRUE	4	4	4	4	-2.12166	-1.72915	-1.53917	-1.43425	-2.01267	-1.92947	-2.12368	-1.70639	-1.3233	-2.27917	-2.0001	-1.9258	-1.85498	-1.39449	-1.77021	-1.25408
117	A0A0G2L033	Uncharacterized protein	oscp1b	tr|A0A0G2L033|A0A0G2L033_DANRE Organic solute carrier partner 1 OS=Danio rerio GN=oscp1b PE=1 SV=1	42.895	380	FALSE	FALSE	1	2	2	2	15	4.7	0.01038	1.3102	none	none	none	none	none	FALSE			FLASE	FALSE			FALSE	0	0	0	2														-1.7993	-2.96404
118	A0A0G2L6S5;A0A0G2L0G5	Uncharacterized protein		tr|A0A0G2L6S5|A0A0G2L6S5_DANRE Uncharacterized protein OS=Danio rerio PE=4 SV=1;tr|A0A0G2L0G5|A0A0G2L0G5_DANRE Uncharacterized protein OS=Danio rerio PE=4 SV=1	145.69	1246	TRUE	FALSE	2	2	2	2	1	2	1	-2	none	none	none	none	none	FALSE			FLASE	FALSE			FALSE	0	1	0	0								-2.64437
119	A0A0G2L0J2	5-formyltetrahydrofolate cyclo-ligase (EC 6.3.3.2)	mthfs	tr|A0A0G2L0J2|A0A0G2L0J2_DANRE 5-formyltetrahydrofolate cyclo-ligase OS=Danio rerio GN=mthfs PE=1 SV=1	22.901	199	FALSE	FALSE	1	2	2	2	2	11.1	0.010545	1.3006	none	none	none	none	none	FALSE			FLASE	FALSE			FALSE	0	0	0	0
120	A0A0G2L0N2	Leucine-rich repeat-containing 1	lrrc1	tr|A0A0G2L0N2|A0A0G2L0N2_DANRE Leucine-rich repeat-containing 1 OS=Danio rerio GN=lrrc1 PE=1 SV=1	48.75	438	FALSE	FALSE	1	17	17	17	100	52.5	0	118.47	none	none	none	none	brown	FALSE	0.0201284	-0.846639	TRUE	FALSE	0.0795995	1.11691	TRUE	4	4	4	4	-0.291557	0.179133	-0.250879	-0.157213	-1.23863	-0.825903	-0.495876	-1.34667	-3.04816	-1.96143	-3.23272	-2.83524	-2.6883	-2.05625	-0.661274	-1.20409
121	A0A0G2L0S9	Uncharacterized protein	eps15l1b	tr|A0A0G2L0S9|A0A0G2L0S9_DANRE Uncharacterized protein OS=Danio rerio PE=1 SV=1	58.63	535	FALSE	FALSE	1	2	2	2	19	3.6	0.0010046	2.61	none	none	none	none	purple	FALSE	0.982721	0.00422382	TRUE	FALSE	0.47825	-0.122263	TRUE	3	4	4	3	-4.36947	-3.92494		-4.10241	-4.34319	-4.08451	-4.11088	-3.97363	-3.74818	-4.27836	-4.13306	-4.26951	-4.28495	-4.3213		-4.08237
122	A0A0G2L0U4;F1QXM2;F1Q8R1	Uncharacterized protein		tr|A0A0G2L0U4|A0A0G2L0U4_DANRE Uncharacterized protein OS=Danio rerio PE=4 SV=1;tr|F1QXM2|F1QXM2_DANRE Si:dkey-208m12.2 OS=Danio rerio GN=si:dkey-208m12.2 PE=4 SV=1;tr|F1Q8R1|F1Q8R1_DANRE Si:dkey-208m12.2 OS=Danio rerio GN=si:dkey-208m12.2 PE=4 SV=2	14.829	128	FALSE	FALSE	3	2	2	2	3	28.9	0.0033828	1.8576	none	none	none	none	none	FALSE			FLASE	FALSE			FALSE	1	0	0	0				-2.96573
123	A0A0G2L1A2	Trans-L-3-hydroxyproline dehydratase	l3hypdh	tr|A0A0G2L1A2|A0A0G2L1A2_DANRE Trans-L-3-hydroxyproline dehydratase OS=Danio rerio GN=l3hypdh PE=4 SV=1	37.058	345	FALSE	FALSE	1	2	2	2	4	6.1	0.012344	1.216	none	none	none	none	none	FALSE			FLASE	FALSE			FALSE	0	0	1	0										-4.40222
124	A0A0G2L1F5;A0A140LGS5;A0A140LG71	Spectrin beta chain	sptbn1	tr|A0A0G2L1F5|A0A0G2L1F5_DANRE Spectrin beta chain OS=Danio rerio GN=sptbn1 PE=1 SV=1;tr|A0A140LGS5|A0A140LGS5_DANRE Spectrin beta chain OS=Danio rerio GN=sptbn1 PE=1 SV=1	262.62	2272	FALSE	TRUE	3	106	106	91	1497	53.7	0	323.31	none	none	none	none	blue	FALSE	0.130333	-0.282268	TRUE	FALSE	0.000512572	-0.871538	TRUE	4	4	4	4	3.0409	3.27466	3.32252	3.32271	3.20664	2.99742	2.99662	2.63103	3.16919	2.97219	2.63988	3.0787	2.1228	2.01696	1.99167	2.24238
125	A0A0G2L1H3	Golgi integral membrane protein 4a	golim4a	tr|A0A0G2L1H3|A0A0G2L1H3_DANRE Golgi integral membrane protein 4a OS=Danio rerio GN=golim4a PE=1 SV=1	34.77	297	FALSE	FALSE	1	10	10	10	56	28.3	0	16.732	none	none	none	none	turquoise	FALSE			FLASE	FALSE	0.780224	-0.161347	TRUE	2	4	4	4		-3.17408	-2.94304		-1.6203	-2.49911	-1.33202	-1.49063	-0.598206	-2.60838	-0.561834	-0.240591	-1.47936	-1.04749	-0.970659	-1.1569
126	A0A0G2L1N0	Uncharacterized protein	si	tr|A0A0G2L1N0|A0A0G2L1N0_DANRE Sucrase-isomaltase OS=Danio rerio PE=1 SV=1	152.24	1328	FALSE	FALSE	1	3	3	3	15	2.2	0.011386	1.2722	none	none	none	none	none	FALSE			FLASE	FALSE			FALSE	2	1	1	2			-2.61278	-3.68854		-1.20492					-2.90578				-1.64269	-1.89773
127	A0A0G2L2I4	C-C motif chemokine	ccl36.1	tr|A0A0G2L2I4|A0A0G2L2I4_DANRE C-C motif chemokine OS=Danio rerio GN=ccl36.1 PE=3 SV=1	10.568	93	FALSE	FALSE	1	5	5	5	36	35.5	0.00046243	4.6862	none	none	none	none	blue	FALSE			FLASE	FALSE	0.209622	-0.316421	TRUE	4	2	4	4	-0.163744	-0.420299	0.4188	-0.181894		-1.23977	-1.93085		-1.77272	-2.10496	-1.78243	-2.14563	-2.23423	-2.63219	-2.48871	-1.7163
128	A0A0G2L2K5	Uncharacterized protein	scarb2b	tr|A0A0G2L2K5|A0A0G2L2K5_DANRE Uncharacterized protein OS=Danio rerio GN=scarb2b PE=1 SV=1	58.435	523	FALSE	FALSE	1	5	5	5	16	12.2	0.0092215	1.3698	none	none	none	none	none	FALSE			FLASE	FALSE			FALSE	2	2	0	1	-3.79212	-3.64578			-3.31744	-3.53695										-3.51376
129	A0A0G2L2Q2	Ubiquinol-cytochrome c reductase, complex III subunit X	uqcr10	tr|A0A0G2L2Q2|A0A0G2L2Q2_DANRE Ubiquinol-cytochrome c reductase, complex III subunit X OS=Danio rerio GN=uqcr10 PE=1 SV=1	7.2222	62	FALSE	FALSE	1	4	4	4	51	56.5	0	39.469	none	none	none	none	brown	FALSE	0.360446	0.630975	TRUE	FALSE			FALSE	4	4	3	2	-0.443222	-1.30329	-2.80442	-1.91336	-0.412483	-1.07002	-1.13735	-1.32054	-1.97012	-2.66423		-1.75269	-2.60725	-1.87703
130	A0A0G2L2R7;A0A0G2KU90;A0A0G2KYU0	Methionine synthase (EC 2.1.1.13) (5-methyltetrahydrofolate--homocysteine methyltransferase)	mtr	tr|A0A0G2L2R7|A0A0G2L2R7_DANRE 5-methyltetrahydrofolate-homocysteine methyltransferase OS=Danio rerio GN=mtr PE=1 SV=1;tr|A0A0G2KU90|A0A0G2KU90_DANRE 5-methyltetrahydrofolate-homocysteine methyltransferase OS=Danio rerio GN=mtr PE=1 SV=1;tr|A0A0G2KYU0|A0A0	104.14	948	FALSE	FALSE	3	21	21	21	84	29.1	0	32.633	none	none	none	none	turquoise	FALSE			FLASE	FALSE	0.0598364	-0.879229	TRUE	0	4	4	4					-1.7399	-1.4903	-0.980572	-1.00793	0.174419	-0.740566	-1.01694	0.0308437	-1.28003	-1.79406	-1.38209	-0.612986
131	A0A0G2L2S4	Uncharacterized protein	zgc:171572	tr|A0A0G2L2S4|A0A0G2L2S4_DANRE BICD cargo adaptor 2 OS=Danio rerio GN=zgc:171572 PE=4 SV=1	81.072	709	FALSE	FALSE	1	16	16	9	65	22.3	0	11.674	none	none	none	none	turquoise	FALSE	0.158099	0.226398	TRUE	FALSE	0.0114156	-0.664631	TRUE	4	4	4	4	-2.00363	-1.73714	-2.0684	-2.1014	-2.00224	-1.63141	-1.6358	-1.73552	-1.33129	-1.67112	-1.42228	-1.41456	-2.16096	-2.44424	-2.24471	-1.64786
132	A0A0G2L2U8	Uncharacterized protein		tr|A0A0G2L2U8|A0A0G2L2U8_DANRE Uncharacterized protein OS=Danio rerio PE=4 SV=1	61.72	537	FALSE	FALSE	1	2	2	2	58	5	0.034899	0.79438	none	none	none	none	none	FALSE			FLASE	FALSE			FALSE	0	0	0	0
133	A0A0G2L2X4	Protein tyrosine phosphatase, receptor type, f polypeptide (PTPRF),-interacting protein (liprin), alpha 1	ppfia1	tr|A0A0G2L2X4|A0A0G2L2X4_DANRE Protein tyrosine phosphatase, receptor type, f polypeptide (PTPRF),-interacting protein (liprin), alpha 1 (Fragment) OS=Danio rerio GN=ppfia1 PE=1 SV=2	73.778	645	FALSE	FALSE	1	9	7	5	20	17.5	0.00064089	3.3895	none	none	none	none	turquoise	FALSE	0.504766	0.307425	TRUE	FALSE	0.655867	0.155823	TRUE	4	4	4	4	-2.10796	-2.29496	-0.972862	-1.15685	-1.03016	-1.37154	-1.22514	-1.67608	-1.29872	-0.654581	-1.15683	-1.98666	-1.12834	-0.809811	-1.64241	-0.892929
134	A0A0G2L325;A0A140LG68	Ribosomal RNA-processing 1	rrp1	tr|A0A0G2L325|A0A0G2L325_DANRE Ribosomal RNA-processing 1 OS=Danio rerio GN=rrp1 PE=1 SV=1;tr|A0A140LG68|A0A140LG68_DANRE Ribosomal RNA-processing 1 OS=Danio rerio GN=rrp1 PE=1 SV=1	68.499	605	FALSE	FALSE	2	6	6	6	32	12.7	0	19.164	none	none	none	none	turquoise	FALSE			FLASE	FALSE			FALSE	1	3	2	4				-3.43762	-2.5631	-2.17245	-2.23593			-2.77358	-2.86073		-2.23913	-1.87401	-2.07678	-2.08665
135	A0A0G2L365	Uncharacterized protein	LOC100329813	tr|A0A0G2L365|A0A0G2L365_DANRE Myosin heavy chain 7 OS=Danio rerio GN=LOC100329813 PE=1 SV=1	224.58	1946	TRUE	FALSE	1	14	6	5	21	9.7	1	-2	none	none	none	none	none	FALSE			FLASE	FALSE			FALSE	2	1	0	0	-0.804028	-0.994701			-1.60008
136	A0A0G2L3G6	Uncharacterized protein	LOC101885083	tr|A0A0G2L3G6|A0A0G2L3G6_DANRE Uncharacterized protein OS=Danio rerio PE=4 SV=1	56.958	518	FALSE	FALSE	1	3	3	3	7	9.1	0.031565	0.87891	none	none	none	none	none	FALSE			FLASE	FALSE			FALSE	0	0	0	1																-4.85801
137	A0A0G2L3P9;K7DYH6;A0A0R4IW46;K9J6Q7	Uncharacterized protein		tr|A0A0G2L3P9|A0A0G2L3P9_DANRE Uncharacterized protein OS=Danio rerio GN=LOC108183462 PE=4 SV=1	116.86	1021	FALSE	FALSE	4	24	4	1	8	26.2	0.041439	0.70206	none	none	none	none	none	FALSE			FLASE	FALSE			FALSE	1	0	1	0	-0.208523									-1.93699
138	A0A0G2L3S1;A5PF44	Si:ch211-182d3.1	si:ch211-182d3.1	tr|A0A0G2L3S1|A0A0G2L3S1_DANRE Si:ch211-182d3.1 OS=Danio rerio GN=si:ch211-182d3.1 PE=4 SV=1	118	1050	FALSE	TRUE	2	3	3	3	3	3.8	1	-2	none	none	none	none	none	FALSE			FLASE	FALSE			FALSE	0	0	0	0
139	A0A0G2L3U3;E7F5Q3;A0A0R4IHV2	Nucleus accumbens-associated 1, BEN and BTB (POZ) domain-containing a	nacc1a	tr|A0A0G2L3U3|A0A0G2L3U3_DANRE Nucleus accumbens-associated 1, BEN and BTB (POZ) domain-containing a OS=Danio rerio GN=nacc1a PE=4 SV=1	59.631	563	FALSE	FALSE	3	8	8	7	39	19.4	0	18.546	none	none	none	none	turquoise	FALSE			FLASE	TRUE	0.021608	1.38966	TRUE	1	3	4	4		-3.64212			-3.19122	-3.02175		-2.87433	-3.78741	-4.20073	-2.58403	-2.56686	-1.76433	-1.51217	-2.30358	-2.00031
140	A0A0G2L4I2			tr|A0A0G2L4I2|A0A0G2L4I2_DANRE Uncharacterized protein OS=Danio rerio PE=4 SV=1	34.491	298	FALSE	FALSE	1	5	5	3	14	18.5	0.0010109	2.681	none	none	none	none	none	FALSE			FLASE	FALSE			FALSE	1	3	0	0	-4.2994				-3.71804	-3.38264		-3.50259
141	A0A0G2L559	Uncharacterized protein		tr|A0A0G2L559|A0A0G2L559_DANRE Uncharacterized protein OS=Danio rerio PE=1 SV=1	53.635	477	FALSE	FALSE	1	7	4	4	17	17.4	0.0083944	1.4251	none	none	none	none	none	FALSE			FLASE	FALSE			FALSE	0	0	2	1										-1.81874		-1.72992				-1.41629
142	E7F3K6;A0A0G2L588;A0A0G2KLX8			tr|E7F3K6|E7F3K6_DANRE Olfactomedin like 1 OS=Danio rerio GN=olfml1 PE=4 SV=2;tr|A0A0G2L588|A0A0G2L588_DANRE Olfactomedin like 1 OS=Danio rerio GN=olfml1 PE=4 SV=1;tr|A0A0G2KLX8|A0A0G2KLX8_DANRE Olfactomedin like 1 OS=Danio rerio GN=olfml1 PE=4 SV=1	45.676	396	FALSE	FALSE	3	7	7	7	9	21.2	0.0010006	2.568	none	none	none	none	none	FALSE			FLASE	FALSE			FALSE	1	0	0	0		-5.15928
143	A0A0G2L5E3	Uncharacterized protein		tr|A0A0G2L5E3|A0A0G2L5E3_DANRE Uncharacterized protein OS=Danio rerio PE=4 SV=1	89.145	771	TRUE	FALSE	1	20	1	1	1	26.1	1	-2	none	none	none	none	none	FALSE			FLASE	FALSE			FALSE	1	0	0	0				3.94627
144	A0A0G2L5F9	Uncharacterized protein	cfi	tr|A0A0G2L5F9|A0A0G2L5F9_DANRE Complement factor I OS=Danio rerio PE=1 SV=1	75.525	669	TRUE	FALSE	1	26	26	7	415	35.1	0	162.24	none	none	none	none	turquoise	FALSE	0.00147161	0.691248	TRUE	FALSE	0.0304684	-0.154646	TRUE	4	4	4	4	1.00477	0.86631	0.729855	0.763779	1.54009	1.59187	1.65649	1.34125	2.15791	2.18486	2.26164	2.37852	2.02258	2.12088	2.09421	2.12666
145	A0A0G2L5J6	Uncharacterized protein	LOC568664	tr|A0A0G2L5J6|A0A0G2L5J6_DANRE Uncharacterized protein OS=Danio rerio GN=LOC568664 PE=4 SV=1	133.05	1170	FALSE	FALSE	1	8	8	4	12	8.4	0.039121	0.74728	none	none	none	none	none	FALSE			FLASE	FALSE			FALSE	2	1	0	0		-2.4676	-2.48228					-2.24125
146	A0A0G2L5W0	Annexin	zgc:110283	tr|A0A0G2L5W0|A0A0G2L5W0_DANRE Annexin OS=Danio rerio GN=zgc:110283 PE=1 SV=1	24.249	215	FALSE	FALSE	1	24	19	19	274	73	0	178.94	none	none	none	none	blue	FALSE	0.000671501	-0.829698	TRUE	FALSE	0.242598	-0.160272	TRUE	4	4	4	4	2.26099	2.26086	2.19898	2.21061	1.39576	1.21017	1.36673	1.63999	1.41931	1.40754	1.46215	1.81426	1.22056	1.58117	1.30867	1.35178
147	A0A0G2L5X9	N-acetylneuraminic acid synthase b	nansb	tr|A0A0G2L5X9|A0A0G2L5X9_DANRE N-acetylneuraminate synthase OS=Danio rerio PE=4 SV=1	39.47	353	FALSE	FALSE	1	17	15	15	134	47	0	119.14	none	none	none	none	blue	FALSE	0.000380393	-1.8589	TRUE	FALSE	0.264641	-0.206658	TRUE	4	4	4	4	1.06653	1.65851	1.70266	1.44976	-0.384201	-0.221281	-0.645815	-0.306849	-0.524286	0.0813885	-0.624741	-0.345415	-0.438429	-0.493807	-0.724217	-0.583233
148	A0A0G2L612			tr|A0A0G2L612|A0A0G2L612_DANRE Complement factor I OS=Danio rerio PE=1 SV=1	47.94	428	TRUE	FALSE	1	25	6	6	19	54.2	0	42.577	none	none	none	none	none	FALSE			FLASE	FALSE			FALSE	0	1	1	1								-3.68375	-3.41185					-2.89553
149	A0A0G2L644	PDZ and LIM domain protein 7	pdlim7	tr|A0A0G2L644|A0A0G2L644_DANRE Uncharacterized protein OS=Danio rerio PE=4 SV=1	26.899	242	FALSE	FALSE	1	7	2	2	27	41.3	0	50.565	none	none	none	none	none	FALSE			FLASE	FALSE			FALSE	0	0	0	1													-1.42475
150	B6IDE1;A0A0N4SUF4;A0A0G2L6C1;F1QE01	Slow myosin heavy chain 2	smyhc2	tr|B6IDE1|B6IDE1_DANRE Slow myosin heavy chain 2 OS=Danio rerio GN=smyhc2 PE=1 SV=1;tr|A0A0N4SUF4|A0A0N4SUF4_DANRE Slow myosin heavy chain 2 OS=Danio rerio GN=smyhc2 PE=3 SV=1;tr|A0A0G2L6C1|A0A0G2L6C1_DANRE Myosin heavy chain 7 OS=Danio rerio PE=3 SV=1	223.29	1939	TRUE	FALSE	4	14	7	2	9	10.6	1	-2	none	none	none	none	none	FALSE			FLASE	FALSE			FALSE	1	1	0	2		-1.88352				-3.55795								-3.66753	-2.78527
151	A0A0G2L6I6			tr|A0A0G2L6I6|A0A0G2L6I6_DANRE Isocitrate dehydrogenase [NADP] OS=Danio rerio GN=idh2 PE=1 SV=1	51.419	450	TRUE	TRUE	1	32	32	2	938	55.8	0	323.31	none	none	none	none	turquoise	TRUE	0.000538174	2.84653	TRUE	FALSE	0.047802	0.338779	TRUE	4	4	4	4	2.79469	2.32062	2.33905	1.46878	5.1706	5.2357	5.07714	4.82582	4.4095	4.18197	4.71418	4.71289	4.82606	4.97108	4.80818	4.76834
152	A0A0G2L6T1	Electron transfer flavoprotein subunit alpha (Electron-transfer-flavoprotein, alpha polypeptide)	etfa ETFA	tr|A0A0G2L6T1|A0A0G2L6T1_DANRE Electron transfer flavoprotein alpha subunit OS=Danio rerio PE=1 SV=2	16.298	152	FALSE	FALSE	1	12	12	5	264	62.5	0	170.82	none	none	none	none	tan	FALSE	0.92985	0.0188746	TRUE	FALSE	0.170639	0.189876	TRUE	4	4	4	4	2.52595	2.41427	2.34025	2.35748	2.85435	2.3154	2.12438	2.41933	2.10113	2.48466	2.29247	2.11743	2.46213	2.39164	2.64941	2.252
153	A0A0G2L6W9	Guanine nucleotide-binding protein subunit gamma	gng10	tr|A0A0G2L6W9|A0A0G2L6W9_DANRE Guanine nucleotide-binding protein subunit gamma OS=Danio rerio GN=gng10 PE=1 SV=1	7.4344	68	FALSE	FALSE	1	2	2	2	6	39.7	0.00099621	2.5029	none	none	none	none	none	FALSE			FLASE	FALSE			FALSE	3	1	0	0	-1.94833	-1.69805	-2.77605		-1.92978
154	A0A0G2L792	Uncharacterized protein	LOC100333521	tr|A0A0G2L792|A0A0G2L792_DANRE Uncharacterized protein OS=Danio rerio GN=LOC100333521 PE=3 SV=1	33.58	301	FALSE	FALSE	1	3	2	2	5	8	0.0198	1.0424	none	none	none	none	none	FALSE			FLASE	FALSE			FALSE	3	0	2	0	-2.64202	-2.15707	-2.30778						-2.92309			-2.81999
155	A0A0G2L833	Ly1 antibody reactive homolog (mouse)	lyar	tr|A0A0G2L833|A0A0G2L833_DANRE Ly1 antibody reactive homolog (mouse) OS=Danio rerio GN=lyar PE=1 SV=1	36.901	321	FALSE	FALSE	1	7	7	7	36	24.3	0.00023657	5.1467	none	none	none	none	turquoise	FALSE	0.00634031	0.846937	TRUE	FALSE	0.675899	0.123428	TRUE	3	4	4	3	-3.50347		-3.09668	-3.24646	-2.31243	-2.25718	-2.62968	-2.54178	-2.58957	-1.713	-2.34813	-2.65198	-2.07692	-2.05495		-2.47485
156	A0A140LFY0;A0A0G2L836;A0A140LFV3	Nidogen 1b	nid1b	tr|A0A140LFY0|A0A140LFY0_DANRE Nidogen 1b OS=Danio rerio GN=nid1b PE=1 SV=1;tr|A0A0G2L836|A0A0G2L836_DANRE Nidogen 1b OS=Danio rerio GN=nid1b PE=1 SV=1	127.33	1157	FALSE	FALSE	3	25	25	25	187	26.9	0	171.16	Cluster 2	GO:0043167~ion binding,GO:0046872~metal ion binding,GO:0043169~cation binding,GO:0005509~calcium ion binding	none	none	blue	TRUE	0.000686676	-4.50638	TRUE	FALSE	0.342467	-0.484071	TRUE	4	4	4	3	1.42122	2.0362	1.56216	1.21698	-4.03711	-2.2009	-2.16172	-3.38921	-2.45742	-1.05154	-0.667219	-1.58075	-1.80061	-2.01405		-1.95524
157	A0A0G2L8H6	Uncharacterized protein	LOC100150619	tr|A0A0G2L8H6|A0A0G2L8H6_DANRE Uncharacterized protein OS=Danio rerio GN=LOC100150619 PE=4 SV=1	45.007	392	FALSE	TRUE	1	2	1	1	1	5.9	0.047014	0.65652	none	none	none	none	none	FALSE			FLASE	FALSE			FALSE	0	0	0	0
158	A0A0G2L8K5;E7FEZ2	GRB10-interacting GYF protein 1a	gigyf1a im:7159406	tr|A0A0G2L8K5|A0A0G2L8K5_DANRE GRB10-interacting GYF protein 1a OS=Danio rerio GN=gigyf1a PE=4 SV=1	112.35	1012	FALSE	FALSE	2	6	6	6	15	6.3	0	10.878	none	none	none	none	none	FALSE	0.220667	0.362862	TRUE	FALSE			FALSE	3	3	0	2	-4.38573	-4.38753		-4.24387		-4.2405	-3.57433	-4.11371						-3.70249		-4.33467
159	A0A0G2L8Q1			tr|A0A0G2L8Q1|A0A0G2L8Q1_DANRE Uncharacterized protein OS=Danio rerio PE=4 SV=1	112.89	977	TRUE	FALSE	1	12	11	8	28	18.3	0	88.629	none	none	none	none	grey	FALSE			FLASE	FALSE	0.104846	-0.367415	TRUE	0	4	4	4					-2.24778	-1.13499	-1.08633	-1.10208	-0.998066	-1.27226	-1.35906	-0.79286	-1.33331	-1.89332	-1.39397	-1.27132
160	A0A0G2L906			tr|A0A0G2L906|A0A0G2L906_DANRE Uncharacterized protein OS=Danio rerio PE=1 SV=1	16.637	144	FALSE	TRUE	1	7	7	7	46	58.3	0	165.28	none	none	none	none	blue	FALSE	0.0308013	-1.07242	TRUE	FALSE	0.458342	0.329408	TRUE	4	4	4	4	0.760725	0.813549	0.184826	0.755136	-0.401649	-1.14103	-0.473879	0.241118	-0.808758	-0.080183	-0.94449	-0.326733	-0.0412712	-0.961519	-0.560101	0.72036
161	A0A0G2L969	Tetratricopeptide repeat domain 39B	ttc39b	tr|A0A0G2L969|A0A0G2L969_DANRE Tetratricopeptide repeat domain 39B OS=Danio rerio GN=ttc39b PE=1 SV=1	35.163	316	FALSE	FALSE	1	2	2	2	2	12.7	0.0078895	1.4572	none	none	none	none	none	FALSE			FLASE	FALSE			FALSE	0	0	0	1														-3.48781
162	A0A0G2L974	Uncharacterized protein		tr|A0A0G2L974|A0A0G2L974_DANRE Filamin B OS=Danio rerio PE=1 SV=1	213.67	1991	FALSE	FALSE	1	113	111	2	4119	57.3	0	323.31	none	none	none	none	turquoise	FALSE	2.26169e-05	1.26063	TRUE	FALSE	6.98088e-05	-0.822514	TRUE	4	4	4	4	4.17877	4.25604	4.29839	4.09676	5.50729	5.43043	5.50153	5.43323	6.19963	6.06965	5.81235	6.04153	5.27739	5.157	5.22457	5.17413
163	A0A0G2L986	Thrombospondin 1a	thbs1a	tr|A0A0G2L986|A0A0G2L986_DANRE Thrombospondin 1 OS=Danio rerio PE=4 SV=1	93.672	843	FALSE	FALSE	1	3	2	2	11	3.9	0.0049614	1.655	none	none	none	none	none	FALSE			FLASE	FALSE			FALSE	0	0	0	3													-4.25633	-3.18137		-4.21073
164	A0A0G2L9C0	Uncharacterized protein		tr|A0A0G2L9C0|A0A0G2L9C0_DANRE Uncharacterized protein OS=Danio rerio PE=1 SV=1	15.884	142	FALSE	FALSE	1	5	5	5	100	66.9	0	71.565	none	none	none	none	turquoise	FALSE	0.000765732	1.08664	TRUE	FALSE	0.742649	-0.0765276	TRUE	4	4	4	4	-1.61643	-1.77733	-1.35448	-1.44103	-0.464006	-0.257652	-0.481482	-0.639586	-0.198774	0.348719	-0.271195	-0.666229	-0.104444	-0.207958	-0.318415	-0.462772
165	A0A0G2L9G1	ADP-ribosylation factor GTPase activating protein 1	arfgap1	tr|A0A0G2L9G1|A0A0G2L9G1_DANRE Uncharacterized protein OS=Danio rerio PE=4 SV=1	12.972	120	TRUE	FALSE	1	4	4	4	38	85.8	0	28.719	none	none	none	none	turquoise	FALSE	0.0497644	1.77589	TRUE	FALSE			FALSE	3	4	2	3	-4.39457	-2.32783		-2.43904	-1.22457	-1.1157	-1.20364	-1.56779			-1.74689	-2.16311	-2.14248	-1.36176		-1.68537
166	A0A0G2L9K3;A0A0G2KGH2	Sorting nexin 2	snx2	tr|A0A0G2L9K3|A0A0G2L9K3_DANRE Sorting nexin 2 OS=Danio rerio GN=snx2 PE=1 SV=1;tr|A0A0G2KGH2|A0A0G2KGH2_DANRE Sorting nexin 2 OS=Danio rerio GN=snx2 PE=1 SV=1	57.238	506	FALSE	FALSE	2	10	8	8	61	27.1	0	10.684	none	none	none	none	green	FALSE	0.888005	-0.0249624	TRUE	FALSE	0.127485	-0.408022	TRUE	4	4	4	4	-1.90778	-1.53583	-1.4701	-1.50644	-1.42451	-1.77579	-1.55995	-1.75976	-0.874716	-1.3257	-1.29627	-1.46142	-1.78025	-1.14906	-2.06834	-1.59256
167	A0A0G2LAU9	Uncharacterized protein	gnaz	tr|A0A0G2LAU9|A0A0G2LAU9_DANRE G protein subunit alpha z OS=Danio rerio GN=gnaz PE=1 SV=1	41.004	355	FALSE	FALSE	1	9	7	7	6	26.5	0.00023256	4.7589	none	none	none	none	none	FALSE			FLASE	FALSE			FALSE	3	0	0	0		-3.07398	-2.97449	-2.4431
168	F1QCJ6;A0A0G2LB04	Uncharacterized protein		tr|F1QCJ6|F1QCJ6_DANRE Na(+)/H(+) exchange regulatory cofactor NHE-RF OS=Danio rerio GN=LOC100535100 PE=4 SV=2;tr|A0A0G2LB04|A0A0G2LB04_DANRE Na(+)/H(+) exchange regulatory cofactor NHE-RF OS=Danio rerio GN=LOC100535100 PE=4 SV=1	37.319	337	FALSE	FALSE	2	3	3	3	3	10.1	0.0080645	1.4532	none	none	none	none	none	FALSE			FLASE	FALSE			FALSE	0	1	0	0					-4.28461
169	A0A0G2LB41			tr|A0A0G2LB41|A0A0G2LB41_DANRE Si:ch211-282j17.13 OS=Danio rerio GN=si:ch211-282j17.13 PE=4 SV=1	60.251	523	TRUE	FALSE	1	13	11	4	37	31.2	0	92.951	none	none	none	none	blue	FALSE			FLASE	FALSE			FALSE	4	2	2	1	-1.50394	-1.01002	-1.27515	-1.42644		-3.61467		-3.92245	-4.25132	-2.83913			-3.25481
170	A0A0H2UJQ0;E7F040;A0A0G2KWT2	Pim proto-oncogene, serine/threonine kinase,-related 94 (Fragment)	pimr94	tr|A0A0H2UJQ0|A0A0H2UJQ0_DANRE Pim proto-oncogene, serine/threonine kinase,-related 94 (Fragment) OS=Danio rerio GN=pimr94 PE=4 SV=1	117.93	1011	TRUE	TRUE	3	4	4	1	3	5.6	1	-2	none	none	none	none	none	FALSE			FLASE	FALSE			FALSE	1	0	0	0				-4.09167
171	A0A0H2UKD2;Q6P0B1;T1ECV3;F1QCR6;F1QSG1;Q5VSE3	CUGBP Elav-like family member 2	celf2	tr|A0A0H2UKD2|A0A0H2UKD2_DANRE CUGBP Elav-like family member 2 OS=Danio rerio GN=celf2 PE=1 SV=1;sp|Q6P0B1|CELF2_DANRE CUGBP Elav-like family member 2 OS=Danio rerio GN=celf2 PE=2 SV=1;tr|T1ECV3|T1ECV3_DANRE CUGBP Elav-like family member 2 (Fragment) OS=Da	56.469	532	TRUE	FALSE	6	19	19	2	146	43	0	79.22	none	none	none	none	turquoise	FALSE	0.0204263	0.488932	TRUE	FALSE	0.558757	-0.0744615	TRUE	4	4	4	4	-0.800043	-0.258991	-0.390469	-0.381901	0.0856647	0.088417	0.0772934	-0.127052	-0.223734	0.0383759	-0.215151	0.104681	-0.11112	-0.0450897	-0.0386353	-0.398828
172	A0A0H2UKD8	Myosin Ic, paralog a	myo1ca	tr|A0A0H2UKD8|A0A0H2UKD8_DANRE Myosin Ic, paralog a OS=Danio rerio GN=myo1ca PE=3 SV=1	120.28	1045	FALSE	FALSE	1	26	20	2	42	28.4	0	15.822	none	none	none	none	blue	FALSE	0.485419	-0.395153	TRUE	FALSE			FALSE	4	3	3	1	-3.27402	-2.2103	-1.55791	-2.05512		-2.53428	-2.63293	-2.84127	-1.702	-2.32129		-3.4497			-3.94215
173	A0A0H2UKE1;Q5RHR6	Protein broad-minded	tbc1d32	tr|A0A0H2UKE1|A0A0H2UKE1_DANRE Protein broad-minded OS=Danio rerio GN=tbc1d32 PE=4 SV=1;sp|Q5RHR6|BROMI_DANRE Protein broad-minded OS=Danio rerio GN=tbc1d32 PE=3 SV=2	147.8	1300	FALSE	FALSE	2	2	2	2	5	1.8	0.018478	1.0664	none	none	none	none	none	FALSE			FLASE	FALSE			FALSE	1	0	0	0	-7.39581
174	A0A0H2UKE4;Q503U1	LYR motif-containing protein 5A (Fragment)	lyrm5a	tr|A0A0H2UKE4|A0A0H2UKE4_DANRE LYR motif-containing protein 5A (Fragment) OS=Danio rerio GN=lyrm5a PE=3 SV=1;sp|Q503U1|LYM5A_DANRE LYR motif-containing protein 5A OS=Danio rerio GN=lyrm5a PE=3 SV=1	10.062	82	FALSE	FALSE	2	3	3	3	7	35.4	0.0090458	1.3713	none	none	none	none	blue	FALSE			FLASE	FALSE			FALSE	4	2	1	2	-1.46402	-1.44616	-1.05546	-0.980406	-1.62638	-1.47679						-1.54016		-1.42858	-2.86042
175	A0A0H2UKE9;A0A1D5NSZ1;A0A1D5NS74;A0A1D5NSB9;Q6DBW9	CD99 antigen-like protein 2	cd99l2	tr|A0A0H2UKE9|A0A0H2UKE9_DANRE CD99 antigen-like protein 2 OS=Danio rerio GN=cd99l2 PE=1 SV=1;tr|A0A1D5NSZ1|A0A1D5NSZ1_DANRE CD99 antigen-like protein 2 (Fragment) OS=Danio rerio GN=cd99l2 PE=1 SV=1;tr|A0A1D5NS74|A0A1D5NS74_DANRE CD99 antigen-like protein	26.159	253	FALSE	FALSE	5	2	2	2	8	18.6	0	15.112	none	none	none	none	none	FALSE			FLASE	FALSE			FALSE	0	3	1	3						-1.61128	-1.62569	-1.68927			-1.63224		-1.53627	-1.62122	-1.74411
176	A0A0H2UKF1;T1ECW3;Q1LUS8	Ran-binding protein 10	ranbp10	tr|A0A0H2UKF1|A0A0H2UKF1_DANRE Ran-binding protein 10 OS=Danio rerio GN=ranbp10 PE=1 SV=1;tr|T1ECW3|T1ECW3_DANRE Ran-binding protein 10 OS=Danio rerio GN=ranbp10 PE=1 SV=1;sp|Q1LUS8|RBP10_DANRE Ran-binding protein 10 OS=Danio rerio GN=ranbp10 PE=3 SV=1	66.621	605	TRUE	FALSE	3	5	5	5	9	14	0	23.995	none	none	none	none	none	FALSE			FLASE	FALSE			FALSE	0	3	0	3					-3.3467	-3.59264		-2.37593					-2.3763	-2.63978		-3.06601
177	A0A0H2UKF2;A3QK15	Acetoacetyl-CoA synthetase	aacs	tr|A0A0H2UKF2|A0A0H2UKF2_DANRE Acetoacetyl-CoA synthetase OS=Danio rerio GN=aacs PE=1 SV=1;sp|A3QK15|AACS_DANRE Acetoacetyl-CoA synthetase OS=Danio rerio GN=aacs PE=2 SV=1	74.084	664	TRUE	FALSE	2	17	17	17	145	22	0	23.25	none	none	none	none	blue	FALSE	0.00745176	-0.668741	TRUE	FALSE	0.868254	-0.044805	TRUE	4	4	4	4	-1.30436	-0.9692	-0.763218	-0.759724	-1.5151	-1.71767	-1.64444	-1.59426	-1.28377	-1.41604	-1.63307	-1.76816	-1.44618	-0.961731	-1.86736	-2.00499
178	A0A0H2UKF9;A4FUN9;E7FEG2	Calcium homeostasis modulator protein 5	calhm5.1 fam26e.1	tr|A0A0H2UKF9|A0A0H2UKF9_DANRE Family with sequence similarity 26, member E, tandem duplicate 1 OS=Danio rerio GN=calhm5.1 PE=4 SV=1;sp|A4FUN9|CAHM5_DANRE Calcium homeostasis modulator protein 5 OS=Danio rerio GN=calhm5.1 PE=2 SV=2;tr|E7FEG2|E7FEG2_DANRE F	35.847	315	FALSE	FALSE	3	4	4	4	6	12.7	0.00083333	3.0259	none	none	none	none	none	FALSE			FLASE	FALSE			FALSE	0	0	0	0
179	A0A0H2UKG1;F1RBN2	Sperm-associated antigen 1A	spag1a	tr|A0A0H2UKG1|A0A0H2UKG1_DANRE Sperm-associated antigen 1A (Fragment) OS=Danio rerio GN=spag1a PE=1 SV=1;sp|F1RBN2|SPAG1_DANRE Sperm-associated antigen 1A OS=Danio rerio GN=spag1a PE=2 SV=1	47.816	434	FALSE	FALSE	2	10	10	10	64	27.6	0	11.439	none	none	none	none	green	FALSE			FLASE	FALSE	0.511625	-0.332255	TRUE	2	3	3	4		-1.89616		-1.78898	-1.85895	-1.54805	-1.78315		-1.4577		-1.84661	-1.3942	-2.42034	-0.753967	-2.23797	-2.18144
180	A0A0H2UKI1	Cullin 4A	cul4a	tr|A0A0H2UKI1|A0A0H2UKI1_DANRE Cullin 4A OS=Danio rerio GN=cul4a PE=1 SV=1	73.72	637	FALSE	FALSE	1	7	2	2	3	10.2	0.010702	1.285	none	none	none	none	none	FALSE			FLASE	FALSE			FALSE	0	0	0	1														-3.0817
181	A0A0H2UKU3;A0A0H2UKJ3	Striatin, calmodulin-binding protein (Zgc:158357)	strn zgc:158357	tr|A0A0H2UKU3|A0A0H2UKU3_DANRE Striatin, calmodulin-binding protein OS=Danio rerio GN=strn PE=1 SV=1;tr|A0A0H2UKJ3|A0A0H2UKJ3_DANRE Striatin, calmodulin-binding protein OS=Danio rerio GN=strn PE=1 SV=1	86.348	781	FALSE	FALSE	2	20	19	19	224	29.4	0	179.81	none	none	none	none	blue	FALSE	0.00418764	-0.247503	TRUE	FALSE	0.00865455	-0.422674	TRUE	4	4	4	4	0.678801	0.725016	0.61286	0.690987	0.523722	0.396196	0.355995	0.441738	0.506935	0.4328	0.412785	0.620247	0.359102	-0.0032692	0.0258675	-0.0996304
182	A0A0H2UKK7	Nucleoporin 214	nup214	tr|A0A0H2UKK7|A0A0H2UKK7_DANRE Nucleoporin 214 OS=Danio rerio GN=nup214 PE=1 SV=1	127.01	1179	FALSE	FALSE	1	14	2	2	9	16.6	0.0030781	2.0639	none	none	none	none	blue	FALSE			FLASE	FALSE	0.906573	0.0215769	TRUE	0	4	4	4					-2.58582	-2.55111	-2.62376	-2.30852	-2.12613	-2.52887	-2.95915	-2.64333	-2.58154	-2.5326	-2.61637	-2.44066
183	A0A0H2UKL4;X1WHG6;A0A140LH43;A0A140LH31	Low density lipoprotein receptor-related protein 1Aa	lrp1aa	tr|A0A0H2UKL4|A0A0H2UKL4_DANRE Low density lipoprotein receptor-related protein 1Aa OS=Danio rerio GN=lrp1aa PE=1 SV=1	502.74	4504	FALSE	FALSE	4	45	29	28	83	12.1	0	16.579	none	none	none	none	yellow	FALSE	0.143833	0.413363	TRUE	FALSE	0.440407	-0.110516	TRUE	4	4	4	4	-1.25941	-0.708098	-1.30584	-1.44123	-0.70718	-0.774084	-1.11484	-0.465031	-0.788488	-0.800875	-1.02421	-1.14189	-1.04121	-0.7983	-1.06079	-1.29722
184	A0A0H2UKN4;A0A0H2UKT2;A0A0H2UKJ5;F1R868	Utrophin	utrn	tr|A0A0H2UKN4|A0A0H2UKN4_DANRE Utrophin OS=Danio rerio GN=utrn PE=1 SV=1;tr|A0A0H2UKT2|A0A0H2UKT2_DANRE Utrophin (Fragment) OS=Danio rerio GN=utrn PE=1 SV=1	296	2630	TRUE	FALSE	4	47	47	47	152	22	0	53.807	none	none	none	none	blue	FALSE	0.0924662	-0.553873	TRUE	TRUE	0.00959832	-1.34703	TRUE	4	4	4	4	0.190641	0.81148	0.476109	0.224945	0.314541	-0.399811	0.0425854	-0.469631	-0.053936	-0.0172977	-0.81852	-0.448549	-0.89815	-1.62737	-1.81702	-2.38387
185	A0A0H2UKP2;F1QZI8	Collagen, type IV, alpha 2	col4a2	tr|A0A0H2UKP2|A0A0H2UKP2_DANRE Collagen, type IV, alpha 2 OS=Danio rerio GN=col4a2 PE=1 SV=1;tr|F1QZI8|F1QZI8_DANRE Collagen, type IV, alpha 2 (Fragment) OS=Danio rerio GN=col4a2 PE=3 SV=1	165.47	1670	FALSE	FALSE	2	7	6	6	28	5.2	0.00024091	5.5489	none	none	none	none	blue	FALSE	0.0115619	-1.8775	TRUE	FALSE			FALSE	4	4	2	1	-1.13965	-0.499073	-0.248383	-0.792629	-2.99564	-1.77146	-2.05011	-3.37254	-2.29469			-3.33595		-3.05114
186	A0A0H2UKQ7;A0A140LG13;F1RDD0	Pyrroline-5-carboxylate reductase (EC 1.5.1.2)	pycr1b	tr|A0A0H2UKQ7|A0A0H2UKQ7_DANRE Pyrroline-5-carboxylate reductase OS=Danio rerio GN=pycr1b PE=1 SV=1;tr|A0A140LG13|A0A140LG13_DANRE Pyrroline-5-carboxylate reductase OS=Danio rerio GN=pycr1b PE=1 SV=1;tr|F1RDD0|F1RDD0_DANRE Pyrroline-5-carboxylate reductase	33.606	317	TRUE	TRUE	3	27	27	24	334	68.1	0	323.31	none	none	none	none	turquoise	TRUE	3.34379e-05	3.89021	TRUE	FALSE	0.949585	-0.00731564	TRUE	4	4	4	4	-0.0639629	-0.0226994	-0.508793	-0.606916	3.35177	3.64217	3.52347	3.84105	3.59595	3.73832	3.33264	3.53585	3.49421	3.73702	3.54996	3.3923
187	A0A140LFW9;A0A0H2UKQ9	Vestigial-like family member 4b (Fragment)	vgll4b	tr|A0A140LFW9|A0A140LFW9_DANRE Vestigial-like family member 4b (Fragment) OS=Danio rerio GN=vgll4b PE=4 SV=1;tr|A0A0H2UKQ9|A0A0H2UKQ9_DANRE Vestigial-like family member 4b OS=Danio rerio GN=vgll4b PE=4 SV=1	20.772	194	FALSE	FALSE	2	2	2	2	2	14.9	0.0033803	1.8488	none	none	none	none	none	FALSE			FLASE	FALSE			FALSE	0	1	0	0					-3.58141
188	A0A0H2UKS3;R4GEY4	A kinase (PRKA) anchor protein 8-like (Fragment)	akap8l	tr|A0A0H2UKS3|A0A0H2UKS3_DANRE A kinase (PRKA) anchor protein 8-like (Fragment) OS=Danio rerio GN=akap8l PE=1 SV=3;tr|R4GEY4|R4GEY4_DANRE A kinase (PRKA) anchor protein 8-like (Fragment) OS=Danio rerio GN=akap8l PE=4 SV=1	31.633	287	FALSE	TRUE	2	18	1	1	31	49.8	0.017535	1.0916	none	none	none	none	none	FALSE			FLASE	FALSE			FALSE	0	0	0	1														-1.55682
189	A0A0H2UKS5;A0A0H2UKI8;A0A0R4IA24;A0A0R4IHB9;F1R5Y0;A0A0G2KJ21	Si:dkey-16p6.1	si:dkey-16p6.1 zgc:174944	tr|A0A0H2UKS5|A0A0H2UKS5_DANRE Zgc:174944 OS=Danio rerio GN=zgc:174944 PE=4 SV=1;tr|A0A0H2UKI8|A0A0H2UKI8_DANRE Zgc:174944 (Fragment) OS=Danio rerio GN=zgc:174944 PE=4 SV=1;tr|A0A0R4IA24|A0A0R4IA24_DANRE Si:ch211-266c8.1 OS=Danio rerio GN=si:ch211-266c8.1	116.74	1023	TRUE	FALSE	6	24	1	1	1	27.1	1	-2	none	none	none	none	none	FALSE			FLASE	FALSE			FALSE	0	0	0	0
190	A0A0H2UKT7;F1QTS3;A0A0G2L107	Coronin (Fragment)	coro7	tr|A0A0H2UKT7|A0A0H2UKT7_DANRE Coronin (Fragment) OS=Danio rerio GN=coro7 PE=1 SV=1;tr|F1QTS3|F1QTS3_DANRE Coronin OS=Danio rerio GN=coro7 PE=3 SV=2;tr|A0A0G2L107|A0A0G2L107_DANRE Coronin OS=Danio rerio PE=3 SV=1	72.133	661	TRUE	FALSE	3	28	28	28	281	43.9	0	160.46	none	none	none	none	blue	FALSE	0.0055687	-0.649553	TRUE	FALSE	0.326688	-0.294004	TRUE	4	4	4	4	0.776346	0.885406	0.811136	0.853188	-0.166794	0.363531	0.233509	0.297617	0.636084	0.0279922	-0.481255	0.512741	-0.379503	0.0538177	0.0443306	-0.199099
191	A0A0H2UKW4	Family with sequence similarity 168, member A	fam168a	tr|A0A0H2UKW4|A0A0H2UKW4_DANRE Family with sequence similarity 168, member A OS=Danio rerio GN=fam168a PE=4 SV=1	24.874	235	FALSE	FALSE	1	2	2	2	9	20	0.00065388	3.7416	none	none	none	none	none	FALSE			FLASE	FALSE			FALSE	0	0	1	0										-1.94555
192	A0A0H2UKW6;F1QML8;R4GEN9	A kinase (PRKA) anchor protein 8-like	akap8l	tr|A0A0H2UKW6|A0A0H2UKW6_DANRE A kinase (PRKA) anchor protein 8-like OS=Danio rerio GN=akap8l PE=1 SV=1;tr|F1QML8|F1QML8_DANRE A kinase (PRKA) anchor protein 8-like (Fragment) OS=Danio rerio GN=akap8l PE=3 SV=2	69.464	645	FALSE	TRUE	3	34	34	17	722	48.1	0	246.79	none	none	none	none	turquoise	FALSE	0.000359633	1.30457	TRUE	FALSE	0.710339	0.134472	TRUE	4	4	4	4	1.65121	1.63779	1.31832	1.49243	2.67247	2.74561	3.08378	2.81617	3.33209	2.32355	2.34607	2.86041	2.32687	2.53057	3.20735	3.33524
193	F1Q8U6;A0A0H2UKX1;A0A0H2UKP3;A0A0R4IYG3;A0A0R4IYD5	Erythrocyte membrane protein band 4.1-like 3b	epb41l3b	tr|F1Q8U6|F1Q8U6_DANRE Erythrocyte membrane protein band 4.1-like 3b OS=Danio rerio GN=epb41l3b PE=1 SV=1;tr|A0A0H2UKX1|A0A0H2UKX1_DANRE Erythrocyte membrane protein band 4.1-like 3b OS=Danio rerio GN=epb41l3b PE=1 SV=1;tr|A0A0H2UKP3|A0A0H2UKP3_DANRE Eryth	94.295	838	FALSE	FALSE	5	16	16	11	130	20.5	0	23.82	none	none	none	none	grey	FALSE	0.734941	0.106543	TRUE	FALSE	0.0855376	-0.671627	TRUE	4	4	4	4	-0.310516	-1.3548	-0.596664	-0.976105	-0.738033	-0.70899	-0.494011	-0.870884	-0.330774	-0.564669	-1.08051	-0.748064	-0.793285	-1.20702	-2.15108	-1.25914
194	A0A0J9YIW7;F1QLP5	Zgc:112994 (Fragment)	zgc:112994	tr|A0A0J9YIW7|A0A0J9YIW7_DANRE Zgc:112994 (Fragment) OS=Danio rerio GN=zgc:112994 PE=4 SV=3;tr|F1QLP5|F1QLP5_DANRE Zgc:112994 OS=Danio rerio GN=zgc:112994 PE=4 SV=1	37.001	335	FALSE	FALSE	2	2	2	2	1	7.8	0.036174	0.78817	none	none	none	none	none	FALSE			FLASE	FALSE			FALSE	0	0	0	0
195	A0A0J9YJ03;F1Q8M8;F8W4X8	Poly(rC)-binding protein 4 (Fragment)	pcbp4	tr|A0A0J9YJ03|A0A0J9YJ03_DANRE Poly(rC)-binding protein 4 (Fragment) OS=Danio rerio GN=pcbp4 PE=4 SV=3;tr|F1Q8M8|F1Q8M8_DANRE Poly(rC)-binding protein 4 OS=Danio rerio GN=pcbp4 PE=4 SV=1	20.416	191	FALSE	FALSE	3	3	1	1	3	14.7	0.037073	0.77872	none	none	none	none	none	FALSE			FLASE	FALSE			FALSE	1	0	0	0				-4.76125
196	Q5RG05;H0WFE9;A0A0J9YJ57	PTPRF-interacting protein,-binding protein 1a (liprin beta 1)	ppfibp1a si:dkey-207j16.2	tr|Q5RG05|Q5RG05_DANRE PTPRF-interacting protein,-binding protein 1a (liprin beta 1) OS=Danio rerio GN=ppfibp1a PE=1 SV=1;tr|H0WFE9|H0WFE9_DANRE PTPRF-interacting protein,-binding protein 1a (liprin beta 1) OS=Danio rerio GN=ppfibp1a PE=1 SV=1;tr|A0A0J9YJ5	88.341	781	FALSE	FALSE	3	5	3	3	6	8.2	0.013694	1.1945	none	none	none	none	none	FALSE			FLASE	FALSE			FALSE	1	0	0	0		-4.49707
197	F1R4Z8;A0A0J9YJ95	Glutathione S-transferase, alpha tandem duplicate 1	gsta.1 gstal	tr|F1R4Z8|F1R4Z8_DANRE Glutathione S-transferase, alpha tandem duplicate 1 OS=Danio rerio GN=gsta.1 PE=1 SV=1;tr|A0A0J9YJ95|A0A0J9YJ95_DANRE Glutathione S-transferase, alpha tandem duplicate 1 OS=Danio rerio GN=gsta.1 PE=1 SV=1	25.192	223	TRUE	TRUE	2	18	18	7	211	67.3	0	22.499	none	none	none	none	blue	FALSE	0.000516001	-1.38927	TRUE	FALSE	0.95945	-0.00909424	TRUE	4	4	4	4	2.33895	2.85485	2.82598	2.82379	1.22299	1.51107	1.30933	1.24311	1.71313	1.03388	1.24721	1.58944	1.48339	1.52399	1.32717	1.21273
198	A0A0J9YJ98	Single-pass membrane protein with aspartate-rich tail 1b	smdt1b	tr|A0A0J9YJ98|A0A0J9YJ98_DANRE Single-pass membrane protein with aspartate-rich tail 1b OS=Danio rerio GN=smdt1b PE=1 SV=1	10.81	99	FALSE	FALSE	1	2	2	2	58	35.4	0.0002354	5.0383	none	none	none	none	greenyellow	FALSE	0.514272	0.44069	TRUE	FALSE	0.515326	0.655481	TRUE	4	4	4	3	0.290064	0.321854	0.540833	0.180359	1.32503	-0.764723	1.50103	1.03454	-2.78224	0.280498	-0.380396	0.657728	0.583355	-0.0675697	-0.217651
199	B7ZVC4;A0A0J9YJI7;Q1LUM4;A0A0J9YJG7	PTPRF-interacting protein,-binding protein 1b (liprin beta 1) (Si:dkey-103i16.1 protein)	ppfibp1b si:dkey-103i16.1	tr|B7ZVC4|B7ZVC4_DANRE PTPRF-interacting protein,-binding protein 1b (liprin beta 1) OS=Danio rerio GN=ppfibp1b PE=1 SV=1;tr|A0A0J9YJI7|A0A0J9YJI7_DANRE PTPRF-interacting protein,-binding protein 1b (liprin beta 1) OS=Danio rerio GN=ppfibp1b PE=1 SV=1;tr|Q	107.17	951	TRUE	FALSE	4	11	11	8	30	16.2	0	52.525	none	none	none	none	blue	FALSE			FLASE	FALSE	0.00340404	-0.58389	TRUE	1	4	4	3	-0.916574				-1.76566	-1.72096	-1.6986	-2.16188	-1.39183	-1.71376	-1.61813	-1.36291		-2.00937	-2.10354	-2.20373
200	A0A0J9YJJ8	Tripartite motif-containing 25 (Fragment)	trim25	tr|A0A0J9YJJ8|A0A0J9YJJ8_DANRE Tripartite motif-containing 25 (Fragment) OS=Danio rerio GN=trim25 PE=1 SV=3	32.045	286	FALSE	FALSE	1	14	2	2	21	60.5	0	28.723	none	none	none	none	none	FALSE			FLASE	FALSE			FALSE	0	0	0	0
201	A0A0J9YJL0;A0A0R4IUY7;A0A0R4ICB2	ATP-binding cassette, sub-family G (WHITE), member 2a (Fragment)	abcg2a	tr|A0A0J9YJL0|A0A0J9YJL0_DANRE ATP-binding cassette, sub-family G (WHITE), member 2a (Fragment) OS=Danio rerio GN=abcg2a PE=1 SV=3;tr|A0A0R4IUY7|A0A0R4IUY7_DANRE ATP-binding cassette, sub-family G (WHITE), member 2a OS=Danio rerio GN=abcg2a PE=1 SV=1;tr|A0	45.316	412	FALSE	FALSE	3	2	2	2	3	5.3	0.0054925	1.6188	none	none	none	none	none	FALSE			FLASE	FALSE			FALSE	0	0	0	1													-5.06008
202	A0A0J9YJL9;E9QHT2;B8JIS9;F1R3S4	AMP deaminase (EC 3.5.4.6)	ampd2a	tr|A0A0J9YJL9|A0A0J9YJL9_DANRE AMP deaminase OS=Danio rerio GN=ampd2a PE=3 SV=2;tr|E9QHT2|E9QHT2_DANRE Adenosine monophosphate deaminase 2a (Fragment) OS=Danio rerio GN=ampd2a PE=4 SV=2;tr|B8JIS9|B8JIS9_DANRE AMP deaminase OS=Danio rerio GN=ampd2b PE=3 SV=	92.656	796	FALSE	FALSE	4	7	6	6	9	7.9	0.021633	1.0282	none	none	none	none	none	FALSE			FLASE	FALSE			FALSE	0	0	0	0
203	A0A0J9YJN2;Q6NXC6;A0A0R4ITQ3;A0A0R4IG17;A0A0R4IY70	DCN1-like protein (Defective in cullin neddylation protein 1-like protein) (Fragment)	dcun1d5	tr|A0A0J9YJN2|A0A0J9YJN2_DANRE DCN1-like protein (Fragment) OS=Danio rerio GN=dcun1d5 PE=4 SV=3;tr|Q6NXC6|Q6NXC6_DANRE DCN1-like protein OS=Danio rerio GN=dcun1d5 PE=2 SV=1;tr|A0A0R4ITQ3|A0A0R4ITQ3_DANRE DCN1-like protein OS=Danio rerio GN=dcun1d5 PE=4 SV=	26.7	229	FALSE	FALSE	5	4	4	4	25	28.8	0.0033765	1.8378	none	none	none	none	blue	FALSE			FLASE	FALSE	0.0758817	0.528803	TRUE	4	2	3	4	-1.72058	-1.77531	-2.35143	-1.74963	-2.3654	-2.6094				-2.37247	-3.07253	-2.96499	-2.3986	-2.56742	-2.00143	-2.13067
204	A8DZI0;A0A0M3KL73;A0A0M3HEL9	Ring finger and CCCH-type domains 1b	rc3h1b si:dkey-60b12.1	tr|A8DZI0|A8DZI0_DANRE Ring finger and CCCH-type domains 1b OS=Danio rerio GN=rc3h1b PE=1 SV=2;tr|A0A0M3KL73|A0A0M3KL73_DANRE Ring finger and CCCH-type domains 1b OS=Danio rerio GN=rc3h1b PE=1 SV=1;tr|A0A0M3HEL9|A0A0M3HEL9_DANRE Ring finger and CCCH-type d	120.96	1098	FALSE	FALSE	3	3	1	1	1	3.5	0.037151	0.77219	none	none	none	none	none	FALSE			FLASE	FALSE			FALSE	0	0	0	1															-6.05654
205	F1R2H0;A0A0M3HEN2;E7F546;F1QWS2	Nucleoporin 58	nup58 nupl1	tr|F1R2H0|F1R2H0_DANRE Nucleoporin 58 OS=Danio rerio GN=nup58 PE=1 SV=1;tr|A0A0M3HEN2|A0A0M3HEN2_DANRE Nucleoporin 58 OS=Danio rerio GN=nup58 PE=1 SV=1;tr|E7F546|E7F546_DANRE Nucleoporin 58 OS=Danio rerio GN=nup58 PE=1 SV=2;tr|F1QWS2|F1QWS2_DANRE Nucleopor	57.815	567	FALSE	FALSE	4	13	13	12	68	20.5	0	11.882	none	none	none	none	turquoise	FALSE	0.606324	0.237423	TRUE	FALSE	0.181911	-0.390326	TRUE	4	4	4	4	-2.16157	-1.28837	-0.728005	-0.886892	-1.05278	-1.43814	-0.707615	-0.916614	-0.887764	-0.7815	-0.82099	-0.722132	-1.19535	-0.607946	-1.11452	-1.85587
206	A0A0M3HEN9;Q6NYD8;F8W522			tr|A0A0M3HEN9|A0A0M3HEN9_DANRE ADP-ribosylation factor 2a OS=Danio rerio GN=arf2a PE=3 SV=1;tr|Q6NYD8|Q6NYD8_DANRE ADP-ribosylation factor 2 OS=Danio rerio GN=arf2a PE=2 SV=1;tr|F8W522|F8W522_DANRE ADP-ribosylation factor 2a (Fragment) OS=Danio rerio GN=ar	18.03	157	FALSE	TRUE	3	16	16	1	271	76.4	0	194.96	none	none	none	none	brown	FALSE	0.289719	-0.286228	TRUE	FALSE	0.047292	0.532873	TRUE	4	4	4	4	2.84694	2.99366	3.28898	3.69581	2.90484	2.88558	2.72122	3.16883	2.53866	2.28301	2.75463	2.33937	2.91827	3.38514	2.53591	3.20785
207	F1QWL2;F1QUQ9;F1QK58;A0A0N4STN7;X1WF70	Calcium/calmodulin-dependent serine protein kinase a (Fragment)	caska cask	tr|F1QWL2|F1QWL2_DANRE Calcium/calmodulin-dependent serine protein kinase a (Fragment) OS=Danio rerio GN=caska PE=1 SV=1;tr|F1QUQ9|F1QUQ9_DANRE Calcium/calmodulin-dependent serine protein kinase a OS=Danio rerio GN=caska PE=1 SV=2;tr|F1QK58|F1QK58_DANRE Ca	102.32	901	FALSE	FALSE	5	11	11	8	31	15.9	0.00025349	6.6976	none	none	none	none	turquoise	FALSE			FLASE	FALSE	0.268594	-0.0672441	TRUE	2	3	4	4			-2.17694	-2.02583	-1.60055		-1.8639	-2.27545	-1.90151	-2.13109	-1.98011	-2.02321	-2.1565	-2.03337	-2.06193	-2.0531
208	E9QCD7;F1QVS9;A0A0N4STS7	Si:ch73-142c19.1	si:ch73-142c19.1	tr|E9QCD7|E9QCD7_DANRE Si:ch73-142c19.1 OS=Danio rerio GN=si:ch73-142c19.1 PE=4 SV=1;tr|F1QVS9|F1QVS9_DANRE Si:ch73-142c19.1 OS=Danio rerio GN=si:ch73-142c19.1 PE=4 SV=1;tr|A0A0N4STS7|A0A0N4STS7_DANRE Si:ch73-142c19.1 OS=Danio rerio GN=si:ch73-142c19.1 PE=	46.634	425	FALSE	FALSE	3	2	2	2	3	7.8	0.0025326	2.2272	none	none	none	none	none	FALSE			FLASE	FALSE			FALSE	0	0	0	0
209	A0A0N4STU5;A0A0N4SUG1;A0A0N4STP5	Cordon-bleu WH2 repeat protein-like 1b	cobll1b	tr|A0A0N4STU5|A0A0N4STU5_DANRE Cordon-bleu WH2 repeat protein-like 1b OS=Danio rerio GN=cobll1b PE=4 SV=1;tr|A0A0N4SUG1|A0A0N4SUG1_DANRE Cordon-bleu WH2 repeat protein-like 1b (Fragment) OS=Danio rerio GN=cobll1b PE=4 SV=1	115.01	1066	FALSE	FALSE	3	11	11	11	50	12.9	0.00025833	7.0602	none	none	none	none	magenta	FALSE	0.637127	0.109226	TRUE	FALSE	0.872782	0.0336204	TRUE	4	4	4	4	-1.53305	-1.4633	-1.68737	-1.89991	-1.49862	-1.32691	-1.34696	-1.97424	-1.15748	-1.17157	-1.69576	-1.47091	-1.00438	-1.22384	-1.39881	-1.73422
210	A0A0N4STY4;A0A0N4SU71;F1Q9G2;E9QF70;A8E7R9;E7FAW4	FinTRIM family, member 50	ftr50	tr|A0A0N4STY4|A0A0N4STY4_DANRE FinTRIM family, member 50 OS=Danio rerio GN=ftr50 PE=4 SV=1;tr|A0A0N4SU71|A0A0N4SU71_DANRE FinTRIM family, member 50 OS=Danio rerio GN=ftr50 PE=4 SV=1;tr|F1Q9G2|F1Q9G2_DANRE FinTRIM family, member 50 OS=Danio rerio GN=ftr50 P	46.958	413	FALSE	FALSE	6	10	10	1	34	28.3	0	9.863	none	none	none	none	blue	FALSE	0.285076	-0.443047	TRUE	FALSE	0.145668	-0.370605	TRUE	4	4	4	4	-2.72407	-1.81832	-1.59875	-1.94551	-2.43503	-2.9244	-1.92632	-2.57309	-2.23729	-2.90484	-2.46806	-2.70868	-3.39208	-2.58739	-2.97383	-2.848
211	A0A0N4SU18;A0A0N4STQ7;E7F8G1;F1RES2;A5WUT4;A0A0R4I9L3;A5WUT3;A0A0R4I9V3;Q1L8P5;E7F2B2	Zgc:123103 (Fragment)	zgc:123103	tr|A0A0N4SU18|A0A0N4SU18_DANRE Zgc:123103 (Fragment) OS=Danio rerio GN=zgc:123103 PE=1 SV=1;tr|A0A0N4STQ7|A0A0N4STQ7_DANRE Zgc:123103 OS=Danio rerio GN=zgc:123103 PE=1 SV=1	39.885	347	TRUE	TRUE	10	21	21	11	587	49	0	323.31	none	none	none	none	turquoise	FALSE	0.00779892	0.905835	TRUE	FALSE	0.00172486	-0.488915	TRUE	4	4	4	4	1.77605	1.9991	1.40903	1.30827	2.47625	2.31882	2.56213	2.75859	3.06423	3.16239	3.18302	3.0307	2.8002	2.64221	2.39704	2.64522
212	F1R6J5;A0A0N4SU34	MHC class I antigen ZJA transcript variant 1 (Major histocompatibility complex class I ZJA)	mhc1zja	tr|F1R6J5|F1R6J5_DANRE MHC class I antigen ZJA transcript variant 1 OS=Danio rerio GN=mhc1zja PE=2 SV=1;tr|A0A0N4SU34|A0A0N4SU34_DANRE Major histocompatibility complex class I ZJA OS=Danio rerio GN=mhc1zja PE=3 SV=1	44.982	383	FALSE	FALSE	2	9	2	2	22	20.1	0	10.007	none	none	none	none	none	FALSE			FLASE	FALSE			FALSE	0	0	0	0
213	A0A0N4SU38;F1QF42	Centriolin	cntrl	tr|A0A0N4SU38|A0A0N4SU38_DANRE Centriolin OS=Danio rerio GN=cntrl PE=4 SV=1;tr|F1QF42|F1QF42_DANRE Centriolin (Fragment) OS=Danio rerio GN=cntrl PE=4 SV=2	250.58	2151	TRUE	FALSE	2	14	14	14	51	8.4	1	-2	none	none	none	none	grey	FALSE			FLASE	FALSE			FALSE	2	2	2	3		3.28065	5.1713		4.26706			3.08639	5.0962		4.05909			3.67444	3.90659	4.20884
214	A0A0N4SU43;F1RDM4;A0A0N4STP0	Si:ch211-271b14.1	si:ch211-271b14.1	tr|A0A0N4SU43|A0A0N4SU43_DANRE Si:ch211-271b14.1 OS=Danio rerio GN=si:ch211-271b14.1 PE=1 SV=1	102.96	914	FALSE	FALSE	3	22	22	22	205	24.6	0	38.083	none	none	none	none	turquoise	FALSE	0.000340599	1.13426	TRUE	FALSE	0.0417532	0.465046	TRUE	4	4	4	4	-0.55652	-0.350923	-0.32427	-0.747482	0.657064	0.684751	0.637279	0.578766	0.0103169	0.0404434	0.428799	0.667534	0.540197	0.927496	0.694803	0.844782
215	A5PMP6;A0A0N4SU63	Complement component c3b, tandem duplicate 1	c3b.1 c3b.2	tr|A5PMP6|A5PMP6_DANRE Complement component c3b, tandem duplicate 1 OS=Danio rerio GN=c3b.1 PE=4 SV=1;tr|A0A0N4SU63|A0A0N4SU63_DANRE Complement component c3b, tandem duplicate 1 OS=Danio rerio GN=c3b.1 PE=4 SV=1	187.6	1680	TRUE	FALSE	2	38	38	2	357	25.6	0	255.29	none	none	none	none	turquoise	FALSE	0.00840602	1.19426	TRUE	FALSE	0.595298	0.130022	TRUE	4	4	4	4	-0.993864	-0.422989	-1.06803	-0.155815	0.763615	0.522339	0.228857	0.621532	1.68426	1.32224	1.17549	1.29448	1.61796	1.81577	0.899635	1.66319
216	A0A0N4SU68;A0A0G2L354	Slow myosin heavy chain 3	smyhc2 smyhc3	tr|A0A0N4SU68|A0A0N4SU68_DANRE Slow myosin heavy chain 2 OS=Danio rerio GN=smyhc2 PE=3 SV=1;tr|A0A0G2L354|A0A0G2L354_DANRE Myosin heavy chain 7 OS=Danio rerio PE=1 SV=1	223.14	1938	TRUE	FALSE	2	12	1	1	1	8.6	1	-2	none	none	none	none	none	FALSE			FLASE	FALSE			FALSE	1	0	0	0			-6.62668
217	F1QGH7;A0A0N4SUA5;F8W436	Catenin (cadherin-associated protein), beta 1	ctnnb1	tr|F1QGH7|F1QGH7_DANRE Catenin (cadherin-associated protein), beta 1 OS=Danio rerio GN=ctnnb1 PE=1 SV=1;tr|A0A0N4SUA5|A0A0N4SUA5_DANRE Catenin (cadherin-associated protein), beta 1 OS=Danio rerio GN=ctnnb1 PE=1 SV=1	85.568	780	TRUE	TRUE	3	38	34	6	748	59.6	0	323.31	none	none	none	none	turquoise	FALSE	0.0857701	0.419713	TRUE	FALSE	0.423195	-0.115781	TRUE	4	4	4	4	0.725128	1.29217	1.10174	1.48786	1.63889	1.44601	1.49836	1.70249	1.79332	1.26742	1.63966	1.7629	1.6056	1.56054	1.50129	1.33276
218	A0A0N4SUC0;A0A286Y8J3;R4GDR4;Q5RH87;A0A0R4IAS5	ATP-binding cassette, sub-family C (CFTR/MRP), member 3	abcc3	tr|A0A0N4SUC0|A0A0N4SUC0_DANRE ATP-binding cassette, sub-family C (CFTR/MRP), member 3 OS=Danio rerio GN=abcc3 PE=1 SV=1;tr|A0A286Y8J3|A0A286Y8J3_DANRE ATP-binding cassette, sub-family C (CFTR/MRP), member 3 OS=Danio rerio GN=abcc3 PE=1 SV=1	173.68	1538	FALSE	FALSE	5	4	4	4	10	4.4	0.046249	0.65962	none	none	none	none	none	FALSE			FLASE	FALSE			FALSE	0	0	0	0
219	Q561U0;A0A0N4SUE6	Calpain 2, (M/II) large subunit, like	capn2l	tr|Q561U0|Q561U0_DANRE Calpain 2, (M/II) large subunit, like OS=Danio rerio GN=capn2l PE=1 SV=1;tr|A0A0N4SUE6|A0A0N4SUE6_DANRE Zgc:92480 OS=Danio rerio GN=capn2l PE=1 SV=1	78.593	700	TRUE	TRUE	2	45	8	3	103	69.1	0	76.751	none	none	none	none	blue	FALSE	0.0204583	-1.19217	TRUE	FALSE	0.71937	-0.131434	TRUE	4	4	4	4	-0.73774	0.246485	0.674103	-0.0403881	-1.05314	-1.16263	-1.45117	-0.959259	-0.673086	-2.06407	-1.71695	-0.847279	-1.72238	-1.36301	-1.28777	-1.45397
220	A0A0R4I9A0;Q803F5	Adipocyte plasma membrane-associated protein	apmap	tr|A0A0R4I9A0|A0A0R4I9A0_DANRE Adipocyte plasma membrane-associated protein OS=Danio rerio GN=apmap PE=1 SV=1;sp|Q803F5|APMAP_DANRE Adipocyte plasma membrane-associated protein OS=Danio rerio GN=apmap PE=2 SV=1	46.713	415	TRUE	FALSE	2	14	14	14	37	39	0	37.041	none	none	none	none	turquoise	FALSE	0.0262289	0.79026	TRUE	FALSE	0.620454	0.121597	TRUE	3	4	3	4	-2.64107		-2.63345	-2.22218	-1.31415	-1.75744	-1.74613	-2.01684	-1.75175		-1.48202	-1.76547	-1.94572	-1.10271	-1.71949	-1.41136
221	A0A0R4I9A3;Q567Z7	Protein BUD31 homolog	bud31	tr|A0A0R4I9A3|A0A0R4I9A3_DANRE Protein BUD31 homolog OS=Danio rerio GN=bud31 PE=1 SV=1;sp|Q567Z7|BUD31_DANRE Protein BUD31 homolog OS=Danio rerio GN=bud31 PE=2 SV=1	17.038	144	FALSE	FALSE	2	19	19	19	153	86.8	0	18.567	none	none	none	none	blue	FALSE	0.26301	-0.24589	TRUE	FALSE	0.0428975	0.213029	TRUE	4	4	4	4	1.36181	1.02665	1.26569	0.930635	1.29648	0.842829	0.776667	0.685253	1.07505	0.876005	0.897215	0.863106	1.01344	1.23391	1.27663	1.03952
222	A0A0R4I9A4;Q6AXK4;A0A0R4IIK1;A0A0R4IMN5	BRISC and BRCA1-A complex member 1	babam1	tr|A0A0R4I9A4|A0A0R4I9A4_DANRE BRISC and BRCA1-A complex member 1 OS=Danio rerio GN=babam1 PE=1 SV=1;sp|Q6AXK4|BABA1_DANRE BRISC and BRCA1-A complex member 1 OS=Danio rerio GN=babam1 PE=2 SV=2;tr|A0A0R4IIK1|A0A0R4IIK1_DANRE BRISC and BRCA1-A complex member	43.715	396	FALSE	FALSE	4	4	4	4	34	9.6	0.00082525	2.9075	none	none	none	none	blue	FALSE	0.126115	-0.385964	TRUE	FALSE	0.0723766	0.365938	TRUE	4	3	3	4	-3.03974	-2.47739	-2.43104	-2.52371	-3.06087		-3.0872	-2.86373	-3.18199		-3.01869	-3.46142	-2.81482	-3.06813	-2.94156	-2.59456
223	A0A0R4I9A6;Q5XJ85	Myeloid differentiation primary response protein MyD88	myd88	tr|A0A0R4I9A6|A0A0R4I9A6_DANRE Myeloid differentiation primary response protein MyD88 OS=Danio rerio GN=myd88 PE=4 SV=1;sp|Q5XJ85|MYD88_DANRE Myeloid differentiation primary response protein MyD88 OS=Danio rerio GN=myd88 PE=2 SV=2	32.888	284	FALSE	FALSE	2	8	8	8	40	28.2	0	11.089	none	none	none	none	red	FALSE	0.57786	-0.0641694	TRUE	FALSE	0.615413	0.0701408	TRUE	4	4	4	4	-1.72553	-1.80529	-1.86942	-1.90597	-1.72609	-1.85366	-1.87298	-2.11016	-1.80033	-1.78314	-1.87723	-1.86519	-2.11699	-1.55273	-1.79538	-1.58023
224	F1QT75;A0A0R4I9A9;E9QC86;Q7ZTY4	Retinoblastoma-binding protein 4,-like	rbb4l	tr|F1QT75|F1QT75_DANRE Retinoblastoma-binding protein 4,-like OS=Danio rerio GN=rbb4l PE=1 SV=1;tr|A0A0R4I9A9|A0A0R4I9A9_DANRE Retinoblastoma-binding protein 4,-like OS=Danio rerio GN=rbb4l PE=1 SV=1;tr|E9QC86|E9QC86_DANRE Retinoblastoma-binding protein 4,	47.807	426	TRUE	TRUE	4	19	7	7	214	62.7	0	294.34	none	none	none	none	turquoise	FALSE	0.0426574	0.389539	TRUE	FALSE	0.0362282	-0.282108	TRUE	4	4	4	4	1.20545	0.758751	0.886141	0.792396	1.51855	1.15775	1.24573	1.27887	1.4118	1.62453	1.24603	1.34097	1.3209	1.09885	1.02358	1.05158
225	A0A0R4I9B2;Q803D2	Lissencephaly-1 homolog	pafah1b1b LIS1 PAFAH1B1	tr|A0A0R4I9B2|A0A0R4I9B2_DANRE Lissencephaly-1 homolog OS=Danio rerio GN=pafah1b1b PE=1 SV=1;sp|Q803D2|LIS1B_DANRE Lissencephaly-1 homolog B OS=Danio rerio GN=pafah1b1b PE=2 SV=3	46.56	410	FALSE	FALSE	2	12	6	6	15	32.7	0	11.745	none	none	none	none	none	FALSE			FLASE	FALSE			FALSE	0	0	0	2													-3.36577	-3.85821
226	A0A0R4I9G6;A0A286Y9X1;A0A0R4I9B8	Golgi brefeldin A-resistant guanine nucleotide exchange factor 1	gbf1	tr|A0A0R4I9G6|A0A0R4I9G6_DANRE Golgi brefeldin A-resistant guanine nucleotide exchange factor 1 OS=Danio rerio GN=gbf1 PE=1 SV=1;tr|A0A286Y9X1|A0A286Y9X1_DANRE Golgi brefeldin A resistant guanine nucleotide exchange factor 1 OS=Danio rerio GN=gbf1 PE=1 SV=	193.41	1735	FALSE	FALSE	3	12	12	12	165	6.7	0.00025374	6.7104	none	none	none	none	grey	FALSE	0.87177	-0.109183	TRUE	FALSE	0.733779	-0.0856919	TRUE	4	4	4	4	3.86824	3.33445	1.91994	2.12008	2.98107	2.20503	2.98099	2.63888	2.61094	2.6608	2.35453	2.79962	2.27109	3.17083	2.20849	2.43272
227	A0A0R4I9C1;Q6TGS6;Q1LWM3;Q1LWM2;Q1LWM1;Q1LWM0	Tyrosine--tRNA ligase (EC 6.1.1.1) (Tyrosyl-tRNA synthetase)	yars	tr|A0A0R4I9C1|A0A0R4I9C1_DANRE Tyrosine--tRNA ligase OS=Danio rerio GN=yars PE=1 SV=1;sp|Q6TGS6|SYYC_DANRE Tyrosine--tRNA ligase, cytoplasmic OS=Danio rerio GN=yars PE=2 SV=2;tr|Q1LWM3|Q1LWM3_DANRE Tyrosine--tRNA ligase (Fragment) OS=Danio rerio GN=yars PE	59.505	529	TRUE	TRUE	6	49	49	49	948	80.3	0	323.31	none	none	none	none	turquoise	FALSE	0.0053735	0.379358	TRUE	FALSE	0.342853	0.169657	TRUE	4	4	4	4	2.57373	2.71949	2.75946	2.65587	3.22762	2.98027	3.01428	3.00382	3.52842	3.51603	3.21959	3.07534	3.47681	3.8541	3.33946	3.34765
228	A0A0R4I9C2	Carboxypeptidase X (M14 family), member 1a	cpxm1a	tr|A0A0R4I9C2|A0A0R4I9C2_DANRE Carboxypeptidase X (M14 family), member 1a OS=Danio rerio GN=cpxm1a PE=4 SV=1	82.044	719	FALSE	FALSE	1	2	2	2	2	5.4	0.040619	0.72534	none	none	none	none	none	FALSE			FLASE	FALSE			FALSE	0	0	2	0									-3.57748			-2.986
229	A0A0R4I9C3;Q6DRG1	RNA-binding protein 42	rbm42	tr|A0A0R4I9C3|A0A0R4I9C3_DANRE RNA-binding protein 42 OS=Danio rerio GN=rbm42 PE=1 SV=1;sp|Q6DRG1|RBM42_DANRE RNA-binding protein 42 OS=Danio rerio GN=rbm42 PE=2 SV=2	43.717	402	FALSE	FALSE	2	4	4	4	38	10.9	0.00025432	6.7593	none	none	none	none	yellow	FALSE	0.0102868	0.706063	TRUE	FALSE	0.0211249	-0.388777	TRUE	4	4	4	4	-3.27747	-3.51593	-3.27797	-3.51864	-2.87105	-2.27706	-2.80966	-2.80798	-2.89662	-2.47652	-2.66128	-2.40328	-2.96811	-3.15822	-2.86807	-2.99842
230	A0A0R4IGG3;A0A0R4I9C4;Q90XG0	Triosephosphate isomerase (EC 5.3.1.1)	tpi1b	tr|A0A0R4IGG3|A0A0R4IGG3_DANRE Triosephosphate isomerase OS=Danio rerio GN=tpi1b PE=1 SV=1;tr|A0A0R4I9C4|A0A0R4I9C4_DANRE Triosephosphate isomerase OS=Danio rerio GN=tpi1b PE=1 SV=1;sp|Q90XG0|TPISB_DANRE Triosephosphate isomerase B OS=Danio rerio GN=tpi1b	26.526	245	TRUE	TRUE	3	33	33	8	909	97.1	0	323.31	none	none	none	none	blue	FALSE	0.0207414	-0.485696	TRUE	FALSE	0.187747	-0.1491	TRUE	4	4	4	4	5.36954	5.38525	5.43076	5.10807	4.92767	4.52042	4.97693	4.92581	5.03547	5.26077	4.9328	5.00644	5.02222	4.70157	4.96836	4.94693
231	A0A0R4I9C6;Q803Y4	Ubiquitin-fold modifier 1	ufm1	tr|A0A0R4I9C6|A0A0R4I9C6_DANRE Ubiquitin-fold modifier 1 OS=Danio rerio GN=ufm1 PE=1 SV=1;sp|Q803Y4|UFM1_DANRE Ubiquitin-fold modifier 1 OS=Danio rerio GN=ufm1 PE=3 SV=1	9.7051	90	FALSE	FALSE	2	4	4	4	31	68.9	0	24.753	none	none	none	none	brown	FALSE	0.353827	-0.45699	TRUE	FALSE	0.83086	0.116396	TRUE	4	3	4	4	-0.615057	-0.0858383	-1.46505	-1.1616	-1.19003		-1.13868	-1.53791	-1.00238	-2.03515	-2.41836	-1.3259	-1.42752	-1.39023	-0.775848	-2.72259
232	A2CET0;A0A0R4I9D6	Symplekin	sympk si:dkeyp-117b8.1	tr|A2CET0|A2CET0_DANRE Symplekin OS=Danio rerio GN=sympk PE=1 SV=2;tr|A0A0R4I9D6|A0A0R4I9D6_DANRE Symplekin OS=Danio rerio GN=sympk PE=1 SV=1	139.7	1247	FALSE	FALSE	2	10	10	10	25	8.3	0.016256	1.1194	none	none	none	none	turquoise	FALSE			FLASE	FALSE	0.407289	-0.268157	TRUE	1	3	3	4				-3.47543	-3.23892	-3.5418		-2.48707	-2.51838	-3.65362		-2.85882	-3.05376	-3.30615	-3.33076	-3.42305
233	A0A0R4I9E8	Prolyl 3-hydroxylase 1	p3h1	tr|A0A0R4I9E8|A0A0R4I9E8_DANRE Prolyl 3-hydroxylase 1 OS=Danio rerio GN=p3h1 PE=1 SV=1	92.779	829	TRUE	TRUE	1	30	30	30	205	44	0	323.31	Cluster 2	GO:0043167~ion binding,GO:0046872~metal ion binding,GO:0043169~cation binding,	none	none	turquoise	TRUE	0.0154654	3.00136	TRUE	FALSE	0.317456	-0.330872	TRUE	4	4	4	4	0.799612	2.38497	-0.131825	-0.860685	3.96841	3.42007	3.83682	2.97222	3.40456	2.96138	3.58813	3.72277	2.5783	3.6149	2.73565	3.42449
234	A0A0R4I9F2;F1R4W2	Galectin	lgals3a lgals3	tr|A0A0R4I9F2|A0A0R4I9F2_DANRE Galectin OS=Danio rerio GN=lgals3a PE=1 SV=1;tr|F1R4W2|F1R4W2_DANRE Lectin, galactoside-binding soluble 3a (Fragment) OS=Danio rerio GN=lgals3a PE=4 SV=1	33.581	332	FALSE	FALSE	2	10	10	10	111	28.6	0	131.47	none	none	none	none	blue	FALSE	0.436173	-0.114211	TRUE	FALSE	0.370415	0.158367	TRUE	4	4	4	4	-0.048542	0.299946	-0.141851	-0.0615959	0.00872421	-0.0586529	-0.264677	-0.0942821	-0.783974	-0.861647	-0.460619	-0.355915	-0.553982	-0.550619	-0.133326	-0.590759
235	A0A0R4I9F5;Q6NYS8	Dolichyl-diphosphooligosaccharide--protein glycosyltransferase 48 kDa subunit (Oligosaccharyl transferase 48 kDa subunit)	ddost	tr|A0A0R4I9F5|A0A0R4I9F5_DANRE Dolichyl-diphosphooligosaccharide--protein glycosyltransferase 48 kDa subunit OS=Danio rerio GN=ddost PE=1 SV=1;sp|Q6NYS8|OST48_DANRE Dolichyl-diphosphooligosaccharide--protein glycosyltransferase 48 kDa subunit OS=Danio reri	48.533	441	TRUE	TRUE	2	20	20	20	818	66.4	0	323.31	none	none	none	none	turquoise	FALSE	0.000111469	1.34165	TRUE	FALSE	0.280737	0.490489	TRUE	4	4	4	4	1.88813	1.88086	2.10703	2.13495	3.41527	3.45735	3.21685	3.2881	2.99946	1.59594	3.27869	3.11017	3.23889	3.63148	2.94581	3.13003
236	A0A0R4I9G0;Q9DFG8;E7EXK8;A0A0R4IJ96;F1Q8N8	Probable E3 ubiquitin-protein ligase makorin-2	mkrn2	tr|A0A0R4I9G0|A0A0R4I9G0_DANRE Probable E3 ubiquitin-protein ligase makorin-2 OS=Danio rerio GN=mkrn2 PE=1 SV=1;sp|Q9DFG8|MKRN2_DANRE Probable E3 ubiquitin-protein ligase makorin-2 OS=Danio rerio GN=mkrn2 PE=2 SV=2;tr|E7EXK8|E7EXK8_DANRE Probable E3 ubiqui	46.453	414	FALSE	FALSE	5	6	6	6	36	17.9	0.0002551	6.8152	none	none	none	none	red	FALSE			FLASE	FALSE	0.0362166	0.604459	TRUE	2	4	4	4		-3.40305	-3.10261		-3.59664	-3.38424	-3.75406	-4.00765	-4.04676	-4.18339	-3.5481	-3.76995	-3.39298	-3.04859	-3.72581	-2.96299
237	A0A0R4I9G1;A0A0J9YJ04;A0A0R4IFN7;E9QH37;F1QIS0	Pleckstrin homology domain-containing, family A (phosphoinositide-binding-specific) member 1b	plekha1b	tr|A0A0R4I9G1|A0A0R4I9G1_DANRE Pleckstrin homology domain-containing, family A (phosphoinositide-binding-specific) member 1b OS=Danio rerio GN=plekha1b PE=4 SV=1;tr|A0A0J9YJ04|A0A0J9YJ04_DANRE Pleckstrin homology domain-containing, family A (phosphoinositi	44.623	401	FALSE	FALSE	5	10	10	9	68	36.2	0	14.207	none	none	none	none	blue	FALSE	0.206315	-0.341959	TRUE	FALSE	0.162487	-0.251631	TRUE	4	4	4	4	-2.15699	-2.01633	-1.35929	-1.55168	-2.03402	-2.11059	-2.34211	-1.96541	-2.51046	-2.45431	-2.25235	-2.29098	-2.26898	-2.92922	-2.53249	-2.78393
238	A0A0R4I9G5;Q5RGU1	Atypical kinase COQ8A, mitochondrial	coq8a adck3	tr|A0A0R4I9G5|A0A0R4I9G5_DANRE AarF domain containing kinase 3 OS=Danio rerio GN=coq8a PE=1 SV=1;sp|Q5RGU1|COQ8A_DANRE Atypical kinase COQ8A, mitochondrial OS=Danio rerio GN=coq8a PE=2 SV=2	66.986	602	FALSE	FALSE	2	8	8	7	23	18.1	0	9.496	none	none	none	none	none	FALSE			FLASE	FALSE			FALSE	2	2	3	1			-2.3967	-2.43378	-3.00185		-2.16776		-1.99469	-2.23641		-2.89399	-2.81394
239	F1QCS8;A0A0R4I9H3;Q6TEN6	WD repeat-containing protein 91	wdr91	tr|F1QCS8|F1QCS8_DANRE WD repeat-containing protein 91 OS=Danio rerio GN=wdr91 PE=4 SV=1;tr|A0A0R4I9H3|A0A0R4I9H3_DANRE WD repeat-containing protein 91 OS=Danio rerio GN=wdr91 PE=4 SV=1;sp|Q6TEN6|WDR91_DANRE WD repeat-containing protein 91 OS=Danio rerio G	81.068	727	FALSE	FALSE	3	11	11	11	27	19.8	0	8.9481	none	none	none	none	none	FALSE			FLASE	FALSE			FALSE	3	2	2	0		-2.86313	-3.48658	-2.96394	-3.30068			-3.50507	-2.47167		-3.54994
240	A0A0R4I9I4;A0A0R4IQ06	MAX network transcriptional repressor a	mnta	tr|A0A0R4I9I4|A0A0R4I9I4_DANRE MAX network transcriptional repressor OS=Danio rerio GN=mnta PE=4 SV=1;tr|A0A0R4IQ06|A0A0R4IQ06_DANRE MAX network transcriptional repressor OS=Danio rerio GN=mnta PE=4 SV=1	61.484	568	FALSE	FALSE	2	2	2	2	2	4.8	0.0063706	1.5684	none	none	none	none	none	FALSE			FLASE	FALSE			FALSE	1	0	0	0				-4.06228
241	A0A0R4I9L8;A0A0R4IMD4	Si:dkey-156c23.1	si:dkey-156c23.1	tr|A0A0R4I9L8|A0A0R4I9L8_DANRE Si:dkey-156c23.1 OS=Danio rerio GN=si:dkey-156c23.1 PE=4 SV=1;tr|A0A0R4IMD4|A0A0R4IMD4_DANRE Si:dkey-156c23.1 OS=Danio rerio GN=si:dkey-156c23.1 PE=4 SV=1	130.42	1140	FALSE	FALSE	2	20	2	1	6	22.5	0.016262	1.1217	none	none	none	none	none	FALSE			FLASE	FALSE			FALSE	1	0	0	0			-5.65756
242	A0A0R4I9N0	Purine-rich element-binding protein Ab	purab	tr|A0A0R4I9N0|A0A0R4I9N0_DANRE Purine-rich element-binding protein Ab OS=Danio rerio GN=purab PE=1 SV=1	31.357	279	FALSE	FALSE	1	20	7	7	38	48.7	0	152.49	none	none	none	none	brown	FALSE	0.719645	-0.110785	TRUE	FALSE			FALSE	4	3	3	2	-1.45717	-1.28308	-1.81311	-2.04479	-1.48588	-1.93163		-1.86346		-2.64773	-2.43467	-3.5614	-1.80738			-2.58677
243	A0A0R4ICP2;A0A0R4IBX2;A0A0R4I9N1;CON__ENSEMBL:ENSBTAP00000006074;A0A0G2KDJ5			tr|A0A0R4ICP2|A0A0R4ICP2_DANRE Thrombospondin 4a OS=Danio rerio GN=thbs4a PE=4 SV=1;tr|A0A0R4IBX2|A0A0R4IBX2_DANRE Thrombospondin 4a OS=Danio rerio GN=thbs4a PE=4 SV=1;tr|A0A0R4I9N1|A0A0R4I9N1_DANRE Thrombospondin 4a OS=Danio rerio GN=thbs4a PE=4 SV=1	104.32	945	TRUE	FALSE	5	18	14	14	77	26.8	0	18.993	none	none	none	none	grey	FALSE	0.743195	-0.108411	TRUE	FALSE			FALSE	4	3	2	4	-1.5745	-1.40033	-2.23909	-1.63224	-1.60146	-1.75318		-2.10521	-1.15279		-2.09797		-1.41098	-1.70739	-2.40315	-1.15578
244	A0A0R4I9P0			tr|A0A0R4I9P0|A0A0R4I9P0_DANRE Si:zfos-932h1.2 OS=Danio rerio GN=si:zfos-932h1.2 PE=4 SV=2	19.466	177	FALSE	FALSE	1	2	2	2	12	11.9	0.0010085	2.6378	none	none	none	none	turquoise	FALSE			FLASE	FALSE	0.381309	0.194583	TRUE	1	4	4	4				-3.57568	-3.40901	-3.15246	-2.95101	-3.23865	-3.15033	-3.18296	-3.54287	-3.09084	-2.65936	-2.92359	-3.51199	-3.09374
245	A0A0R4IQQ6;A0A0R4I9P1;A0A0R4IGK1;A2BIL7	Tyrosine-protein kinase BAZ1B	baz1b	tr|A0A0R4IQQ6|A0A0R4IQQ6_DANRE Tyrosine-protein kinase BAZ1B OS=Danio rerio GN=baz1b PE=4 SV=1;tr|A0A0R4I9P1|A0A0R4I9P1_DANRE Tyrosine-protein kinase BAZ1B OS=Danio rerio GN=baz1b PE=4 SV=1;tr|A0A0R4IGK1|A0A0R4IGK1_DANRE Tyrosine-protein kinase BAZ1B (Frag	176.26	1536	FALSE	FALSE	4	10	10	10	17	6.7	0.0039157	1.7872	none	none	none	none	none	FALSE			FLASE	FALSE			FALSE	2	2	0	1		-3.32395		-3.24511			-4.03369	-2.29526							-2.75355
246	A0A0R4IH73;A0A0R4IC19;A0A0R4I9P4;A0A0R4IFR1	Non-specific serine/threonine protein kinase (EC 2.7.11.1)	pak1	tr|A0A0R4IH73|A0A0R4IH73_DANRE p21 protein (Cdc42/Rac)-activated kinase 1 OS=Danio rerio GN=pak1 PE=1 SV=1;tr|A0A0R4IC19|A0A0R4IC19_DANRE p21 protein (Cdc42/Rac)-activated kinase 1 OS=Danio rerio GN=pak1 PE=1 SV=1;tr|A0A0R4I9P4|A0A0R4I9P4_DANRE p21 protein	63.594	579	TRUE	TRUE	4	14	5	5	25	23.3	0.00023305	4.8151	none	none	none	none	turquoise	FALSE			FLASE	FALSE	0.764679	0.129245	TRUE	1	4	4	4				-3.18827	-3.21618	-2.89465	-2.28487	-2.03624	-1.44158	-3.06996	-1.50387	-1.76423	-1.93058	-1.66818	-2.19306	-1.47084
247	A0A0R4I9Q1	Prenylcysteine oxidase 1	pcyox1	tr|A0A0R4I9Q1|A0A0R4I9Q1_DANRE Prenylcysteine oxidase 1 OS=Danio rerio GN=pcyox1 PE=1 SV=1	56.658	509	FALSE	FALSE	1	10	10	10	58	23.4	0	13.112	none	none	none	none	turquoise	FALSE			FLASE	FALSE	0.174436	0.589591	TRUE	2	4	4	4			-2.80145	-2.10581	-2.27762	-2.69454	-2.50701	-1.98728	-1.75079	-2.4314	-2.79077	-2.47315	-1.97062	-0.902744	-2.39358	-1.82079
248	Q1LWS2;F1QUW9;A0A0R4I9Q9	Hematopoietic cell-specific Lyn substrate 1	hcls1 si:dkey-9a20.6	tr|Q1LWS2|Q1LWS2_DANRE Hematopoietic cell-specific Lyn substrate 1 OS=Danio rerio GN=hcls1 PE=4 SV=1;tr|F1QUW9|F1QUW9_DANRE Hematopoietic cell-specific Lyn substrate 1 OS=Danio rerio GN=hcls1 PE=4 SV=1;tr|A0A0R4I9Q9|A0A0R4I9Q9_DANRE Hematopoietic cell-spec	61.707	548	TRUE	FALSE	3	31	31	31	517	61.7	0	323.31	none	none	none	none	blue	FALSE	0.00260367	-1.0429	TRUE	FALSE	0.643736	0.0856557	TRUE	4	4	4	4	2.53483	2.60396	2.0887	2.6795	1.22368	1.38955	1.65745	1.4647	1.76076	1.5079	1.40496	1.62993	1.23669	1.60713	1.93596	1.86641
249	Q6NWD2;A0A0R4IM10;A0A0R4I9R2	Zgc:85800	abraxas2 abraxas2b fam175b zgc:85800	tr|Q6NWD2|Q6NWD2_DANRE Abraxas 2b, BRISC complex subunit OS=Danio rerio GN=abraxas2b PE=1 SV=1;tr|A0A0R4IM10|A0A0R4IM10_DANRE Abraxas 2b, BRISC complex subunit (Fragment) OS=Danio rerio GN=abraxas2b PE=1 SV=1;tr|A0A0R4I9R2|A0A0R4I9R2_DANRE Abraxas 2b, BRIS	34.004	311	FALSE	FALSE	3	4	4	4	30	18.3	0	10.412	none	none	none	none	pink	FALSE	0.276032	-0.384278	TRUE	FALSE	0.270922	-0.626288	TRUE	4	4	3	4	-2.61844	-2.45113	-2.18493	-2.74181	-2.38324	-2.89636	-3.54475	-2.70907	-2.50564	-2.72894		-2.72239	-3.0087	-4.54236	-2.77365	-2.78973
250	F1QVJ2;A0A0R4I9S5;A0A0R4IXR2;B8A5C4;E9QI84	N(alpha)-acetyltransferase 15, NatA auxiliary subunit b (Fragment)	naa15b	tr|F1QVJ2|F1QVJ2_DANRE N(alpha)-acetyltransferase 15, NatA auxiliary subunit b (Fragment) OS=Danio rerio GN=naa15b PE=1 SV=2;tr|A0A0R4I9S5|A0A0R4I9S5_DANRE N(alpha)-acetyltransferase 15, NatA auxiliary subunit b OS=Danio rerio GN=naa15b PE=1 SV=1;tr|A0A0R4	93.555	799	FALSE	FALSE	5	33	20	20	98	45.9	0	23.666	none	none	none	none	turquoise	FALSE	0.0101272	0.960089	TRUE	FALSE	0.580683	-0.168732	TRUE	4	4	4	4	-2.0751	-1.38042	-1.59181	-1.09572	-0.470768	-0.641043	-0.625763	-0.565121	-0.280277	-1.58546	-1.08228	-0.838894	-1.40305	-1.10097	-0.964926	-0.992886
251	A0A0R4I9S7;E7F371;X1WET1;X1WEB8	Synergin, gamma	synrg	tr|A0A0R4I9S7|A0A0R4I9S7_DANRE Synergin, gamma OS=Danio rerio GN=synrg PE=4 SV=1;tr|E7F371|E7F371_DANRE Synergin, gamma OS=Danio rerio GN=synrg PE=4 SV=1	148.8	1385	TRUE	FALSE	4	4	4	4	4	4.1	1	-2	none	none	none	none	none	FALSE			FLASE	FALSE			FALSE	0	0	1	0											-3.37326
252	A0A0R4IPF5;F1Q6L6;A0A0R4I9T6;Q1LY77	Histone-lysine N-methyltransferase SETD1B-A	setd1ba	tr|A0A0R4IPF5|A0A0R4IPF5_DANRE Histone-lysine N-methyltransferase SETD1B-A OS=Danio rerio GN=setd1ba PE=4 SV=1;tr|F1Q6L6|F1Q6L6_DANRE Histone-lysine N-methyltransferase SETD1B-A OS=Danio rerio GN=setd1ba PE=4 SV=1;tr|A0A0R4I9T6|A0A0R4I9T6_DANRE Histone-lys	187.56	1686	FALSE	FALSE	4	3	3	3	16	1.7	0.012206	1.2358	none	none	none	none	purple	FALSE			FLASE	FALSE			FALSE	0	3	4	2						-1.14358	-1.22256	-1.13069	0.873585	-0.711502	-0.0795612	-0.549904			-1.05711	0.323603
253	A0A0R4I9Y1	E3 ubiquitin-protein ligase rnf213-beta (EC 2.3.2.27) (EC 3.6.4.-) (Mysterin-B) (Mysterin-beta) (RING finger protein 213-B) (RING finger protein 213-beta) (RING-type E3 ubiquitin transferase rnf213-beta)	rnf213b	sp|A0A0R4I9Y1|R213B_DANRE E3 ubiquitin-protein ligase rnf213-beta OS=Danio rerio GN=rnf213b PE=3 SV=1	577.54	5061	TRUE	FALSE	1	11	11	11	20	3.7	1	-2	none	none	none	none	none	FALSE			FLASE	FALSE			FALSE	0	1	2	1						-1.75921			-2.02958		-2.00566		-1.97013
254	Q05AN2;A0A0R4IA02	Mitochondrial ribosomal protein L21 (Zgc:153377)	mrpl21 zgc:153377	tr|Q05AN2|Q05AN2_DANRE Mitochondrial ribosomal protein L21 OS=Danio rerio GN=mrpl21 PE=1 SV=1;tr|A0A0R4IA02|A0A0R4IA02_DANRE Mitochondrial ribosomal protein L21 OS=Danio rerio GN=mrpl21 PE=1 SV=1	23.732	208	FALSE	FALSE	2	5	5	5	25	28.8	0	13.573	none	none	none	none	green	FALSE			FLASE	FALSE	0.42414	-0.162858	TRUE	0	3	3	3					-2.35701		-2.45885	-2.0565	-1.5767	-1.78931		-2.14629	-2.1429	-1.87865	-1.97931
255	F1Q944;A0A0R4ILU8;F1R9R1;A0A0R4IA15	Myeloid-specific peroxidase	mpx	tr|F1Q944|F1Q944_DANRE Myeloid-specific peroxidase OS=Danio rerio GN=mpx PE=1 SV=1;tr|A0A0R4ILU8|A0A0R4ILU8_DANRE Myeloid-specific peroxidase OS=Danio rerio GN=mpx PE=1 SV=1;tr|F1R9R1|F1R9R1_DANRE Myeloid-specific peroxidase OS=Danio rerio GN=mpx PE=1 SV=1	85.16	762	FALSE	FALSE	4	5	5	5	12	11.4	0.0027211	2.1945	none	none	none	none	none	FALSE			FLASE	FALSE			FALSE	2	2	0	0			-4.30721	-4.41672	-3.65269			-3.77074
256	A0A0R4IA19;A0A0R4IPU2	DEAD (Asp-Glu-Ala-Asp) box helicase 24 (Fragment)	ddx24	tr|A0A0R4IA19|A0A0R4IA19_DANRE DEAD (Asp-Glu-Ala-Asp) box helicase 24 (Fragment) OS=Danio rerio GN=ddx24 PE=1 SV=1;tr|A0A0R4IPU2|A0A0R4IPU2_DANRE DEAD (Asp-Glu-Ala-Asp) box helicase 24 OS=Danio rerio GN=ddx24 PE=1 SV=1	94.385	832	FALSE	FALSE	2	13	13	13	43	20.3	0	23.879	none	none	none	none	turquoise	FALSE			FLASE	FALSE	0.0352857	0.547215	TRUE	2	3	4	4	-0.522055		-0.985828		-0.000453949	-0.408386		-1.02149	0.238697	-0.154276	-0.659418	-0.473288	0.300646	0.268774	0.173157	0.398001
257	A0A0R4IA20	Nuclear protein 1a	nupr1a si:ch211-160e1.5	tr|A0A0R4IA20|A0A0R4IA20_DANRE Si:ch211-160e1.5 OS=Danio rerio GN=si:ch211-160e1.5 PE=1 SV=1	8.8016	76	FALSE	FALSE	1	2	2	2	2	56.6	0	8.5632	none	none	none	none	none	FALSE			FLASE	FALSE			FALSE	1	0	0	0	-2.53554
258	A0A0R4IA23;A0A0R4IZ21;A0A0J9YJE8	3-hydroxyisobutyrate dehydrogenase (HIBADH) (EC 1.1.1.31)	hibadha	tr|A0A0R4IA23|A0A0R4IA23_DANRE 3-hydroxyisobutyrate dehydrogenase OS=Danio rerio GN=hibadha PE=1 SV=1;tr|A0A0R4IZ21|A0A0R4IZ21_DANRE 3-hydroxyisobutyrate dehydrogenase OS=Danio rerio GN=hibadha PE=1 SV=1	34.819	328	FALSE	FALSE	3	5	2	2	3	20.7	0	22.525	none	none	none	none	none	FALSE			FLASE	FALSE			FALSE	1	0	0	0				-3.74174
259	A0A0R4IA30;A0A0R4IK64;A0A0G2KHA3;A0A0R4IPX4	Eukaryotic translation elongation factor 1 delta a (guanine nucleotide exchange protein)	eef1da	tr|A0A0R4IA30|A0A0R4IA30_DANRE Eukaryotic translation elongation factor 1 delta a (guanine nucleotide exchange protein) OS=Danio rerio GN=eef1da PE=1 SV=1;tr|A0A0R4IK64|A0A0R4IK64_DANRE Eukaryotic translation elongation factor 1 delta a (guanine nucleotide	27.5	245	TRUE	TRUE	4	23	23	2	567	75.1	0	323.31	none	none	none	none	turquoise	FALSE	0.0290689	0.675266	TRUE	FALSE	0.535184	0.0842113	TRUE	4	4	4	4	3.54382	3.48961	3.53268	3.59677	4.38525	3.78164	4.02434	4.67272	4.06503	4.57685	4.3595	4.57781	4.54478	4.42161	4.55385	4.39579
260	A0A0R4IA33;A0A0R4INF8	Nothepsin	nots	tr|A0A0R4IA33|A0A0R4IA33_DANRE Cathepsin E OS=Danio rerio PE=1 SV=1;tr|A0A0R4INF8|A0A0R4INF8_DANRE Cathepsin E OS=Danio rerio PE=1 SV=1	48.296	438	FALSE	FALSE	2	2	2	2	1	5.5	0.0027195	2.1908	none	none	none	none	none	FALSE			FLASE	FALSE			FALSE	0	1	0	0							-4.14882
261	A0A0R4IA54;B0V1H3			tr|A0A0R4IA54|A0A0R4IA54_DANRE Guanylate-binding protein 3 OS=Danio rerio GN=gbp3 PE=1 SV=1	110.94	970	FALSE	FALSE	2	3	3	1	8	6.6	0.004966	1.6598	none	none	none	none	none	FALSE			FLASE	FALSE			FALSE	1	1	1	0		-1.99953				-2.34862					-2.61957
262	Q7T306;A0A0R4IA56	Ckmb protein (Creatine kinase CKM3) (Creatine kinase, muscle b)	ckmb	tr|Q7T306|Q7T306_DANRE Ckmb protein OS=Danio rerio GN=ckmb PE=1 SV=1;tr|A0A0R4IA56|A0A0R4IA56_DANRE Creatine kinase, muscle b OS=Danio rerio GN=ckmb PE=1 SV=1	42.851	380	TRUE	TRUE	2	17	12	7	48	52.9	0	17.252	none	none	none	none	turquoise	FALSE			FLASE	FALSE	0.565361	0.0873609	TRUE	1	1	4	4			-2.35827		-1.70455				-0.871426	-0.916262	-0.695854	-0.827002	-0.735184	-0.703897	-1.09135	-0.43067
263	A0A0R4IA64;A0A0R4IW62	Eukaryotic translation elongation factor 1 delta a (guanine nucleotide exchange protein)	eef1da	tr|A0A0R4IA64|A0A0R4IA64_DANRE Eukaryotic translation elongation factor 1 delta a (guanine nucleotide exchange protein) OS=Danio rerio GN=eef1da PE=1 SV=1;tr|A0A0R4IW62|A0A0R4IW62_DANRE Eukaryotic translation elongation factor 1 delta a (guanine nucleotide	32.484	291	TRUE	TRUE	2	23	2	1	2	64.6	0.0042672	1.7366	none	none	none	none	none	FALSE			FLASE	FALSE			FALSE	0	0	0	1																-3.25938
264	A0A0R4IA72;Q5RGQ4	Ryanodine receptor 3	ryr3	tr|A0A0R4IA72|A0A0R4IA72_DANRE Ryanodine receptor 3 OS=Danio rerio GN=ryr3 PE=1 SV=1;tr|Q5RGQ4|Q5RGQ4_DANRE Ryanodine receptor 3 OS=Danio rerio GN=ryr3 PE=1 SV=2	550.48	4864	TRUE	FALSE	2	3	3	3	3	0.8	0.044998	0.67811	none	none	none	none	none	FALSE			FLASE	FALSE			FALSE	0	0	0	1															-2.17856
265	A0A0R4IA75;Q5BKW9	Isoaspartyl peptidase/L-asparaginase	asrgl1	tr|A0A0R4IA75|A0A0R4IA75_DANRE Isoaspartyl peptidase/L-asparaginase OS=Danio rerio GN=asrgl1 PE=1 SV=1;sp|Q5BKW9|ASGL1_DANRE Isoaspartyl peptidase/L-asparaginase OS=Danio rerio GN=asrgl1 PE=2 SV=1	32.913	310	FALSE	FALSE	2	3	3	3	4	6.8	0.028343	0.94231	none	none	none	none	none	FALSE			FLASE	FALSE			FALSE	0	0	0	0
266	A0A0R4IQI9;A0A0R4IA93;A0A0R4IU27	Cytoskeleton-associated protein 5	ckap5	tr|A0A0R4IQI9|A0A0R4IQI9_DANRE Cytoskeleton-associated protein 5 OS=Danio rerio GN=ckap5 PE=1 SV=1;tr|A0A0R4IA93|A0A0R4IA93_DANRE Cytoskeleton-associated protein 5 OS=Danio rerio GN=ckap5 PE=1 SV=1	222.14	2004	FALSE	FALSE	3	9	9	9	12	5.9	0.00063532	3.2422	none	none	none	none	none	FALSE			FLASE	FALSE			FALSE	0	0	0	0
267	A0A0R4IAA2			tr|A0A0R4IAA2|A0A0R4IAA2_DANRE Si:ch211-152c8.4 OS=Danio rerio GN=si:ch211-152c8.4 PE=1 SV=1	10.834	91	FALSE	FALSE	1	5	4	4	23	44	0.00045725	4.4997	none	none	none	none	brown	FALSE	0.537886	-0.179927	TRUE	FALSE	0.00174026	0.434648	TRUE	4	4	4	4	-2.31926	-2.17245	-1.50744	-1.62807	-2.22283	-1.78152	-2.25953	-2.08304	-2.7103	-2.53688	-2.6359	-2.74403	-2.13809	-2.41787	-2.19963	-2.13293
268	A0A0R4IAB0;F1R4R4			tr|A0A0R4IAB0|A0A0R4IAB0_DANRE Kin17 DNA and RNA-binding protein OS=Danio rerio GN=kin PE=1 SV=1;tr|F1R4R4|F1R4R4_DANRE Kin17 DNA and RNA-binding protein OS=Danio rerio GN=kin PE=1 SV=2	44.597	385	FALSE	FALSE	2	4	4	1	4	11.2	0.046235	0.65849	none	none	none	none	none	FALSE			FLASE	FALSE			FALSE	0	0	0	0
269	Q5SNY2;A0A0R4IAC7;F1QJP5;Q5SNY3;R4GE35;R4GDQ1	Poly(A) polymerase alpha	papola papolb	tr|Q5SNY2|Q5SNY2_DANRE Poly(A) polymerase alpha OS=Danio rerio GN=papola PE=1 SV=1;tr|A0A0R4IAC7|A0A0R4IAC7_DANRE Poly(A) polymerase alpha OS=Danio rerio GN=papola PE=1 SV=1;tr|F1QJP5|F1QJP5_DANRE Poly(A) polymerase alpha OS=Danio rerio GN=papola PE=1 SV=1	80.264	723	FALSE	FALSE	6	9	9	7	69	14	0	36.754	none	none	none	none	turquoise	FALSE	0.0282538	0.764388	TRUE	FALSE	0.984012	-0.00432014	TRUE	3	4	4	4	-3.56568		-3.38574	-3.08716	-2.67486	-2.1799	-2.852	-2.62046	-2.42018	-2.94891	-3.19251	-2.38111	-2.81054	-2.74809	-2.81408	-2.58728
270	F1QHB8;A0A0R4IRP0;A0A0R4IAF0	WW domain-binding protein 4	wbp4	tr|F1QHB8|F1QHB8_DANRE WW domain-binding protein 4 OS=Danio rerio GN=wbp4 PE=1 SV=1;tr|A0A0R4IRP0|A0A0R4IRP0_DANRE WW domain-binding protein 4 OS=Danio rerio GN=wbp4 PE=1 SV=1;tr|A0A0R4IAF0|A0A0R4IAF0_DANRE WW domain-binding protein 4 OS=Danio rerio GN=wbp	13.35	119	FALSE	FALSE	3	3	3	3	11	25.2	0.00063776	3.3225	none	none	none	none	none	FALSE			FLASE	FALSE			FALSE	0	2	1	2					-4.14331		-3.41996			-3.87857			-3.68621			-3.74153
271	A0A0R4IAG9	Complement factor H-like 5 (Fragment)	cfhl5	tr|A0A0R4IAG9|A0A0R4IAG9_DANRE Complement factor H-like 5 (Fragment) OS=Danio rerio GN=cfhl5 PE=4 SV=1	41.494	367	TRUE	TRUE	1	17	17	17	183	57.2	0	224.35	none	none	none	none	turquoise	FALSE	0.00519486	0.75431	TRUE	FALSE	0.219378	-0.72541	TRUE	4	4	4	4	-0.396414	-0.188923	-0.0939312	-0.346003	0.831558	0.463615	0.263317	0.433477	1.25952	0.204622	1.54131	1.43064	0.11072	1.63463	0.128666	-0.339571
272	F1QRR4;A0A0R4IAH0	Histone deacetylase (EC 3.5.1.98)	hdac4	tr|F1QRR4|F1QRR4_DANRE Histone deacetylase OS=Danio rerio GN=hdac4 PE=3 SV=1;tr|A0A0R4IAH0|A0A0R4IAH0_DANRE Histone deacetylase OS=Danio rerio GN=hdac4 PE=1 SV=1	113.31	1023	FALSE	FALSE	2	13	13	13	42	15.4	0.00025753	7.0265	none	none	none	none	blue	FALSE	0.560728	-0.578416	TRUE	FALSE	0.766221	0.143694	TRUE	3	3	4	4		-2.082	-0.969719	-0.306311	-2.0288	-2.4231		-0.641375	-3.03691	-1.35007	-1.64169	-1.44393	-1.83925	-2.08215	-1.0186	-1.95781
273	Q803B5;A0A0R4IAH2;F1QRP8;E9QEG2;E9QIJ1	Aspartyl aminopeptidase (Zgc:55944)	dnpep zgc:55944	tr|Q803B5|Q803B5_DANRE Aspartyl aminopeptidase OS=Danio rerio GN=dnpep PE=1 SV=1;tr|A0A0R4IAH2|A0A0R4IAH2_DANRE Aspartyl aminopeptidase OS=Danio rerio GN=dnpep PE=1 SV=1;tr|F1QRP8|F1QRP8_DANRE Aspartyl aminopeptidase OS=Danio rerio GN=dnpep PE=1 SV=1;tr|E9	51.23	469	TRUE	FALSE	5	19	19	19	261	54.4	0	323.31	none	none	none	none	blue	FALSE	0.307756	-0.0968719	TRUE	FALSE	0.0208269	-0.262486	TRUE	4	4	4	4	0.824402	0.663773	0.616398	0.698103	0.770544	0.600515	0.526888	0.51724	0.66622	0.873066	0.700979	0.601704	0.618092	0.370895	0.347099	0.45594
274	A0A0R4IAH3;A0A0R4IVE3;A0A0R4IG25;A0A0R4IG15	Enoyl-CoA delta isomerase 2	eci2	tr|A0A0R4IAH3|A0A0R4IAH3_DANRE Enoyl-CoA delta isomerase 2 OS=Danio rerio GN=eci2 PE=1 SV=1	43.067	392	FALSE	FALSE	4	21	21	21	213	40.8	0	175.63	none	none	none	none	blue	FALSE	0.204064	-0.139094	TRUE	FALSE	0.259971	-0.12451	TRUE	4	4	4	4	0.976606	1.11125	0.896509	0.774668	0.759373	0.895912	0.700245	0.847124	0.798513	0.525742	0.58379	0.700367	0.5919	0.711029	0.464483	0.34296
275	Q1LUF1;F1Q557;A0A0R4IAH5	Calmodulin-regulated spectrin-associated protein family, member 2a	camsap2a camsap1l1	tr|Q1LUF1|Q1LUF1_DANRE Calmodulin-regulated spectrin-associated protein family, member 2a OS=Danio rerio GN=camsap2a PE=3 SV=1;tr|F1Q557|F1Q557_DANRE Calmodulin-regulated spectrin-associated protein family, member 2a OS=Danio rerio GN=camsap2a PE=3 SV=2;tr	157.49	1407	FALSE	FALSE	3	3	3	3	26	2.4	0.0049596	1.6524	none	none	none	none	green	FALSE	0.87256	0.0697474	TRUE	FALSE			FALSE	4	4	4	2	-0.56822	0.570305	0.373995	-0.0766563	-0.250347	0.252344	-0.0913181	0.667734	0.712065	1.48965	0.182812	-0.269274	0.154623			-0.219503
276	F1QA29;A0A0R4IAI1	Vir-like m6A methyltransferase-associated (Fragment)	virma si:ch211-79l20.4	tr|F1QA29|F1QA29_DANRE Vir-like m6A methyltransferase-associated (Fragment) OS=Danio rerio GN=virma PE=1 SV=1;tr|A0A0R4IAI1|A0A0R4IAI1_DANRE Vir-like m6A methyltransferase-associated OS=Danio rerio GN=virma PE=1 SV=1	201.58	1836	FALSE	FALSE	2	3	3	3	6	1.8	0.00066065	3.8419	none	none	none	none	none	FALSE			FLASE	FALSE			FALSE	0	2	2	2					-3.5863			-3.8307			-3.90902	-2.51735	-2.77471	-4.91511
277	A0A0R4IAK0;A0A286Y9I3;Q1MTI1			tr|A0A0R4IAK0|A0A0R4IAK0_DANRE Syntaxin 1B OS=Danio rerio GN=stx1b PE=1 SV=1;tr|A0A286Y9I3|A0A286Y9I3_DANRE Syntaxin 1B OS=Danio rerio GN=stx1b PE=1 SV=1;tr|Q1MTI1|Q1MTI1_DANRE Syntaxin 1B OS=Danio rerio GN=stx1b PE=1 SV=1	26.094	227	FALSE	FALSE	3	2	2	2	4	13.2	0.0030575	2.0095	none	none	none	none	none	FALSE			FLASE	FALSE			FALSE	1	0	0	0				-4.75729
278	Q803R3;A0A0R4IAK7	Tyrosine-protein phosphatase non-receptor type (EC 3.1.3.48)	ptpn2b ptpn2l	tr|Q803R3|Q803R3_DANRE Tyrosine-protein phosphatase non-receptor type OS=Danio rerio GN=ptpn2b PE=1 SV=1;tr|A0A0R4IAK7|A0A0R4IAK7_DANRE Tyrosine-protein phosphatase non-receptor type OS=Danio rerio GN=ptpn2b PE=1 SV=1	45.658	393	FALSE	FALSE	2	4	2	2	3	10.2	0.0065395	1.5507	none	none	none	none	none	FALSE			FLASE	FALSE			FALSE	0	1	0	0						-6.05512
279	Q1L952;A0A0R4IUF2;F1R756;A0A0R4IAL4;F6NZS2	Tektin 2 (testicular)	tekt2	tr|Q1L952|Q1L952_DANRE Tektin 2 (testicular) OS=Danio rerio GN=tekt2 PE=4 SV=1;tr|A0A0R4IUF2|A0A0R4IUF2_DANRE Tektin 2 (testicular) OS=Danio rerio GN=tekt2 PE=4 SV=1;tr|F1R756|F1R756_DANRE Tektin 2 (testicular) OS=Danio rerio GN=tekt2 PE=4 SV=1;tr|A0A0R4IA	48.632	425	FALSE	FALSE	5	2	2	2	4	8.5	0.0035567	1.8261	none	none	none	none	none	FALSE			FLASE	FALSE			FALSE	0	1	0	0							-1.43351
280	A0A0R4IAL5;A0A0R4IMN8	Tropomyosin 2 (beta)	tpm2	tr|A0A0R4IAL5|A0A0R4IAL5_DANRE Tropomyosin 2 (beta) OS=Danio rerio GN=tpm2 PE=1 SV=1;tr|A0A0R4IMN8|A0A0R4IMN8_DANRE Tropomyosin 2 (beta) OS=Danio rerio GN=tpm2 PE=1 SV=1	28.959	248	FALSE	TRUE	2	35	13	11	92	82.7	0	27.308	none	none	none	none	blue	FALSE	0.0309866	-0.601553	TRUE	FALSE	0.610514	-0.194953	TRUE	4	4	4	4	0.747505	0.646723	0.816607	0.239353	-0.329029	-0.0067482	0.136644	0.243107	0.210537	0.0394859	-0.333658	-0.344284	-0.482449	0.599565	-0.311876	-1.01297
281	A0A0R4IAN2;A0A0R4IST2	Protein argonaute-4 (Argonaute4) (Eukaryotic translation initiation factor 2C 4) (eIF-2C 4) (eIF2C 4)	ago4 AGO4 EIF2C4	tr|A0A0R4IAN2|A0A0R4IAN2_DANRE Protein argonaute-4 OS=Danio rerio GN=ago4 PE=1 SV=1;tr|A0A0R4IST2|A0A0R4IST2_DANRE Protein argonaute-4 OS=Danio rerio GN=ago4 PE=1 SV=1	90.226	800	FALSE	FALSE	2	11	4	3	3	15.9	0.0087127	1.3987	none	none	none	none	none	FALSE			FLASE	FALSE			FALSE	0	0	0	0
282	A0A0R4IEK3;A0A0R4IAN4;Q5PYH5;A0A0R4IJV7;A0A0R4IVS8	Discs large homolog 1-like protein	dlg1l	tr|A0A0R4IEK3|A0A0R4IEK3_DANRE Discs large homolog 1-like protein OS=Danio rerio GN=dlg1l PE=3 SV=1;tr|A0A0R4IAN4|A0A0R4IAN4_DANRE Discs large homolog 1-like protein OS=Danio rerio GN=dlg1l PE=3 SV=1;sp|Q5PYH5|DLG1L_DANRE Discs large homolog 1-like protein	100.6	906	TRUE	FALSE	5	9	3	2	9	12.7	0.0046049	1.6726	none	none	none	none	none	FALSE			FLASE	FALSE			FALSE	1	0	0	0			-4.54441
283	Q08BF2;A0A0R4IAN9;A0A0R4IZ83	Solute carrier family 27 (fatty acid transporter), member 1b (Zgc:153860) (Zgc:153860 protein)	slc27a1b zgc:153860	tr|Q08BF2|Q08BF2_DANRE Solute carrier family 27 (fatty acid transporter), member 1b OS=Danio rerio GN=slc27a1b PE=1 SV=1;tr|A0A0R4IAN9|A0A0R4IAN9_DANRE Solute carrier family 27 (fatty acid transporter), member 1b OS=Danio rerio GN=slc27a1b PE=1 SV=1	71.871	648	FALSE	FALSE	3	11	11	11	25	25.3	0	11.857	none	none	none	none	none	FALSE			FLASE	FALSE			FALSE	2	0	0	3		-2.16233	-2.38788										-2.83029	-1.51438		-1.67951
284	E9QGM4;E7F981;A0A0R4IAQ8;E7EYW6;F1R4A0;A0A286Y8M2	Nucleoporin 98	nup98	tr|E9QGM4|E9QGM4_DANRE Nucleoporin 98 OS=Danio rerio GN=nup98 PE=1 SV=1;tr|E7F981|E7F981_DANRE Nucleoporin 98 OS=Danio rerio GN=nup98 PE=1 SV=2;tr|A0A0R4IAQ8|A0A0R4IAQ8_DANRE Nucleoporin 98 OS=Danio rerio GN=nup98 PE=1 SV=1	194.71	1803	FALSE	FALSE	6	38	38	38	270	28.4	0	110.1	none	none	none	none	turquoise	FALSE	0.0159944	1.14848	TRUE	FALSE	0.0232498	-0.338943	TRUE	4	4	4	4	-1.02536	0.188589	-0.0406017	0.0718937	0.872261	1.0195	1.0616	0.835081	1.15535	0.789135	1.11745	1.14741	0.78034	0.530605	0.691004	0.851616
285	A0A0R4IAR3	RAB42, member RAS oncogene family	rab42b	tr|A0A0R4IAR3|A0A0R4IAR3_DANRE RAB42, member RAS oncogene family OS=Danio rerio GN=rab42b PE=4 SV=1	24.904	218	FALSE	TRUE	1	21	21	21	213	68.3	0	126.15	none	none	none	none	blue	FALSE	0.00506769	-0.814888	TRUE	FALSE	0.719959	0.0778894	TRUE	4	4	4	4	1.11837	1.53815	1.54752	1.43358	0.761478	0.368175	0.447008	0.801405	1.07715	0.57765	0.35667	0.717083	0.762194	0.942366	0.358751	0.976795
286	A0A0R4IAR5;E7EZF3			tr|A0A0R4IAR5|A0A0R4IAR5_DANRE E3 ubiquitin-protein ligase UHRF1 OS=Danio rerio GN=uhrf1 PE=1 SV=1;sp|E7EZF3|UHRF1_DANRE E3 ubiquitin-protein ligase UHRF1 OS=Danio rerio GN=uhrf1 PE=1 SV=1	87.063	776	FALSE	FALSE	2	12	12	12	39	17.5	0	7.9984	none	none	none	none	turquoise	FALSE			FLASE	FALSE	0.161296	-0.280894	TRUE	1	4	4	4			-2.89049		-1.10863	-1.09702	-1.04069	-1.23865	-1.08012	-1.03084	-1.19003	-1.20142	-1.01101	-1.83751	-1.32831	-1.44916
287	A0A0R4IAS2;A0A286YAI4	Periplakin	ppl	tr|A0A0R4IAS2|A0A0R4IAS2_DANRE Periplakin OS=Danio rerio GN=ppl PE=1 SV=1;tr|A0A286YAI4|A0A286YAI4_DANRE Periplakin OS=Danio rerio GN=ppl PE=1 SV=1	207.02	1754	FALSE	FALSE	2	234	234	234	9587	81.8	0	323.31	none	none	none	none	blue	FALSE	0.0223673	-0.530849	TRUE	FALSE	0.00620183	-0.663441	TRUE	4	4	4	4	7.15432	7.33692	7.25896	7.11447	6.8807	6.794	6.7812	6.28535	7.05201	6.95597	6.39025	6.68636	6.03737	5.97096	6.2263	6.1962
288	Q6PHG0;A0A0R4IAS7;E7EZC9;A0A0R4IAY4	Golgi-associated PDZ and coiled-coil motif-containing	gopc	tr|Q6PHG0|Q6PHG0_DANRE Golgi-associated PDZ and coiled-coil motif-containing OS=Danio rerio GN=gopc PE=1 SV=1;tr|A0A0R4IAS7|A0A0R4IAS7_DANRE Golgi-associated PDZ and coiled-coil motif-containing OS=Danio rerio GN=gopc PE=1 SV=1;tr|E7EZC9|E7EZC9_DANRE Golgi	49.816	455	FALSE	FALSE	4	6	6	6	42	12.3	0.00023629	5.1321	none	none	none	none	green	FALSE			FLASE	FALSE	0.881277	-0.0292153	TRUE	0	4	4	4					-3.21731	-3.5015	-3.2232	-2.95025	-2.94724	-2.59094	-2.52585	-2.7289	-2.60888	-2.32211	-3.02123	-2.95757
289	A0A0R4IAT5	Collagen, type X, alpha 1b	col10a1b	tr|A0A0R4IAT5|A0A0R4IAT5_DANRE Collagen, type X, alpha 1b OS=Danio rerio GN=col10a1b PE=4 SV=1	63.802	659	FALSE	TRUE	1	4	4	4	67	7.9	0	14.519	none	none	none	none	none	FALSE			FLASE	FALSE			FALSE	4	2	1	0	-1.02401	0.0287266	0.0459995	0.18795	-2.0896			-3.00539	-2.42538
290	F1R6G6;A0A0R4IAT9;F1QIN8;A0A0R4IV72	Stromal interaction molecule 1b	stim1b	tr|F1R6G6|F1R6G6_DANRE Stromal interaction molecule 1b OS=Danio rerio GN=stim1b PE=4 SV=1;tr|A0A0R4IAT9|A0A0R4IAT9_DANRE Stromal interaction molecule 1b OS=Danio rerio GN=stim1b PE=4 SV=1;tr|F1QIN8|F1QIN8_DANRE Stromal interaction molecule 1b OS=Danio reri	72.407	641	FALSE	FALSE	4	10	9	9	42	21.1	0	8.6858	none	none	none	none	blue	FALSE	0.586757	-0.076405	TRUE	FALSE			FALSE	4	4	4	2	-2.0941	-2.30822	-2.14938	-2.02517	-2.20399	-2.05799	-2.14338	-2.47714	-1.3835	-1.8543	-1.89438	-2.74952		-2.21044	-2.60111
291	A0A0R4IAU3;F1QJ14;A0A0R4IUY4;A0A140LH54;F1QPR2;A0A140LGK9	Replication factor C (activator 1) 4	rfc4	tr|A0A0R4IAU3|A0A0R4IAU3_DANRE Replication factor C (activator 1) 4 OS=Danio rerio GN=rfc4 PE=1 SV=1;tr|F1QJ14|F1QJ14_DANRE Replication factor C (activator 1) 4 OS=Danio rerio GN=rfc4 PE=1 SV=2;tr|A0A0R4IUY4|A0A0R4IUY4_DANRE Replication factor C (activator	40.072	358	FALSE	FALSE	6	9	9	9	80	30.7	0	90.766	none	none	none	none	turquoise	FALSE	0.00552967	0.882755	TRUE	FALSE	0.381259	0.231831	TRUE	4	4	4	4	-1.5611	-1.52824	-1.28401	-1.36929	-0.361332	-0.601593	-0.960255	-0.288443	-0.731892	-1.36869	-0.536039	-0.247576	-0.419228	-0.35338	-0.5987	-0.585569
292	A0A0R4IAU8;Q7SY48	HEAT repeat-containing protein 1	heatr1	tr|A0A0R4IAU8|A0A0R4IAU8_DANRE HEAT repeat-containing protein 1 OS=Danio rerio GN=heatr1 PE=1 SV=1;sp|Q7SY48|HEAT1_DANRE HEAT repeat-containing protein 1 OS=Danio rerio GN=heatr1 PE=2 SV=1	242.08	2159	FALSE	FALSE	2	8	8	8	13	4.2	0.00044663	4.1135	none	none	none	none	none	FALSE			FLASE	FALSE			FALSE	0	0	0	2													-3.20281			-2.5677
293	A0A0R4IAV4	JunB proto-oncogene, AP-1 transcription factor subunit b	junbb	tr|A0A0R4IAV4|A0A0R4IAV4_DANRE JunB proto-oncogene, AP-1 transcription factor subunit b OS=Danio rerio GN=junbb PE=4 SV=1	34.329	310	FALSE	FALSE	1	4	2	2	2	10.6	0.037175	0.7735	none	none	none	none	none	FALSE			FLASE	FALSE			FALSE	0	0	0	0
294	F1QWA6;A0A0R4IF80;A0A0R4IAW1	Zinc finger, FYVE domain-containing 19	zfyve19	tr|F1QWA6|F1QWA6_DANRE Zinc finger, FYVE domain-containing 19 OS=Danio rerio GN=zfyve19 PE=4 SV=1;tr|A0A0R4IF80|A0A0R4IF80_DANRE Zinc finger, FYVE domain-containing 19 OS=Danio rerio GN=zfyve19 PE=4 SV=1;tr|A0A0R4IAW1|A0A0R4IAW1_DANRE Zinc finger, FYVE dom	44.793	404	FALSE	FALSE	3	2	2	2	3	6.4	0.01563	1.1465	none	none	none	none	none	FALSE			FLASE	FALSE			FALSE	0	0	0	0
295	Q29R83;A8E5B6;A0A0R4IAW9;E9QES2	DAZ-associated protein 1 (Dazap1 protein) (Fragment)	dazap1	tr|Q29R83|Q29R83_DANRE DAZ-associated protein 1 (Fragment) OS=Danio rerio GN=dazap1 PE=2 SV=1;tr|A8E5B6|A8E5B6_DANRE DAZ-associated protein 1 (Fragment) OS=Danio rerio GN=dazap1 PE=2 SV=1;tr|A0A0R4IAW9|A0A0R4IAW9_DANRE DAZ-associated protein 1 OS=Danio rer	40.927	384	FALSE	FALSE	4	3	3	3	29	10.7	0.00045269	4.349	none	none	none	none	green	FALSE	0.913568	-0.0246615	TRUE	FALSE	0.0265783	-0.390245	TRUE	4	4	3	3	-3.44949	-3.40909	-3.00341	-3.00117	-3.23215	-3.23988	-3.52849	-2.96129	-2.85158		-3.09402	-2.87338	-3.43207	-3.16456	-3.39309
296	A0A0R4IAX2	Si:dkey-17o15.2	si:dkey-17o15.2	tr|A0A0R4IAX2|A0A0R4IAX2_DANRE Si:dkey-17o15.2 OS=Danio rerio GN=si:dkey-17o15.2 PE=4 SV=1	38.883	364	FALSE	FALSE	1	5	5	5	30	17.3	0.00064851	3.5788	none	none	none	none	red	FALSE	0.607278	-0.361162	TRUE	FALSE			FALSE	3	4	3	0		-2.49679	-2.53295	-2.68746	-2.01853	-2.51193	-4.1146	-3.08918	-3.40346	-2.62347	-3.39212
297	A0A0R4IAX3;A0A0R4IMX5			tr|A0A0R4IAX3|A0A0R4IAX3_DANRE Ribose 5-phosphate isomerase A (ribose 5-phosphate epimerase) OS=Danio rerio GN=rpia PE=1 SV=1;tr|A0A0R4IMX5|A0A0R4IMX5_DANRE Ribose 5-phosphate isomerase A (ribose 5-phosphate epimerase) OS=Danio rerio GN=rpia PE=1 SV=1	30.39	275	FALSE	TRUE	2	12	1	1	1	32	1	-2	none	none	none	none	none	FALSE			FLASE	FALSE			FALSE	0	0	0	0
298	A0JMH5;A0A0R4IAY2	DnaJ heat shock protein family (Hsp40) member B14 (Zgc:153638)	dnajb14 zgc:153638	tr|A0JMH5|A0JMH5_DANRE DnaJ (Hsp40) homolog, subfamily B, member 14 OS=Danio rerio GN=dnajb14 PE=1 SV=1;tr|A0A0R4IAY2|A0A0R4IAY2_DANRE DnaJ (Hsp40) homolog, subfamily B, member 14 (Fragment) OS=Danio rerio GN=dnajb14 PE=1 SV=1	42.874	380	FALSE	FALSE	2	3	3	3	5	8.2	0.026307	0.96632	none	none	none	none	none	FALSE			FLASE	FALSE			FALSE	0	1	0	0							-3.58959
299	A5WVX9;A0A0R4IAY3	Palmitoyltransferase (EC 2.3.1.225)	zdhhc17	tr|A5WVX9|A5WVX9_DANRE Palmitoyltransferase OS=Danio rerio GN=zdhhc17 PE=3 SV=1;tr|A0A0R4IAY3|A0A0R4IAY3_DANRE Palmitoyltransferase OS=Danio rerio GN=zdhhc17 PE=3 SV=1	71.348	620	FALSE	FALSE	2	2	2	2	2	3.1	0.036633	0.78513	none	none	none	none	none	FALSE			FLASE	FALSE			FALSE	0	0	0	0
300	A0A0R4IZC7;A0A0R4IMX2;A0A0R4IAZ9			tr|A0A0R4IZC7|A0A0R4IZC7_DANRE SEC24 homolog C, COPII coat complex component OS=Danio rerio GN=sec24c PE=1 SV=1;tr|A0A0R4IMX2|A0A0R4IMX2_DANRE SEC24 homolog C, COPII coat complex component OS=Danio rerio GN=sec24c PE=1 SV=1;tr|A0A0R4IAZ9|A0A0R4IAZ9_DANRE S	134.14	1241	FALSE	FALSE	3	23	22	22	170	24.6	0	56.799	none	none	none	none	greenyellow	FALSE	0.975846	0.0158386	TRUE	FALSE	0.243089	0.472453	TRUE	4	4	4	4	-0.0381794	-0.0144558	-0.886949	0.530565	-0.617773	-0.219618	-0.0156593	0.507385	-1.75428	-1.0018	-0.063797	-0.556435	-0.540115	-0.40798	-0.231094	-0.307312
301	A0A0R4IB07			tr|A0A0R4IB07|A0A0R4IB07_DANRE Spectrin beta chain OS=Danio rerio GN=sptbn2 PE=1 SV=1	274.26	2393	TRUE	TRUE	1	102	92	1	1109	48.8	0	323.31	none	none	none	none	turquoise	FALSE	0.0209153	0.48688	TRUE	FALSE	0.000520173	-0.891674	TRUE	4	4	4	4	2.04576	2.285	2.10806	2.16093	2.87872	2.67951	2.68128	2.30776	2.89381	2.80269	2.48723	2.67465	2.01164	1.60131	1.71353	1.96521
302	A0A0R4IB13;A0A0R4IBS9;A0A0R4ICV2;A0A0R4IMR2	X-ray repair cross-complementing protein 5 (EC 3.6.4.-)	xrcc5	tr|A0A0R4IB13|A0A0R4IB13_DANRE X-ray repair cross-complementing protein 5 OS=Danio rerio GN=xrcc5 PE=1 SV=1;tr|A0A0R4IBS9|A0A0R4IBS9_DANRE X-ray repair cross-complementing protein 5 OS=Danio rerio GN=xrcc5 PE=1 SV=1;tr|A0A0R4ICV2|A0A0R4ICV2_DANRE X-ray rep	81.883	727	FALSE	FALSE	4	24	24	24	234	39.5	0	112.03	none	none	none	none	pink	FALSE	0.515286	0.0990052	TRUE	FALSE	0.822942	0.0550375	TRUE	4	4	4	4	0.46814	0.829906	0.474358	0.792396	0.547296	0.84955	0.786837	0.777138	0.521206	0.487063	0.641657	-0.156946	0.29162	0.0638828	0.68922	0.668405
303	F1QNU7;A0A286Y8R1;A0A0R4IB20	Si:ch211-251f6.6	si:ch211-251f6.6	tr|F1QNU7|F1QNU7_DANRE Si:ch211-251f6.6 OS=Danio rerio GN=si:ch211-251f6.6 PE=4 SV=1;tr|A0A286Y8R1|A0A286Y8R1_DANRE Si:ch211-251f6.6 OS=Danio rerio GN=si:ch211-251f6.6 PE=4 SV=1;tr|A0A0R4IB20|A0A0R4IB20_DANRE Si:ch211-251f6.6 OS=Danio rerio GN=si:ch211-251	27.526	254	TRUE	FALSE	3	4	4	2	56	23.6	0	30.721	none	none	none	none	blue	FALSE	0.488211	-0.261987	TRUE	FALSE	0.047096	-0.473955	TRUE	4	4	4	4	0.814878	0.438209	0.474518	0.182766	0.305771	-0.551638	0.492998	0.615292	-0.0870876	0.736971	0.507606	0.249083	-0.273079	-0.184736	-0.0837078	0.0522766
304	A5PN03;A0A0R4IB26;F1R4F6;Q1LUT1	Enhancer of mRNA-decapping protein 4	edc4	tr|A5PN03|A5PN03_DANRE Enhancer of mRNA-decapping protein 4 OS=Danio rerio GN=edc4 PE=1 SV=1;tr|A0A0R4IB26|A0A0R4IB26_DANRE Enhancer of mRNA-decapping protein 4 OS=Danio rerio GN=edc4 PE=1 SV=1;tr|F1R4F6|F1R4F6_DANRE Enhancer of mRNA-decapping protein 4 OS	149.37	1361	TRUE	FALSE	4	20	20	20	152	21.6	0	127.98	none	none	none	none	turquoise	TRUE	0.00405921	2.3604	TRUE	FALSE	0.0230512	-0.635695	TRUE	3	4	4	4	-2.7897	-1.39647	-2.08994		0.189102	0.38644	0.448626	0.049305	0.579599	0.740232	0.243265	0.866497	0.103914	0.353403	-0.369741	-0.20076
305	A0A0R4IB30;F6NIQ9			tr|A0A0R4IB30|A0A0R4IB30_DANRE GATA zinc finger domain-containing 2B OS=Danio rerio GN=gatad2b PE=1 SV=1;tr|F6NIQ9|F6NIQ9_DANRE GATA zinc finger domain-containing 2B (Fragment) OS=Danio rerio GN=gatad2b PE=1 SV=1	69.297	645	FALSE	FALSE	2	13	12	12	78	34	0	20.789	none	none	none	none	turquoise	FALSE	0.00348352	1.23783	TRUE	FALSE	0.387174	0.141652	TRUE	4	4	4	4	-2.71617	-2.38517	-2.09706	-2.1134	-1.11797	-1.23305	-0.677046	-1.33244	-1.20297	-1.54638	-1.42206	-1.59696	-1.36313	-0.935135	-1.42505	-1.47845
306	E7F9A5;A0A0R4IB43;A0A0R4IEB1;A0A286Y8A8	Phospholipid-transporting ATPase (EC 3.6.3.1)	atp11c	tr|E7F9A5|E7F9A5_DANRE Phospholipid-transporting ATPase OS=Danio rerio GN=atp11c PE=3 SV=3;tr|A0A0R4IB43|A0A0R4IB43_DANRE Phospholipid-transporting ATPase OS=Danio rerio GN=atp11c PE=3 SV=2;tr|A0A0R4IEB1|A0A0R4IEB1_DANRE Phospholipid-transporting ATPase OS	126.86	1109	FALSE	FALSE	4	4	4	4	4	3.4	0.010709	1.2922	none	none	none	none	none	FALSE			FLASE	FALSE			FALSE	0	0	0	0
307	A0A0R4IB44;F1QBC0;Q5RH91;B0S6W7;Q5RHX7	Plexin b2a	plxnb2a	tr|A0A0R4IB44|A0A0R4IB44_DANRE Plexin b2a OS=Danio rerio GN=plxnb2a PE=1 SV=1;tr|F1QBC0|F1QBC0_DANRE Plexin b2a OS=Danio rerio GN=plxnb2a PE=1 SV=2;tr|Q5RH91|Q5RH91_DANRE Plexin b2a (Fragment) OS=Danio rerio GN=plxnb2a PE=1 SV=1	210.07	1864	FALSE	FALSE	5	34	34	23	227	25.1	0	70.609	none	none	none	none	green	FALSE	0.0418755	-0.404622	TRUE	FALSE	0.51112	-0.156386	TRUE	4	4	4	4	-0.51536	-0.314713	-0.0761108	-0.183506	-0.405075	-0.724514	-0.790283	-0.788305	0.179279	-0.476854	-0.35083	-0.298195	-0.184458	-0.0181332	-0.687672	-0.681881
308	A0A0R4IWS7;A0A0R4IB49	Si:ch211-166e11.5	si:ch211-166e11.5	tr|A0A0R4IWS7|A0A0R4IWS7_DANRE Si:ch211-166e11.5 OS=Danio rerio GN=si:ch211-166e11.5 PE=4 SV=1;tr|A0A0R4IB49|A0A0R4IB49_DANRE Si:ch211-166e11.5 OS=Danio rerio GN=si:ch211-166e11.5 PE=4 SV=1	64.28	566	TRUE	TRUE	2	4	4	4	3	11.1	1	-2	none	none	none	none	none	FALSE			FLASE	FALSE			FALSE	0	0	0	0
309	A0A0R4IB53;Q5TZC8;U3JAN8;F1QC11	ENAH, actin regulator	enah	tr|A0A0R4IB53|A0A0R4IB53_DANRE Enabled homolog (Drosophila) OS=Danio rerio GN=enah PE=1 SV=1;tr|Q5TZC8|Q5TZC8_DANRE Enabled homolog (Drosophila) OS=Danio rerio GN=enah PE=1 SV=1;tr|U3JAN8|U3JAN8_DANRE Enabled homolog (Drosophila) (Fragment) OS=Danio rerio	59.283	533	TRUE	FALSE	4	16	16	1	115	43	0	41.861	none	none	none	none	brown	FALSE	0.155613	0.273743	TRUE	FALSE	0.566893	0.107906	TRUE	4	4	4	4	-0.443499	-0.481924	-0.896795	-0.504938	-0.540432	-0.238997	-0.370792	-0.0819626	-0.94878	-0.837734	-1.10763	-0.767729	-1.1086	-1.05679	-0.459005	-0.60585
310	A0A0R4IL10;A0A0R4IB68;A0A0R4IEX5;Q4TVV3	Probable ATP-dependent RNA helicase DDX46	ddx46	tr|A0A0R4IL10|A0A0R4IL10_DANRE Probable ATP-dependent RNA helicase DDX46 OS=Danio rerio GN=ddx46 PE=1 SV=1;tr|A0A0R4IB68|A0A0R4IB68_DANRE Probable ATP-dependent RNA helicase DDX46 OS=Danio rerio GN=ddx46 PE=1 SV=1;tr|A0A0R4IEX5|A0A0R4IEX5_DANRE Probable AT	115.09	1018	FALSE	FALSE	4	6	6	6	8	7.2	0.015649	1.1501	none	none	none	none	none	FALSE			FLASE	FALSE			FALSE	1	1	0	3			-4.4583					-4.32951					-4.00326	-2.61377		-4.38602
311	A0A0R4IDN1;A0A0R4IB69;A0A0R4IY30	Laminin, beta 1a	lamb1a	tr|A0A0R4IDN1|A0A0R4IDN1_DANRE Laminin, beta 1a OS=Danio rerio GN=lamb1a PE=1 SV=1;tr|A0A0R4IB69|A0A0R4IB69_DANRE Laminin, beta 1a OS=Danio rerio GN=lamb1a PE=1 SV=1	196.45	1780	FALSE	FALSE	3	56	56	54	347	36.6	0	323.31	other	dre04512:ECM-receptor interaction	none	none	turquoise	TRUE	0.0274423	5.24054	TRUE	FALSE	0.00200034	-1.07748	TRUE	3	4	4	4	-6.12397	-0.788366	-1.61409		2.72214	2.19079	2.49082	2.18986	2.44947	2.61026	2.44509	2.25084	1.54449	1.61665	1.49879	0.785803
312	F1QNK8;A0A0R4IB72;Q7T3H9;X1WC35	Putative hydroxypyruvate isomerase (EC 5.3.1.22)	hyi	tr|F1QNK8|F1QNK8_DANRE Putative hydroxypyruvate isomerase OS=Danio rerio GN=hyi PE=1 SV=1;tr|A0A0R4IB72|A0A0R4IB72_DANRE Putative hydroxypyruvate isomerase OS=Danio rerio GN=hyi PE=1 SV=1;sp|Q7T3H9|HYI_DANRE Putative hydroxypyruvate isomerase OS=Danio reri	30.954	276	TRUE	FALSE	4	8	8	8	35	36.2	0	62.224	none	none	none	none	blue	FALSE			FLASE	FALSE	0.0162208	-0.567266	TRUE	4	1	4	3	-0.636608	-0.556076	-0.455828	-1.50761				-2.07858	-1.53715	-1.8838	-1.70808	-1.72761		-2.57858	-2.02128	-2.24442
313	A0A0R4IB85	Solute carrier family 15 (oligopeptide transporter), member 1a	slc15a1a	tr|A0A0R4IB85|A0A0R4IB85_DANRE Solute carrier family 15 (oligopeptide transporter), member 1a (Fragment) OS=Danio rerio GN=slc15a1a PE=3 SV=1	82.426	734	FALSE	FALSE	1	2	2	2	11	4.8	0.04996	0.62248	none	none	none	none	none	FALSE			FLASE	FALSE			FALSE	1	0	1	0		-1.2573										-1.52574
314	A0A0R4IB94;Q6DG81	Plastin 3 (T isoform) (Pls3 protein)	pls3	tr|A0A0R4IB94|A0A0R4IB94_DANRE Plastin 3 (T isoform) OS=Danio rerio GN=pls3 PE=1 SV=1;tr|Q6DG81|Q6DG81_DANRE Plastin 3 (T isoform) OS=Danio rerio GN=pls3 PE=1 SV=1	69.877	625	FALSE	FALSE	2	61	61	54	2300	81.9	0	323.31	none	none	none	none	blue	FALSE	0.00158708	-0.751984	TRUE	FALSE	0.373306	0.272117	TRUE	4	4	4	4	5.7314	5.69605	5.47069	5.60296	4.95525	5.05332	4.66926	4.81534	4.07587	4.95911	4.08735	4.01281	4.61564	4.80005	4.75034	4.05759
315	A0A0R4IBA4	Si:ch211-180m24.3	si:ch73-97h19.2 si:ch211-180m24.3	tr|A0A0R4IBA4|A0A0R4IBA4_DANRE Si:ch73-97h19.2 OS=Danio rerio GN=si:ch73-97h19.2 PE=4 SV=1	46.621	419	FALSE	FALSE	1	14	8	3	34	47.7	0	154.36	none	none	none	none	red	FALSE			FLASE	FALSE	0.245979	0.433821	TRUE	4	2	3	4	-0.655922	-1.78857	-2.08991	-0.94183			-1.8886	-2.09182	-1.72627		-1.05098	-1.87289	-1.35611	-0.537458	-1.50969	-1.06165
316	A0A0R4IW79;A0A0R4IG42;A0A0R4IBA7;A0A0R4IJ00;Q7T3E5;A0A0R4IX98;A0A0R4IEM4;A0A0R4IEP7;A0A0R4IXI3;A0A0R4IVL7;A0A0R4IE12	Kynurenine--oxoglutarate transaminase 3	kyat3 ccbl2	tr|A0A0R4IW79|A0A0R4IW79_DANRE Cysteine conjugate-beta lyase 2 OS=Danio rerio GN=kyat3 PE=1 SV=1;tr|A0A0R4IG42|A0A0R4IG42_DANRE Cysteine conjugate-beta lyase 2 OS=Danio rerio GN=kyat3 PE=1 SV=1;tr|A0A0R4IBA7|A0A0R4IBA7_DANRE Cysteine conjugate-beta lyase 2	50.359	450	FALSE	FALSE	11	12	4	2	21	33.3	0.00024325	5.715	none	none	none	none	turquoise	FALSE			FLASE	FALSE			FALSE	3	2	2	3	-2.74441	-2.2144	-2.56841			-1.5905	-1.88552		-2.4493			-2.29119		-1.49364	-1.836	-1.80427
317	A0A0R4IBA8	Purine nucleoside phosphorylase (EC 2.4.2.1) (Inosine-guanosine phosphorylase)	pnp5b	tr|A0A0R4IBA8|A0A0R4IBA8_DANRE Purine nucleoside phosphorylase OS=Danio rerio GN=pnp5b PE=3 SV=1	32.167	294	FALSE	FALSE	1	11	11	10	68	43.2	0	13.934	none	none	none	none	blue	FALSE	9.45892e-05	-1.29966	TRUE	FALSE	0.361465	0.14914	TRUE	4	4	4	4	0.43178	0.289019	0.266356	0.247883	-0.931625	-0.890305	-0.945309	-1.19636	-0.969137	-0.347696	-0.64797	-0.476303	-0.428604	-0.486141	-0.630461	-0.299341
318	A0A0R4IUU0;A0A0R4IBB3;E9QFU7;F1QFN4			tr|A0A0R4IUU0|A0A0R4IUU0_DANRE Tyrosine-protein kinase OS=Danio rerio GN=syk PE=3 SV=1;tr|A0A0R4IBB3|A0A0R4IBB3_DANRE Tyrosine-protein kinase OS=Danio rerio GN=syk PE=3 SV=1;tr|E9QFU7|E9QFU7_DANRE Tyrosine-protein kinase OS=Danio rerio GN=syk PE=3 SV=2;tr|	67.67	585	FALSE	FALSE	4	12	12	10	24	25.5	0	13.494	none	none	none	none	none	FALSE	0.367778	0.419441	TRUE	FALSE			FALSE	3	4	0	0		-1.49595	-1.07291	-0.940363	-1.03028	0.0406856	-0.808521	-1.20308
319	A0A0R4IBB6			tr|A0A0R4IBB6|A0A0R4IBB6_DANRE Golgi glycoprotein 1b OS=Danio rerio GN=glg1b PE=1 SV=1	109.8	960	FALSE	FALSE	1	18	10	10	27	23.3	0	8.9428	none	none	none	none	turquoise	FALSE			FLASE	FALSE	0.962483	0.0217147	TRUE	1	4	4	4			-1.44891		1.24111	0.153162	0.122124	0.178721	0.160938	-0.202431	-0.730541	1.02662	0.0493832	0.182684	0.647278	-0.537903
320	A0A0R4IBB8;Q5RH32	Nuclear receptor subfamily 2, group C, member 1	nr2c1	tr|A0A0R4IBB8|A0A0R4IBB8_DANRE Nuclear receptor subfamily 2, group C, member 1 OS=Danio rerio GN=nr2c1 PE=1 SV=1	74.064	659	FALSE	FALSE	2	5	1	1	0	6.8	0.045092	0.67182	none	none	none	none	none	FALSE			FLASE	FALSE			FALSE	0	0	0	0
321	F1QJ44;A0A0R4IBC8;F1QAW2	Zgc:56304 (Zgc:56304 protein)	zgc:56304	tr|F1QJ44|F1QJ44_DANRE Zgc:56304 OS=Danio rerio GN=zgc:56304 PE=1 SV=1;tr|A0A0R4IBC8|A0A0R4IBC8_DANRE Zgc:56304 OS=Danio rerio GN=zgc:56304 PE=1 SV=1;tr|F1QAW2|F1QAW2_DANRE Zgc:56304 OS=Danio rerio GN=zgc:56304 PE=1 SV=1	47.561	433	TRUE	TRUE	3	14	12	5	237	38.3	0	129.92	none	none	none	none	turquoise	FALSE	0.00385425	1.98766	TRUE	FALSE	0.340732	0.140254	TRUE	4	4	4	4	-1.14369	-0.595943	0.157435	-0.0128651	1.83867	1.48137	1.1794	1.85614	2.04539	1.63375	2.20133	1.82248	1.91389	2.16481	2.09018	2.09508
322	A0A0R4IBD6	Decapping mRNA 1A	dcp1a	tr|A0A0R4IBD6|A0A0R4IBD6_DANRE Decapping mRNA 1A OS=Danio rerio GN=dcp1a PE=1 SV=1	47.705	439	FALSE	FALSE	1	4	4	4	10	12.1	0.0002416	5.5885	none	none	none	none	none	FALSE			FLASE	FALSE			FALSE	0	2	0	1							-4.47673	-4.43452								-4.25034
323	A0A0R4IBD8;A0A0R4IM43	E3 ubiquitin-protein ligase (EC 2.3.2.26)	itchb	tr|A0A0R4IBD8|A0A0R4IBD8_DANRE E3 ubiquitin-protein ligase OS=Danio rerio GN=itchb PE=1 SV=1;tr|A0A0R4IM43|A0A0R4IM43_DANRE E3 ubiquitin-protein ligase OS=Danio rerio GN=itchb PE=1 SV=1	96.454	842	FALSE	FALSE	2	13	13	7	108	20.7	0	23.099	none	none	none	none	blue	FALSE	0.2874	-0.228451	TRUE	FALSE	0.638095	-0.0825577	TRUE	4	4	4	4	-1.67145	-1.31404	-1.37469	-0.909582	-1.69307	-1.56618	-1.47092	-1.45339	-1.5214	-1.83601	-1.9359	-1.62144	-1.97111	-2.04903	-1.79059	-1.43425
324	A0A0R4IBG2	Acid phosphatase 1	acp1	tr|A0A0R4IBG2|A0A0R4IBG2_DANRE Acid phosphatase 1 OS=Danio rerio GN=acp1 PE=1 SV=1	17.716	158	FALSE	FALSE	1	10	10	3	115	59.5	0	29.215	none	none	none	none	grey	FALSE	0.538708	0.250121	TRUE	FALSE	0.145701	-0.283528	TRUE	4	4	4	4	-0.129785	-1.18818	0.0193615	-0.0213165	-0.209328	0.152765	-0.391047	0.12817	0.327856	0.164579	-0.18869	-0.279774	-0.188532	-0.372494	-0.474678	-0.0744362
325	F1QD27;A0A0R4IBG8;Q9DDT5	Transcription elongation factor SPT5	supt5h	tr|F1QD27|F1QD27_DANRE Transcription elongation factor SPT5 OS=Danio rerio GN=supt5h PE=1 SV=1;tr|A0A0R4IBG8|A0A0R4IBG8_DANRE Transcription elongation factor SPT5 OS=Danio rerio GN=supt5h PE=1 SV=1;sp|Q9DDT5|SPT5H_DANRE Transcription elongation factor SPT5	120.39	1084	FALSE	FALSE	3	10	10	10	15	13.4	0	13.773	none	none	none	none	none	FALSE			FLASE	FALSE			FALSE	0	0	0	3														-0.667217	-1.18408	-0.977894
326	A0A0R4IBH0;Q6P4V5			tr|A0A0R4IBH0|A0A0R4IBH0_DANRE Sterol carrier protein 2a OS=Danio rerio GN=scp2a PE=1 SV=1;tr|Q6P4V5|Q6P4V5_DANRE Sterol carrier protein 2 OS=Danio rerio GN=scp2a PE=1 SV=1	57.998	538	FALSE	FALSE	2	16	16	14	79	30.3	0	23.22	none	none	none	none	turquoise	FALSE	0.0166745	1.13024	TRUE	FALSE	0.0371332	0.447614	TRUE	4	4	4	4	-1.0422	-0.312016	-0.345182	-0.898956	1.02258	0.423805	0.486635	-0.0104084	0.630125	0.319277	0.450056	0.847452	0.769114	1.14879	0.838368	1.28109
327	A0A0R4IBH6;A0A0R4IBT7			tr|A0A0R4IBH6|A0A0R4IBH6_DANRE Short chain dehydrogenase/reductase family 39U, member 1 OS=Danio rerio GN=sdr39u1 PE=1 SV=1;tr|A0A0R4IBT7|A0A0R4IBT7_DANRE Short chain dehydrogenase/reductase family 39U, member 1 OS=Danio rerio GN=sdr39u1 PE=1 SV=1	33.115	303	FALSE	FALSE	2	5	5	5	40	18.2	0	9.6347	none	none	none	none	blue	FALSE	0.505455	-0.551782	TRUE	FALSE	0.523765	-0.109008	TRUE	4	4	4	4	-0.672583	-1.04229	-0.9977	-3.45823	-2.05314	-2.00359	-2.05203	-2.26916	-2.19307	-1.91296	-1.83173	-2.08623	-2.34141	-1.8945	-1.85616	-2.36795
328	Q1LYI5;A0A0R4IV30;A0A0R4IBI4	Si:ch211-106n13.3	si:ch211-106n13.3	tr|Q1LYI5|Q1LYI5_DANRE Si:ch211-106n13.3 OS=Danio rerio GN=si:ch211-106n13.3 PE=4 SV=1;tr|A0A0R4IV30|A0A0R4IV30_DANRE Si:ch211-106n13.3 OS=Danio rerio GN=si:ch211-106n13.3 PE=4 SV=1;tr|A0A0R4IBI4|A0A0R4IBI4_DANRE Si:ch211-106n13.3 OS=Danio rerio GN=si:ch21	94.874	873	FALSE	FALSE	3	8	8	8	26	10.5	0.00023952	5.4405	none	none	none	none	tan	FALSE			FLASE	FALSE	0.694158	0.0636053	TRUE	0	4	4	4					-1.9407	-2.16003	-1.80846	-2.37563	-2.09909	-1.90508	-2.26693	-2.39293	-1.92699	-2.42632	-2.07315	-1.98314
329	A0A0R4IBI6	Peptidylprolyl isomerase (EC 5.2.1.8)	fkbp10a	tr|A0A0R4IBI6|A0A0R4IBI6_DANRE Peptidylprolyl isomerase OS=Danio rerio GN=fkbp10a PE=1 SV=1	63.05	563	FALSE	FALSE	1	6	6	6	11	10.1	0.0011909	2.4517	none	none	none	none	none	FALSE			FLASE	FALSE			FALSE	0	0	1	1										-2.17871					-3.05104
330	A0A0R4IBJ2	Brix domain-containing 2	bxdc2	tr|A0A0R4IBJ2|A0A0R4IBJ2_DANRE Brix domain-containing 2 OS=Danio rerio GN=bxdc2 PE=1 SV=1	44.014	383	FALSE	FALSE	1	13	13	13	96	34.7	0	29.152	none	none	none	none	turquoise	FALSE	0.0204999	1.55488	TRUE	FALSE	0.17222	0.261909	TRUE	4	4	4	4	-2.50538	-1.83122	-1.71693	-3.50717	-0.862423	-0.839598	-0.863756	-0.775383	-0.543386	-0.937449	-1.09215	-0.565464	-0.336031	-0.513422	-0.800301	-0.441065
331	F1R6L1;Q1LUP2;Q1LUP1;A0A0R4IBJ3;Q1LY67;Q1LY66;Q1LY65	Adducin 3 (gamma) a	add3a	tr|F1R6L1|F1R6L1_DANRE Adducin 3 (gamma) a OS=Danio rerio GN=add3a PE=1 SV=1;tr|Q1LUP2|Q1LUP2_DANRE Adducin 3 (gamma) a OS=Danio rerio GN=add3a PE=1 SV=1;tr|Q1LUP1|Q1LUP1_DANRE Adducin 3 (gamma) a OS=Danio rerio GN=add3a PE=1 SV=1;tr|A0A0R4IBJ3|A0A0R4IBJ3_	72.473	644	FALSE	FALSE	7	20	18	18	128	40.8	0	26.177	none	none	none	none	blue	FALSE	0.150415	-1.03371	TRUE	FALSE	0.0533733	-0.661084	TRUE	4	4	4	4	-1.24766	-0.554562	-0.429834	-0.235001	-1.66357	-0.829998	-1.08762	-3.02072	-0.780706	-1.1484	-1.81365	-1.7145	-2.04578	-2.33574	-2.01518	-1.7049
332	Q561T2;A0A0R4IBK2	Peptidyl-prolyl cis-trans isomerase E (PPIase E) (EC 5.2.1.8)	ppie	tr|Q561T2|Q561T2_DANRE Peptidyl-prolyl cis-trans isomerase E OS=Danio rerio GN=ppie PE=1 SV=1;tr|A0A0R4IBK2|A0A0R4IBK2_DANRE Peptidylprolyl isomerase E (cyclophilin E) OS=Danio rerio GN=ppie PE=1 SV=1	33.496	302	TRUE	TRUE	2	8	8	8	81	35.8	0	21.23	none	none	none	none	blue	FALSE	0.204064	-0.322183	TRUE	FALSE	0.577704	-0.233564	TRUE	4	4	4	4	-0.622309	-0.853333	-0.749958	-0.499834	-0.773882	-0.631653	-1.27846	-1.33017	-0.344917	-0.908457	-1.37885	-1.70505	-0.53731	-1.71415	-1.52912	-1.49096
333	A0A0R4IK18;A0A0R4IBK4	Cathepsin C	ctsc	tr|A0A0R4IK18|A0A0R4IK18_DANRE Cathepsin C OS=Danio rerio GN=ctsc PE=1 SV=1;tr|A0A0R4IBK4|A0A0R4IBK4_DANRE Cathepsin C OS=Danio rerio GN=ctsc PE=1 SV=1	50.693	455	TRUE	FALSE	2	11	11	11	76	27.5	0	66.633	none	none	none	none	turquoise	FALSE	0.00555167	1.43905	TRUE	FALSE	0.0474108	-0.40995	TRUE	4	4	4	3	-1.21393	-0.464079	-0.939194	-0.706375	0.883251	0.819992	0.766167	-0.0367699	0.370291	0.0536385	0.315029	0.0383949	-0.373455	0.0679092	-0.34129
334	F1QEY7;A0A0R4IBK9	V-type proton ATPase subunit a	atp6v0a1a	tr|F1QEY7|F1QEY7_DANRE V-type proton ATPase subunit a OS=Danio rerio GN=atp6v0a1a PE=1 SV=1;tr|A0A0R4IBK9|A0A0R4IBK9_DANRE V-type proton ATPase subunit a OS=Danio rerio GN=atp6v0a1a PE=1 SV=1	95.505	834	FALSE	FALSE	2	8	8	5	17	12.1	0.00025907	7.1167	none	none	none	none	none	FALSE			FLASE	FALSE			FALSE	0	0	1	4									-2.96284				-1.97871	-1.4334	-2.20395	-1.81058
335	A0A0R4IBL4;B0V225;B0V224	DCN1-like protein (Defective in cullin neddylation protein 1-like protein)	dcun1d1	tr|A0A0R4IBL4|A0A0R4IBL4_DANRE DCN1-like protein OS=Danio rerio GN=dcun1d1 PE=4 SV=1	32.746	282	FALSE	FALSE	3	7	7	4	36	25.9	0.00025387	6.7288	none	none	none	none	black	FALSE	0.0400564	0.940899	TRUE	FALSE	0.0752755	0.966457	TRUE	3	4	4	4		-1.38098	-1.89051	-1.24726	-0.232595	-1.1119	-0.563551	-0.353367	-0.626535	-2.82227	-1.5747	-1.71519	-0.733482	-0.69845	-0.742796	-0.698139
336	A1A5V6;A0A0R4IBL9;F1RCU4	Zgc:158267	triobpb triobp zgc:158267	tr|A1A5V6|A1A5V6_DANRE TRIO and F-actin-binding protein b OS=Danio rerio GN=triobpb PE=2 SV=1;tr|A0A0R4IBL9|A0A0R4IBL9_DANRE TRIO and F-actin-binding protein b OS=Danio rerio GN=triobpb PE=4 SV=1;tr|F1RCU4|F1RCU4_DANRE TRIO and F-actin-binding protein b OS	57.777	504	FALSE	FALSE	3	11	11	9	34	28.2	0	8.4112	none	none	none	none	green	FALSE	0.0403554	-0.639474	TRUE	FALSE			FALSE	4	4	1	1	-2.60191	-3.11203	-2.35073	-3.16019	-3.46312	-3.55866	-3.28192	-3.47905	-2.53667					-2.82608
337	A0A0R4IBM8	Interleukin enhancer-binding factor 3b (Fragment)	ilf3b	tr|A0A0R4IBM8|A0A0R4IBM8_DANRE Interleukin enhancer-binding factor 3b (Fragment) OS=Danio rerio GN=ilf3b PE=1 SV=1	24.357	218	FALSE	TRUE	1	16	1	1	29	77.5	0.0010042	2.6061	none	none	none	none	turquoise	FALSE			FLASE	FALSE	0.0108458	-0.716344	TRUE	2	4	4	4	-2.30163		-2.129		-2.23705	-2.62175	-2.4217	-1.86538	-1.55535	-1.73071	-1.85095	-1.11549	-2.25007	-2.04829	-2.59051	-2.22899
338	Q6NWJ8;F1QDY2;A0A0R4IBN4;B8JMZ1;E9QI72	UTP--glucose-1-phosphate uridylyltransferase (EC 2.7.7.9)	ugp2b zgc:85662	tr|Q6NWJ8|Q6NWJ8_DANRE UDP-glucose pyrophosphorylase 2b OS=Danio rerio GN=ugp2b PE=1 SV=1;tr|F1QDY2|F1QDY2_DANRE UDP-glucose pyrophosphorylase 2b OS=Danio rerio GN=ugp2b PE=1 SV=1;tr|A0A0R4IBN4|A0A0R4IBN4_DANRE UDP-glucose pyrophosphorylase 2b OS=Danio rer	55.026	492	TRUE	FALSE	5	21	21	21	191	43.9	0	149.74	none	none	none	none	turquoise	FALSE	0.108084	0.152841	TRUE	FALSE	0.0103324	-0.300017	TRUE	4	4	4	4	0.194153	0.425825	0.458477	0.241894	0.499428	0.428301	0.477751	0.526232	0.736088	0.767954	0.566696	0.538101	0.278749	0.474493	0.234345	0.421183
339	F1QXI2;A0A0R4IBN8	X-ray repair-complementing defective repair in Chinese hamster cells 1	xrcc1	tr|F1QXI2|F1QXI2_DANRE X-ray repair-complementing defective repair in Chinese hamster cells 1 OS=Danio rerio GN=xrcc1 PE=1 SV=1;tr|A0A0R4IBN8|A0A0R4IBN8_DANRE X-ray repair-complementing defective repair in Chinese hamster cells 1 OS=Danio rerio GN=xrcc1 PE	68.35	617	FALSE	FALSE	2	11	11	11	26	24.5	0.00024295	5.7091	none	none	none	none	red	FALSE			FLASE	TRUE	0.00695562	1.30452	TRUE	0	3	4	4					-1.57245		-3.17888	-2.73956	-2.37922	-1.92144	-2.78807	-2.19815	-1.54576	-0.582312	-1.41434	-0.52639
340	E7FFE0;A0A0R4IBP1;F8W2X2;F8W5V5	Negative elongation factor complex member A	nelfa whsc2	tr|E7FFE0|E7FFE0_DANRE Negative elongation factor complex member A OS=Danio rerio GN=nelfa PE=1 SV=1;tr|A0A0R4IBP1|A0A0R4IBP1_DANRE Negative elongation factor complex member A OS=Danio rerio GN=nelfa PE=1 SV=1	58.475	542	FALSE	FALSE	4	13	13	13	40	29.2	0	12.893	none	none	none	none	blue	FALSE	0.776012	-0.0606527	TRUE	FALSE	0.172678	-0.308131	TRUE	4	4	4	4	-1.72876	-1.75252	-1.51376	-1.59536	-1.80764	-2.05891	-1.62146	-1.34499	-1.55419	-1.23677	-1.90866	-1.99895	-2.21395	-1.76232	-1.91655	-2.03827
341	A0A0R4IBP3;F1QCS2	Osteosarcoma-amplified 9, endoplasmic reticulum lectin	os9	tr|A0A0R4IBP3|A0A0R4IBP3_DANRE Osteosarcoma-amplified 9, endoplasmic reticulum lectin OS=Danio rerio GN=os9 PE=1 SV=1;tr|F1QCS2|F1QCS2_DANRE Osteosarcoma-amplified 9, endoplasmic reticulum lectin OS=Danio rerio GN=os9 PE=1 SV=1	76.135	671	FALSE	FALSE	2	5	5	5	9	10.6	0.025336	0.98202	none	none	none	none	none	FALSE			FLASE	FALSE			FALSE	0	0	1	2										-1.28534			-1.91773		-2.16943
342	A0A0R4IBQ0;Q8AWD9;F8W366			tr|A0A0R4IBQ0|A0A0R4IBQ0_DANRE Cathepsin D OS=Danio rerio GN=ctsd PE=1 SV=1;tr|Q8AWD9|Q8AWD9_DANRE Cathepsin D OS=Danio rerio GN=ctsd PE=1 SV=1	43.182	397	FALSE	TRUE	3	15	15	15	354	41.6	0	323.31	none	none	none	none	turquoise	FALSE	0.000185677	1.57226	TRUE	FALSE	0.400483	0.127215	TRUE	4	4	4	4	1.50093	1.65723	1.24022	1.38896	3.01826	3.22291	2.8259	3.00932	2.25294	2.4994	2.52457	2.67229	2.61104	2.37548	2.90902	2.56252
343	Q5SPP2;A0A286YA61;A0A0R4IBR3;Q5SPP1	Sorting nexin	snx9b snx9l	tr|Q5SPP2|Q5SPP2_DANRE Sorting nexin OS=Danio rerio GN=snx9b PE=1 SV=1;tr|A0A286YA61|A0A286YA61_DANRE Sorting nexin OS=Danio rerio GN=snx9b PE=1 SV=1;tr|A0A0R4IBR3|A0A0R4IBR3_DANRE Sorting nexin OS=Danio rerio GN=snx9b PE=1 SV=1	64.88	581	FALSE	FALSE	4	15	15	11	167	33.9	0	31.213	none	none	none	none	blue	FALSE	0.103811	-0.295407	TRUE	FALSE	0.560624	-0.131336	TRUE	4	4	4	4	-0.231653	-0.0547962	0.0237713	-0.12364	-0.659784	-0.508343	-0.275585	-0.124235	-0.632412	0.0226955	-0.868128	-0.575048	-0.447853	-0.505192	-0.81113	-0.814062
344	A0A0R4IBR9;F1Q7N2;E7F7F1	Calpain 5a (Fragment)	capn5a	tr|A0A0R4IBR9|A0A0R4IBR9_DANRE Calpain 5a (Fragment) OS=Danio rerio GN=capn5a PE=1 SV=1;tr|F1Q7N2|F1Q7N2_DANRE Calpain 5a OS=Danio rerio GN=capn5a PE=3 SV=1	61.014	533	FALSE	FALSE	3	22	22	22	254	45	0	94.686	none	none	none	none	brown	FALSE	0.00920237	-0.656582	TRUE	FALSE	0.749084	0.103375	TRUE	4	4	4	4	0.176916	0.324413	0.498112	0.647251	-0.360519	-0.44919	-0.124184	-0.045742	0.176966	-0.949911	-0.398653	-0.253136	-0.344593	0.277987	-0.704161	-0.240467
345	A0A0R4IPW0;A0A0R4IBS3;A0A0R4IY33	Target of myb1 membrane-trafficking protein (Fragment)	tom1	tr|A0A0R4IPW0|A0A0R4IPW0_DANRE Target of myb1 membrane-trafficking protein (Fragment) OS=Danio rerio GN=tom1 PE=1 SV=1;tr|A0A0R4IBS3|A0A0R4IBS3_DANRE Target of myb1 membrane-trafficking protein (Fragment) OS=Danio rerio GN=tom1 PE=1 SV=1;tr|A0A0R4IY33|A0A0	40.015	360	FALSE	FALSE	3	4	4	4	7	14.7	0.0042616	1.7256	none	none	none	none	none	FALSE			FLASE	FALSE			FALSE	0	0	1	0										-2.96724
346	A0A0R4IBS8;A0A0R4ID61	Sorting nexin 7	snx7	tr|A0A0R4IBS8|A0A0R4IBS8_DANRE Sorting nexin 7 OS=Danio rerio GN=snx7 PE=1 SV=1;tr|A0A0R4ID61|A0A0R4ID61_DANRE Sorting nexin 7 (Fragment) OS=Danio rerio GN=snx7 PE=1 SV=1	54.138	469	FALSE	FALSE	2	11	11	1	42	27.9	0.00024839	6.0969	none	none	none	none	yellow	FALSE	0.0241178	0.611798	TRUE	FALSE	0.019666	-0.544275	TRUE	4	4	4	4	-2.05789	-2.32308	-2.51023	-2.72891	-1.86089	-2.02123	-1.67616	-1.61462	-1.70219	-2.40225	-2.01317	-2.11689	-2.85763	-2.40496	-2.55653	-2.59247
347	A0A0R4IBT0;F1QP64	Splicing factor 1	sf1	tr|A0A0R4IBT0|A0A0R4IBT0_DANRE Splicing factor 1 OS=Danio rerio GN=sf1 PE=1 SV=1;tr|F1QP64|F1QP64_DANRE Splicing factor 1 OS=Danio rerio GN=sf1 PE=1 SV=1	70.836	663	TRUE	TRUE	2	20	20	14	311	28.5	0	74.189	none	none	none	none	turquoise	FALSE	0.00966546	1.0557	TRUE	FALSE	0.0261792	-0.583613	TRUE	4	4	4	4	0.868769	0.0452766	-0.00489044	0.285318	1.15556	1.17595	1.5527	1.53307	1.83143	1.15828	1.36573	1.43709	1.25266	0.890804	0.655026	0.659584
348	F1Q4T0;A0A0R4ILW7;A0A0R4IBT6;B0R034	Dedicator of cytokinesis 11	dock11	tr|F1Q4T0|F1Q4T0_DANRE Dedicator of cytokinesis 11 OS=Danio rerio GN=dock11 PE=1 SV=2;tr|A0A0R4ILW7|A0A0R4ILW7_DANRE Dedicator of cytokinesis 11 OS=Danio rerio GN=dock11 PE=1 SV=1;tr|A0A0R4IBT6|A0A0R4IBT6_DANRE Dedicator of cytokinesis 11 OS=Danio rerio GN	233.23	2041	FALSE	FALSE	4	10	10	10	28	6.7	0.0039238	1.8034	none	none	none	none	none	FALSE			FLASE	FALSE	0.640837	0.239121	TRUE	0	0	3	3									-0.86496		-2.3777	-1.83774	-1.1908	-1.77544		-1.3968
349	Q6PC01;F1RA98;A0A0R4IBV0	40S ribosomal protein S30	faua fau	tr|Q6PC01|Q6PC01_DANRE 40S ribosomal protein S30 OS=Danio rerio GN=faua PE=2 SV=1;tr|F1RA98|F1RA98_DANRE 40S ribosomal protein S30 OS=Danio rerio GN=faub PE=3 SV=1;tr|A0A0R4IBV0|A0A0R4IBV0_DANRE 40S ribosomal protein S30 OS=Danio rerio GN=faua PE=3 SV=1	14.625	133	FALSE	FALSE	3	6	6	6	400	21.8	0	15.331	none	none	none	none	turquoise	FALSE	0.00437002	1.8711	TRUE	FALSE	0.21458	0.249407	TRUE	4	4	4	4	3.58715	3.22104	4.49648	4.38395	5.68464	6.02887	5.5421	5.91742	4.79137	5.0475	5.06016	5.09869	5.47622	5.03816	4.89969	5.58127
350	A0A0R4IBX0;E7FCT7	Proline and serine-rich 1	proser1	tr|A0A0R4IBX0|A0A0R4IBX0_DANRE Proline and serine-rich 1 OS=Danio rerio GN=proser1 PE=1 SV=1;tr|E7FCT7|E7FCT7_DANRE Proline and serine-rich 1 OS=Danio rerio GN=proser1 PE=1 SV=2	80.733	787	FALSE	FALSE	2	3	3	3	3	6.4	0.0051386	1.6427	none	none	none	none	none	FALSE			FLASE	FALSE			FALSE	0	0	1	0									-2.35232
351	A0A0R4IBX9	Si:ch73-1a9.3	si:ch73-1a9.3	tr|A0A0R4IBX9|A0A0R4IBX9_DANRE Si:ch73-1a9.3 OS=Danio rerio GN=si:ch73-1a9.3 PE=4 SV=1	9.6466	87	FALSE	FALSE	1	4	4	4	17	16.1	0.00025323	6.6683	none	none	none	none	none	FALSE			FLASE	FALSE			FALSE	0	2	2	3					-2.15713			-1.75166	-2.20758		-1.90423		-2.68537	-1.71076	-1.38515
352	A0A0R4IP97;A0A0R4IBY0;A0A0R4IWT6;A0A0R4IRC0	ATG16 autophagy-related 16-like 1 (S. cerevisiae)	atg16l1	tr|A0A0R4IP97|A0A0R4IP97_DANRE ATG16 autophagy-related 16-like 1 (S. cerevisiae) OS=Danio rerio GN=atg16l1 PE=1 SV=1;tr|A0A0R4IBY0|A0A0R4IBY0_DANRE ATG16 autophagy-related 16-like 1 (S. cerevisiae) OS=Danio rerio GN=atg16l1 PE=1 SV=1;tr|A0A0R4IWT6|A0A0R4IW	68.32	606	FALSE	FALSE	4	8	8	8	21	13	0.00064336	3.4277	none	none	none	none	none	FALSE			FLASE	FALSE			FALSE	2	0	0	3		-3.31739		-3.2783									-3.4392	-2.9057	-3.72084
353	A0A0R4IBY3;A0A0R4IKR4	Elongin A (Fragment)	eloa tceb3	tr|A0A0R4IBY3|A0A0R4IBY3_DANRE Transcription elongation factor B (SIII), polypeptide 3 (Fragment) OS=Danio rerio GN=eloa PE=1 SV=1	50.267	451	FALSE	FALSE	2	5	5	5	30	15.3	0.0010169	2.7352	none	none	none	none	turquoise	FALSE			FLASE	FALSE	0.460269	0.201682	TRUE	1	4	3	4			-3.92169		-2.19046	-1.75594	-1.90049	-1.25718	-1.60881	-2.12966	-1.8041		-2.12032	-1.42734	-1.29278	-1.74293
354	F1RC64;A0A0R4IC08	Glutathione synthetase (GSH-S) (EC 6.3.2.3)	gss	tr|F1RC64|F1RC64_DANRE Glutathione synthetase OS=Danio rerio GN=gss PE=1 SV=1;tr|A0A0R4IC08|A0A0R4IC08_DANRE Glutathione synthetase OS=Danio rerio GN=gss PE=1 SV=1	52.91	475	FALSE	FALSE	2	8	8	8	21	26.5	0.00046115	4.6402	none	none	none	none	blue	FALSE			FLASE	FALSE			FALSE	0	4	3	2					-1.21907	-1.37197	-1.07781	-0.935034	-1.07893	-0.665474		-0.9433		-0.637657		-0.36911
355	A0A0R4IC11;Q6DHE6;A0A0R4IKM7;A0A0R4ICR3	Lysine--tRNA ligase (EC 6.1.1.6) (Lysyl-tRNA synthetase)	kars	tr|A0A0R4IC11|A0A0R4IC11_DANRE Lysine--tRNA ligase OS=Danio rerio GN=kars PE=1 SV=1;tr|Q6DHE6|Q6DHE6_DANRE Lysine--tRNA ligase OS=Danio rerio GN=kars PE=1 SV=1;tr|A0A0R4IKM7|A0A0R4IKM7_DANRE Lysine--tRNA ligase (Fragment) OS=Danio rerio GN=kars PE=1 SV=1	66.114	577	FALSE	TRUE	4	50	50	50	1068	69.2	0	323.31	none	none	none	none	turquoise	FALSE	0.00122502	0.435515	TRUE	FALSE	0.950769	0.00772905	TRUE	4	4	4	4	3.23382	3.31108	3.42338	3.27828	3.82785	3.69571	3.67292	3.79215	3.54395	3.81846	3.50996	3.55254	3.78676	3.72922	3.5868	3.35305
356	E7F2D7;A0A0R4IC20			tr|E7F2D7|E7F2D7_DANRE Si:ch211-276i12.9 OS=Danio rerio GN=si:ch211-276i12.9 PE=4 SV=2;tr|A0A0R4IC20|A0A0R4IC20_DANRE Si:ch211-276i12.9 OS=Danio rerio GN=si:ch211-276i12.9 PE=1 SV=1	17.151	155	FALSE	FALSE	2	8	8	4	80	50.3	0	27.514	none	none	none	none	brown	FALSE	0.549349	0.0956092	TRUE	FALSE	0.875811	-0.0377398	TRUE	4	4	4	4	0.076313	-0.0581245	0.207834	0.108	0.478273	-0.013773	0.0363064	0.215652	0.22835	-0.80422	-0.388946	-0.420502	-0.407194	-0.141828	-0.415489	-0.571766
357	A0A0R4IC28	Achalasia, adrenocortical insufficiency, alacrimia	aaas	tr|A0A0R4IC28|A0A0R4IC28_DANRE Achalasia, adrenocortical insufficiency, alacrimia (Fragment) OS=Danio rerio GN=aaas PE=1 SV=1	13.489	123	FALSE	FALSE	1	3	3	3	9	33.3	0	62.886	none	none	none	none	none	FALSE			FLASE	FALSE			FALSE	2	0	0	1	-4.24571	-3.46233											-4.44111
358	F2Z4T4;A0A0R4IC31;A0A0A0MPJ0	A kinase (PRKA) anchor protein 12b	akap12b	tr|F2Z4T4|F2Z4T4_DANRE A kinase (PRKA) anchor protein 12b OS=Danio rerio GN=akap12b PE=1 SV=1;tr|A0A0R4IC31|A0A0R4IC31_DANRE A kinase (PRKA) anchor protein 12b OS=Danio rerio GN=akap12b PE=1 SV=1	165.55	1533	FALSE	FALSE	3	8	8	8	17	6.3	0.00026055	7.3086	none	none	none	none	turquoise	FALSE			FLASE	FALSE			FALSE	2	3	2	4	-2.62491	-2.81286				-3.49171	-3.04981	-3.17918	-3.76121		-2.09591		-1.91444	-0.97007	-2.20796	-1.85356
359	A0A0R4IC35	O-GlcNAcase-like	ogal mgea5l	tr|A0A0R4IC35|A0A0R4IC35_DANRE Meningioma-expressed antigen 5 (hyaluronidase)-like OS=Danio rerio GN=mgea5l PE=1 SV=1	75.396	668	FALSE	FALSE	1	14	14	13	66	25.9	0	18.768	none	none	none	none	blue	FALSE			FLASE	FALSE	0.234139	-0.935902	TRUE	4	2	3	3	-1.27027	-1.5548	-0.255226	-0.402607	-3.16332	-3.21687			-2.33388	-1.5135		-3.6797	-3.03328	-3.51752	-3.78398
360	A0A0R4IC36;X2BQ53	Adenosine deaminase, RNA-specific, B2 (non-functional)	adarb2	tr|A0A0R4IC36|A0A0R4IC36_DANRE Adenosine deaminase, RNA-specific, B2 (non-functional) OS=Danio rerio GN=adarb2 PE=4 SV=1;tr|X2BQ53|X2BQ53_DANRE Adenosine deaminase, RNA-specific, B2 (non-functional) (Fragment) OS=Danio rerio GN=adarb2 PE=4 SV=5	79.444	714	FALSE	FALSE	2	3	3	3	14	3.2	0.00082628	2.9212	none	none	none	none	none	FALSE			FLASE	FALSE			FALSE	0	0	0	1														-2.25528
361	F6PBQ1;A0A0R4IC45	Dehydrogenase/reductase (SDR family) member 13a, tandem duplicate 1	dhrs13a.1	tr|F6PBQ1|F6PBQ1_DANRE Dehydrogenase/reductase (SDR family) member 13a, tandem duplicate 1 OS=Danio rerio GN=dhrs13a.1 PE=1 SV=1;tr|A0A0R4IC45|A0A0R4IC45_DANRE Dehydrogenase/reductase (SDR family) member 13a, tandem duplicate 1 OS=Danio rerio GN=dhrs13a.1	34.843	318	FALSE	FALSE	2	18	18	16	191	48.1	0	49.752	none	none	none	none	blue	FALSE	0.000363883	-1.83909	TRUE	FALSE	0.257387	0.244995	TRUE	4	4	4	4	1.70585	1.86778	1.75062	2.19364	-0.219942	0.387197	0.0141945	-0.0199184	0.356163	0.299492	-0.00173378	0.508367	0.0632114	0.718111	0.570274	0.79067
362	A0A0R4IC53	Complement factor H-like 2	cfhl2	tr|A0A0R4IC53|A0A0R4IC53_DANRE Complement factor H-like 2 OS=Danio rerio GN=cfhl2 PE=4 SV=1	68.89	606	TRUE	FALSE	1	10	6	4	65	20.5	0.00026001	7.2609	none	none	none	none	turquoise	FALSE	0.0171696	0.900922	TRUE	FALSE	0.0902872	-0.740574	TRUE	3	4	4	4		-2.56494	-3.0354	-2.8774	-2.26393	-2.02346	-1.57455	-1.83802	-0.816059	-1.56668	-2.34182	-1.12068	-2.16825	-2.48191	-2.38627	-1.7711
363	A0A0R4IC69;A0A0R4IET1			tr|A0A0R4IC69|A0A0R4IC69_DANRE Ggolgi-associated, gamma adaptin ear-containing, ARF-binding protein 3 OS=Danio rerio GN=gga3 PE=4 SV=1;tr|A0A0R4IET1|A0A0R4IET1_DANRE Ggolgi-associated, gamma adaptin ear-containing, ARF-binding protein 3 (Fragment) OS=Danio	75.724	691	FALSE	FALSE	2	6	4	4	7	10.3	0	12.918	none	none	none	none	none	FALSE			FLASE	FALSE			FALSE	1	0	1	1			-3.23904						-3.30373				-3.55285
364	A0A0R4II13;A0A0R4IC72	NADH:ubiquinone oxidoreductase subunit A13		tr|A0A0R4II13|A0A0R4II13_DANRE Uncharacterized protein OS=Danio rerio PE=1 SV=1;tr|A0A0R4IC72|A0A0R4IC72_DANRE Uncharacterized protein OS=Danio rerio PE=1 SV=1	9.511	82	FALSE	TRUE	2	4	4	4	46	48.8	0.00025038	6.3188	none	none	none	none	turquoise	FALSE	0.00787604	1.06242	TRUE	FALSE	0.560972	0.270376	TRUE	4	4	4	3	-2.43264	-1.99812	-1.63926	-2.35058	-0.720579	-1.02675	-1.13832	-1.28529	-0.375292	-1.01421	-1.56382	-0.958359	-1.48205	-0.389879		-0.250698
365	A0A0R4IC81	ATP-binding cassette, sub-family C (CFTR/MRP), member 1	abcc1	tr|A0A0R4IC81|A0A0R4IC81_DANRE ATP-binding cassette, sub-family C (CFTR/MRP), member 1 OS=Danio rerio GN=abcc1 PE=4 SV=1	169.25	1518	FALSE	FALSE	1	5	5	4	12	4	0.0077144	1.4594	none	none	none	none	none	FALSE			FLASE	FALSE			FALSE	2	0	0	2	-3.00707	-2.98329												-2.51603		-3.4583
366	A0A0R4IMY8;A0A0R4IC87;Q503V0;A0A0J9YJ15;A0A0R4IS77	Charged multivesicular body protein 6b (Fragment)	chmp6b	tr|A0A0R4IMY8|A0A0R4IMY8_DANRE Charged multivesicular body protein 6b (Fragment) OS=Danio rerio GN=chmp6b PE=1 SV=1;tr|A0A0R4IC87|A0A0R4IC87_DANRE Charged multivesicular body protein 6b OS=Danio rerio GN=chmp6b PE=1 SV=1;sp|Q503V0|CHMP6_DANRE Charged multi	19.301	165	FALSE	FALSE	5	4	4	4	14	24.8	0.00064267	3.414	none	none	none	none	brown	FALSE			FLASE	FALSE	0.35568	0.220311	TRUE	2	4	4	4		-3.12271	-2.05137		-3.01956	-3.02478	-3.53692	-2.91993	-3.06284	-3.78407	-2.92819	-2.9113	-2.77495	-2.95337	-3.14231	-2.93453
367	A0A0R4ICA3;E7F1D4;A0A286Y8N3			tr|A0A0R4ICA3|A0A0R4ICA3_DANRE Lipase, hormone-sensitive b OS=Danio rerio GN=lipeb PE=1 SV=1;tr|E7F1D4|E7F1D4_DANRE Lipase, hormone-sensitive b OS=Danio rerio GN=lipeb PE=4 SV=1;tr|A0A286Y8N3|A0A286Y8N3_DANRE Lipase, hormone-sensitive b OS=Danio rerio GN=l	93.046	848	FALSE	FALSE	3	5	5	5	7	7.9	0.0060197	1.5847	none	none	none	none	none	FALSE			FLASE	FALSE			FALSE	2	0	0	0		-3.58267	-3.70712
368	F1REM0;F1R687;A0A0R4ICA4;A0A0R4IJN6;F6P024;A9UH09;A9UH12	Muscleblind-like-splicing regulator 3	mbnl3	tr|F1REM0|F1REM0_DANRE Muscleblind-like-splicing regulator 3 OS=Danio rerio GN=mbnl3 PE=4 SV=1;tr|F1R687|F1R687_DANRE Muscleblind-like-splicing regulator 3 OS=Danio rerio GN=mbnl3 PE=4 SV=1;tr|A0A0R4ICA4|A0A0R4ICA4_DANRE Muscleblind-like-splicing regulator	37.129	340	TRUE	FALSE	7	10	2	2	7	25.6	0.0011926	2.4704	none	none	none	none	none	FALSE			FLASE	FALSE			FALSE	2	4	0	0		-4.07448		-3.54407	-3.40115	-3.42054	-3.29729	-3.35634
369	E7FBP8;A0A0R4ICC4;A0A0R4IMB2;F1QA48			tr|E7FBP8|E7FBP8_DANRE Complement component c3a, duplicate 6 OS=Danio rerio GN=c3a.6 PE=4 SV=2;tr|A0A0R4ICC4|A0A0R4ICC4_DANRE Complement component c3a, duplicate 6 OS=Danio rerio GN=c3a.6 PE=4 SV=1	182.96	1640	FALSE	FALSE	4	20	16	14	108	13.1	0	13.171	none	none	none	none	turquoise	FALSE	0.0514762	0.583529	TRUE	FALSE	0.0128744	-0.884036	TRUE	4	4	3	4	-0.588162	-0.597092	-0.912523	-0.517698	-0.36392	-0.38224	0.102735	0.362066	0.924292	0.655928		0.964788	0.436392	-0.34354	0.0834904	-0.319141
370	A0A0R4ICC6;Q5U403;A0A0R4IS81;Q1L890	Diphosphomevalonate decarboxylase (EC 4.1.1.33)	mvda	tr|A0A0R4ICC6|A0A0R4ICC6_DANRE Diphosphomevalonate decarboxylase OS=Danio rerio GN=mvda PE=1 SV=1;sp|Q5U403|MVD1_DANRE Diphosphomevalonate decarboxylase OS=Danio rerio GN=mvd PE=2 SV=1;tr|A0A0R4IS81|A0A0R4IS81_DANRE Diphosphomevalonate decarboxylase (Fragm	44.527	399	TRUE	FALSE	4	10	10	10	28	28.6	0.00026035	7.301	none	none	none	none	blue	FALSE			FLASE	FALSE	0.742349	-0.0280401	TRUE	3	2	4	3	-1.91508	-1.80647	-1.60355		-1.59594			-2.65882	-2.21159	-2.27718	-2.24575	-2.47259	-2.25359	-2.42284	-2.31303
371	A0A0R4IYU4;A0A0R4ICC8	Stomatin (EPB72)-like 2	stoml2	tr|A0A0R4IYU4|A0A0R4IYU4_DANRE Stomatin (EPB72)-like 2 OS=Danio rerio GN=stoml2 PE=1 SV=1;tr|A0A0R4ICC8|A0A0R4ICC8_DANRE Stomatin (EPB72)-like 2 OS=Danio rerio GN=stoml2 PE=1 SV=1	39.467	355	FALSE	TRUE	2	20	20	20	352	54.9	0	323.31	none	none	none	none	turquoise	FALSE	0.00337847	0.243718	TRUE	FALSE	0.951258	0.00918484	TRUE	4	4	4	4	0.994253	1.00619	1.1223	1.12899	1.33874	1.28523	1.3314	1.27124	1.31733	1.68783	1.55039	1.30809	1.61707	1.70333	1.34061	1.23937
372	A5PMP2;A0A0R4ICD4	Mitochondrial ribosomal protein S28	mrps28	tr|A5PMP2|A5PMP2_DANRE Mitochondrial ribosomal protein S28 OS=Danio rerio GN=mrps28 PE=1 SV=1;tr|A0A0R4ICD4|A0A0R4ICD4_DANRE Mitochondrial ribosomal protein S28 OS=Danio rerio GN=mrps28 PE=1 SV=1	19.364	176	FALSE	FALSE	2	5	5	5	22	29.5	0.00065147	3.6574	none	none	none	none	turquoise	FALSE	0.905609	-0.0283963	TRUE	FALSE	0.00852479	-0.799474	TRUE	3	4	4	3	-3.38557	-3.5341	-2.87992		-3.42808	-3.34454	-3.18218	-3.22491	-1.49775	-2.16094	-1.67492	-1.93713	-2.49702	-2.54545		-2.809
373	A0A0R4ICD5	E2F transcription factor 4	e2f4	tr|A0A0R4ICD5|A0A0R4ICD5_DANRE E2F transcription factor 4 OS=Danio rerio GN=e2f4 PE=3 SV=1	43.558	404	TRUE	FALSE	1	5	5	3	9	16.1	0.00024522	5.8949	none	none	none	none	brown	FALSE			FLASE	FALSE			FALSE	2	4	3	1	-3.70609			-3.54153	-3.30141	-3.50905	-3.27934	-3.77246	-3.75822	-4.10396	-3.45997				-3.76972
374	Q6P5J2;A0A0R4ICH1	Complement component 8, gamma polypeptide	c8g	tr|Q6P5J2|Q6P5J2_DANRE Complement component 8, gamma polypeptide OS=Danio rerio GN=c8g PE=2 SV=1;tr|A0A0R4ICH1|A0A0R4ICH1_DANRE Complement component 8, gamma polypeptide OS=Danio rerio GN=c8g PE=3 SV=1	24.135	209	FALSE	TRUE	2	10	10	10	264	37.8	0	102.48	none	none	none	none	turquoise	FALSE	0.000515525	1.59648	TRUE	FALSE	0.981813	-0.00894213	TRUE	4	4	4	4	0.487106	-0.0973988	-0.0439587	0.245905	1.69505	1.55982	1.745	1.97771	2.25068	0.82132	1.71293	1.8933	1.21418	2.15259	1.36585	1.90984
375	A0A0R4ICH2	BRCA1/BRCA2-containing complex, subunit 3	brcc3	tr|A0A0R4ICH2|A0A0R4ICH2_DANRE BRCA1/BRCA2-containing complex, subunit 3 OS=Danio rerio GN=brcc3 PE=1 SV=1	28.688	251	FALSE	FALSE	1	8	2	2	6	38.2	0.018027	1.0802	none	none	none	none	none	FALSE			FLASE	FALSE			FALSE	4	1	2	0	-3.35039	-3.87697	-3.73452	-3.41241			-3.58383		-4.31304		-4.22407
376	A0A0R4ICI1	Mitogen-activated protein kinase kinase kinase kinase 4	map4k4 si:zfos-433a6.1	tr|A0A0R4ICI1|A0A0R4ICI1_DANRE Mitogen-activated protein kinase kinase kinase kinase 4 OS=Danio rerio GN=map4k4 PE=1 SV=1	121.92	1068	FALSE	FALSE	1	17	12	3	14	18.7	0	7.6391	none	none	none	none	none	FALSE			FLASE	FALSE			FALSE	0	0	0	4													-2.14474	-1.56406	-1.06368	-1.97627
377	A0A0R4ICJ3;A0JPF7	Vacuolar protein sorting 37 homolog C (S. cerevisiae) (Zgc:153996)	vps37c zgc:153996	tr|A0A0R4ICJ3|A0A0R4ICJ3_DANRE Vacuolar protein sorting 37 homolog C (S. cerevisiae) OS=Danio rerio GN=vps37c PE=4 SV=1;tr|A0JPF7|A0JPF7_DANRE Vacuolar protein sorting 37 homolog C (S. cerevisiae) OS=Danio rerio GN=vps37c PE=2 SV=1	33.538	306	FALSE	FALSE	2	4	4	4	13	12.1	0.00045548	4.4546	none	none	none	none	green	FALSE	0.916112	0.0186682	TRUE	FALSE	0.789308	0.0651971	TRUE	4	4	3	4	-3.29396	-3.04629	-2.83257	-3.22476	-3.00762	-3.23212	-3.20585	-2.87732		-2.89309	-3.35998	-2.88995	-2.89654	-2.56732	-3.29156	-3.17448
378	A0A0R4IWI7;A0A0R4ICK8;A0A0R4ISJ5	Kinesin family member 5A, a	kif5aa	tr|A0A0R4IWI7|A0A0R4IWI7_DANRE Kinesin family member 5A, a OS=Danio rerio GN=kif5aa PE=3 SV=1;tr|A0A0R4ICK8|A0A0R4ICK8_DANRE Kinesin family member 5A, a OS=Danio rerio GN=kif5aa PE=3 SV=1;tr|A0A0R4ISJ5|A0A0R4ISJ5_DANRE Kinesin family member 5A, a OS=Danio	117.74	1033	FALSE	TRUE	3	14	4	4	4	12.5	1	-2	none	none	none	none	none	FALSE			FLASE	FALSE			FALSE	0	0	0	1																-2.88771
379	A0A0R4ICL5;E7FAP3	SEC24 homolog A, COPII coat complex component	sec24a	tr|A0A0R4ICL5|A0A0R4ICL5_DANRE SEC24 homolog A, COPII coat complex component OS=Danio rerio GN=sec24a PE=1 SV=1;tr|E7FAP3|E7FAP3_DANRE SEC24 homolog A, COPII coat complex component OS=Danio rerio GN=sec24a PE=4 SV=1	118.47	1096	FALSE	FALSE	2	14	14	13	61	18	0	36.707	none	none	Cluster 2	GO:0033036~macromolecule localization	turquoise	FALSE	0.368396	0.518203	TRUE	TRUE	0.0365471	1.65	TRUE	4	4	4	4	-2.81053	-2.64697	-2.50874	-3.97282	-2.07445	-1.83924	-2.93338	-3.01918	-1.62015	-4.17878	-2.38228	-3.77939	-1.00301	-1.21065	-1.69162	-1.45532
380	A0A0R4ICM0;Q1LXE5			tr|A0A0R4ICM0|A0A0R4ICM0_DANRE Versican a OS=Danio rerio GN=vcana PE=4 SV=1;tr|Q1LXE5|Q1LXE5_DANRE Versican a (Fragment) OS=Danio rerio GN=vcana PE=4 SV=1	292.98	2724	FALSE	FALSE	2	9	9	9	51	3.6	0	57.66	none	none	none	none	turquoise	FALSE			FLASE	FALSE	0.0759217	0.761592	TRUE	1	4	4	4				-3.90444	-1.24189	-1.7414	-1.96591	-2.67025	-0.392574	-1.12719	-1.62795	-1.26405	-0.421965	0.300673	-0.363537	-0.880575
381	A0A0R4ICP4	Si:ch73-347e22.8	si:ch73-347e22.8	tr|A0A0R4ICP4|A0A0R4ICP4_DANRE Si:ch73-347e22.8 OS=Danio rerio GN=si:ch73-347e22.8 PE=1 SV=1	19.789	177	FALSE	FALSE	1	5	5	5	19	43.5	0	8.9224	none	none	none	none	turquoise	FALSE	0.563848	-0.216563	TRUE	FALSE			FALSE	3	4	3	2	-1.21582	-1.56952	-1.63022		-1.45878	-1.72687	-2.30299	-1.26502	-1.47915		-1.45459	-1.42034	-0.761532	-1.27158
382	A0A0R4ICP8;A0A0R4IN79	Nuclear factor of kappa light polypeptide gene enhancer in B-cells 1 (Fragment)	nfkb1	tr|A0A0R4ICP8|A0A0R4ICP8_DANRE Nuclear factor of kappa light polypeptide gene enhancer in B-cells 1 (Fragment) OS=Danio rerio GN=nfkb1 PE=4 SV=1;tr|A0A0R4IN79|A0A0R4IN79_DANRE Nuclear factor of kappa light polypeptide gene enhancer in B-cells 1 OS=Danio re	31.499	282	FALSE	FALSE	2	5	5	5	16	28	0	10.079	none	none	none	none	none	FALSE			FLASE	FALSE			FALSE	3	2	2	0	-1.82247	-1.9445		-2.33995		-2.10097	-2.1282			-2.18026	-2.44569
383	A6XCT1;A0A0R4IDM0;A0A0R4ICQ1;A0A0R4IZ88	NDRG family member 4 (Ndrg4)	ndrg4	tr|A6XCT1|A6XCT1_DANRE NDRG family member 4 OS=Danio rerio GN=ndrg4 PE=1 SV=1;tr|A0A0R4IDM0|A0A0R4IDM0_DANRE NDRG family member 4 OS=Danio rerio GN=ndrg4 PE=1 SV=1;tr|A0A0R4ICQ1|A0A0R4ICQ1_DANRE NDRG family member 4 OS=Danio rerio GN=ndrg4 PE=1 SV=1;tr|A0A	37.21	339	FALSE	FALSE	4	2	2	2	4	16.2	0	27.715	none	none	none	none	none	FALSE			FLASE	FALSE			FALSE	2	0	0	0	-3.88759	-3.47754
384	F1QG24;A0A0R4ICQ7;A0A0R4IEL7	Fas cell surface death receptor	fas	tr|F1QG24|F1QG24_DANRE Fas cell surface death receptor OS=Danio rerio GN=fas PE=4 SV=1;tr|A0A0R4ICQ7|A0A0R4ICQ7_DANRE Fas cell surface death receptor OS=Danio rerio GN=fas PE=4 SV=1;tr|A0A0R4IEL7|A0A0R4IEL7_DANRE Fas cell surface death receptor OS=Danio re	33.183	293	FALSE	FALSE	3	4	4	4	10	15	0.0032136	1.9031	none	none	none	none	none	FALSE			FLASE	FALSE			FALSE	1	2	0	0				-2.58453			-3.40452	-3.218
385	A0A286YA34;A0A0R4ICR2;E9QD09;E7F169;F1QD93;A0A0R4IQG9	Serine/threonine-protein phosphatase (EC 3.1.3.16)	ppp3cca	tr|A0A286YA34|A0A286YA34_DANRE Serine/threonine-protein phosphatase OS=Danio rerio GN=ppp3cca PE=1 SV=1;tr|A0A0R4ICR2|A0A0R4ICR2_DANRE Serine/threonine-protein phosphatase OS=Danio rerio GN=ppp3cca PE=1 SV=1	56.898	501	TRUE	FALSE	6	16	1	1	1	35.9	1	-2	none	none	none	none	none	FALSE			FLASE	FALSE			FALSE	1	0	0	0			-5.00867
386	Q6PH44;A0A0R4ICR8;Q1LVH2;Q1LVH3	Basigin (Bsg protein) (cDNA, clone cssl:d0229)	bsg	tr|Q6PH44|Q6PH44_DANRE Basigin OS=Danio rerio GN=bsg PE=1 SV=1;tr|A0A0R4ICR8|A0A0R4ICR8_DANRE Basigin OS=Danio rerio GN=bsg PE=1 SV=1;tr|Q1LVH2|Q1LVH2_DANRE Basigin OS=Danio rerio GN=bsg PE=1 SV=1;tr|Q1LVH3|Q1LVH3_DANRE Basigin OS=Danio rerio GN=bsg PE=1 S	30.529	275	FALSE	FALSE	4	5	5	3	24	20.7	0	20.037	none	none	none	none	none	FALSE			FLASE	FALSE			FALSE	0	2	1	1					-2.0441		-2.709				-2.91766		-2.96553
387	A0A0R4IR31;A0A0R4ICS0;A0A0R4IPQ4	Zgc:103700	zgc:103700	tr|A0A0R4IR31|A0A0R4IR31_DANRE Zgc:103700 OS=Danio rerio GN=zgc:103700 PE=1 SV=1;tr|A0A0R4ICS0|A0A0R4ICS0_DANRE Zgc:103700 OS=Danio rerio GN=zgc:103700 PE=1 SV=1;tr|A0A0R4IPQ4|A0A0R4IPQ4_DANRE Zgc:103700 OS=Danio rerio GN=zgc:103700 PE=1 SV=1	28.414	250	TRUE	FALSE	3	15	15	15	173	40.4	0	48.679	none	none	none	none	blue	FALSE	7.72929e-05	-1.6308	TRUE	TRUE	0.0003303	-1.09804	TRUE	4	4	4	4	2.22353	2.35982	2.38231	2.50978	0.909031	0.657471	0.570103	0.815622	1.18733	1.10529	0.84663	1.44131	0.211632	-0.0104904	-0.169512	0.156767
388	A0A0R4ICS9;A0A0R4IZ17;A0A0R4IUW2	MIA SH3 domain ER export factor 2 (Fragment)	mia2	tr|A0A0R4ICS9|A0A0R4ICS9_DANRE CTAGE family, member 5 (Fragment) OS=Danio rerio GN=mia2 PE=4 SV=1;tr|A0A0R4IZ17|A0A0R4IZ17_DANRE CTAGE family, member 5 OS=Danio rerio GN=mia2 PE=4 SV=1;tr|A0A0R4IUW2|A0A0R4IUW2_DANRE CTAGE family, member 5 (Fragment) OS=Dan	35.312	323	FALSE	FALSE	3	4	4	4	6	17	0.0039172	1.7898	none	none	none	none	none	FALSE			FLASE	FALSE			FALSE	0	0	1	0									-1.38056
389	A0A0R4ICT0	Protein tyrosine kinase 2aa	ptk2aa	tr|A0A0R4ICT0|A0A0R4ICT0_DANRE Protein tyrosine kinase 2aa OS=Danio rerio GN=ptk2aa PE=1 SV=1	111.48	977	FALSE	FALSE	1	5	5	2	5	5.6	0.0044395	1.7118	none	none	none	none	none	FALSE			FLASE	FALSE			FALSE	0	0	0	1														-3.83612
390	A0A0R4ICU6;A0A0R4IP83;B0CLZ5	Lipolysis-stimulated lipoprotein receptor	lsr	tr|A0A0R4ICU6|A0A0R4ICU6_DANRE Lipolysis-stimulated lipoprotein receptor OS=Danio rerio GN=lsr PE=1 SV=1;tr|A0A0R4IP83|A0A0R4IP83_DANRE Lipolysis-stimulated lipoprotein receptor OS=Danio rerio GN=lsr PE=1 SV=1	65.992	599	TRUE	FALSE	3	15	15	3	74	27	0	20.499	none	none	none	none	turquoise	FALSE			FLASE	FALSE	0.770182	-0.0784502	TRUE	2	4	4	4		-2.6206	-2.95028		-1.28652	-1.72979	-0.816172	-1.19978	-0.574774	-1.34151	-1.37054	-1.11368	-1.55143	-0.700731	-1.1604	-1.30174
391	A0A0R4ICU8;F1QSV9			tr|A0A0R4ICU8|A0A0R4ICU8_DANRE Lymphocyte cytosolic protein 2a OS=Danio rerio GN=lcp2a PE=4 SV=1;tr|F1QSV9|F1QSV9_DANRE Lymphocyte cytosolic protein 2a OS=Danio rerio GN=lcp2a PE=4 SV=2	56.018	501	TRUE	TRUE	2	3	1	1	2	7.2	1	-2	none	none	none	none	none	FALSE			FLASE	FALSE			FALSE	0	0	0	1																-5.3779
392	A0A0R4ICW1;A0A0R4IFU3;A0A0R4IE35	Si:dkeyp-94b4.1	svild si:dkeyp-94b4.1	tr|A0A0R4ICW1|A0A0R4ICW1_DANRE Si:dkeyp-94b4.1 OS=Danio rerio GN=si:dkeyp-94b4.1 PE=1 SV=1;tr|A0A0R4IFU3|A0A0R4IFU3_DANRE Si:dkeyp-94b4.1 (Fragment) OS=Danio rerio GN=si:dkeyp-94b4.1 PE=1 SV=1	163.7	1459	FALSE	FALSE	3	19	19	19	80	16.7	0	19.243	none	none	none	none	turquoise	FALSE	0.0620863	1.85561	TRUE	FALSE	0.0975869	-0.688511	TRUE	3	4	4	4	-2.65392	-1.70776		-0.417694	0.983429	0.27467	0.274805	-0.48296	0.906574	0.489538	-0.180611	0.45907	-0.317854	0.506041	-0.577	-0.690661
393	B7ZVT7;A0A0R4ICY4;Q90X47	Coagulation factor V (F5 protein)	f5	tr|B7ZVT7|B7ZVT7_DANRE Coagulation factor V OS=Danio rerio GN=f5 PE=2 SV=1;tr|A0A0R4ICY4|A0A0R4ICY4_DANRE Coagulation factor V OS=Danio rerio GN=f5 PE=3 SV=1;tr|Q90X47|Q90X47_DANRE Coagulation factor V OS=Danio rerio GN=f5 PE=3 SV=2	236.67	2087	FALSE	FALSE	3	27	27	27	83	14.1	0	15.601	none	none	none	none	purple	FALSE			FLASE	FALSE	0.826941	-0.0566883	TRUE	0	1	4	4							-1.54288		-1.92966	-1.6115	-2.18819	-2.12487	-2.09315	-2.59074	-1.69258	-1.70451
394	A0A0R4ICZ3	Enhancer of polycomb homolog	epc1a	tr|A0A0R4ICZ3|A0A0R4ICZ3_DANRE Enhancer of polycomb homolog OS=Danio rerio GN=epc1a PE=1 SV=1	88.587	796	FALSE	FALSE	1	5	5	1	29	4.5	0.020971	1.0358	none	none	none	none	blue	FALSE	0.299711	-0.80282	TRUE	FALSE	0.0350261	0.215591	TRUE	3	3	4	4	-2.25075	-0.441065	-0.71343		-1.93664	-2.02188		-1.85519	-1.44186	-1.61941	-1.64484	-1.68037	-1.21659	-1.48448	-1.37662	-1.44643
395	Q19VG7;A0A0R4ICZ6	Anthrax toxin receptor	antxr2a cmg2a si:ch211-116k3.1	tr|Q19VG7|Q19VG7_DANRE Anthrax toxin receptor 2a OS=Danio rerio GN=antxr2a PE=2 SV=1;tr|A0A0R4ICZ6|A0A0R4ICZ6_DANRE Anthrax toxin receptor 2a OS=Danio rerio GN=antxr2a PE=4 SV=1	53.184	478	FALSE	FALSE	2	5	5	5	19	12.6	0.00024661	5.9642	none	none	none	none	turquoise	FALSE			FLASE	FALSE	0.098644	-0.400354	TRUE	2	4	4	4			-4.01136	-2.26434	-2.26764	-2.88435	-2.59798	-2.562	-1.85886	-2.32145	-2.55368	-2.25962	-2.29362	-3.00598	-2.63969	-2.65573
396	A0A0R4ID09;B0R0M9	Ribosomal protein S6 kinase (EC 2.7.11.1)	rps6ka3a	tr|A0A0R4ID09|A0A0R4ID09_DANRE Ribosomal protein S6 kinase OS=Danio rerio GN=rps6ka3a PE=1 SV=1;tr|B0R0M9|B0R0M9_DANRE Ribosomal protein S6 kinase OS=Danio rerio GN=rps6ka3a PE=1 SV=1	82.669	733	TRUE	TRUE	2	50	50	33	932	65.6	0	271.43	none	none	none	none	blue	FALSE	0.0035996	-0.41393	TRUE	FALSE	0.438341	-0.185489	TRUE	4	4	4	4	2.59196	2.75512	2.69298	2.88397	2.29528	2.35598	2.23641	2.38063	2.3639	1.86007	1.77335	2.26329	1.48351	1.71777	2.10954	2.20785
397	A0A0R4ID22;Q05AL1;A8WHX1	Armadillo repeat-containing protein 8	armc8	tr|A0A0R4ID22|A0A0R4ID22_DANRE Armadillo repeat-containing protein 8 OS=Danio rerio GN=armc8 PE=1 SV=1;sp|Q05AL1|ARMC8_DANRE Armadillo repeat-containing protein 8 OS=Danio rerio GN=armc8 PE=2 SV=1;tr|A8WHX1|A8WHX1_DANRE Armadillo repeat-containing protein	75.473	674	FALSE	FALSE	3	3	3	3	4	4.9	0.033607	0.82289	none	none	none	none	none	FALSE			FLASE	FALSE			FALSE	1	0	0	0			-4.66206
398	A0A0R4ID31;F8W5G2;F8W5Z6			tr|A0A0R4ID31|A0A0R4ID31_DANRE Septin 7b OS=Danio rerio GN=sept7b PE=1 SV=1;tr|F8W5G2|F8W5G2_DANRE Septin 7b (Fragment) OS=Danio rerio GN=sept7b PE=1 SV=1	45.231	389	TRUE	TRUE	3	35	2	2	9	68.6	0	25.19	none	none	none	none	blue	FALSE	0.486297	-0.142607	TRUE	FALSE			FALSE	4	4	1	2	-1.98904	-2.40193	-1.83971	-1.82532	-2.01975	-1.99948	-2.30593	-2.30127	-2.31363					-2.55419	-2.46304
399	X1WBN3;A5WVS1;A0A0R4ID55	Transmembrane protein 232	tmem232	tr|X1WBN3|X1WBN3_DANRE Transmembrane protein 232 OS=Danio rerio GN=tmem232 PE=4 SV=2;tr|A5WVS1|A5WVS1_DANRE Transmembrane protein 232 OS=Danio rerio GN=tmem232 PE=4 SV=1;tr|A0A0R4ID55|A0A0R4ID55_DANRE Transmembrane protein 232 OS=Danio rerio GN=tmem232 PE=	70.041	605	FALSE	FALSE	3	3	3	3	22	5.6	0.047294	0.65338	none	none	none	none	none	FALSE			FLASE	FALSE			FALSE	3	1	1	1	-2.57451	-2.33696		-1.71852		-2.51421					-2.50061		-2.64891
400	A0A0R4ID58;F1QXU6;A0A286YAC8;F1QMP3;F1QXU1	E3 ubiquitin protein ligase (EC 2.3.2.27)	rnf40	tr|A0A0R4ID58|A0A0R4ID58_DANRE Ring finger protein 40 OS=Danio rerio GN=rnf40 PE=1 SV=1;tr|F1QXU6|F1QXU6_DANRE Ring finger protein 40 OS=Danio rerio GN=rnf40 PE=1 SV=2	115.4	1004	FALSE	FALSE	5	15	13	9	35	14.8	0	8.6404	none	none	none	none	turquoise	FALSE	0.33667	0.3942	TRUE	FALSE	0.0585397	-0.504244	TRUE	4	4	4	4	-3.30561	-2.47739	-3.17449	-2.64225	-2.70609	-2.33889	-1.91226	-3.06569	-1.62331	-2.00128	-2.31364	-1.67767	-2.05967	-2.71759	-2.56227	-2.29334
401	A2BHA7;A2BHA8;A2BHA9;A2BHB0;A2BHB2;Q6P0K2;A0A0R4ID65;A2BHA6;K7DY51;K7DYA2	Serine/arginine-rich-splicing factor 7a (Fragment)	srsf7a	tr|A2BHA7|A2BHA7_DANRE Serine/arginine-rich-splicing factor 7a (Fragment) OS=Danio rerio GN=srsf7a PE=1 SV=1;tr|A2BHA8|A2BHA8_DANRE Serine/arginine-rich-splicing factor 7a (Fragment) OS=Danio rerio GN=srsf7a PE=1 SV=1;tr|A2BHA9|A2BHA9_DANRE Serine/arginine	19.943	176	TRUE	FALSE	10	10	10	10	41	48.9	0	29.75	none	none	none	none	tan	FALSE			FLASE	FALSE	0.275081	1.02837	TRUE	0	4	4	4					0.400124	0.39323	0.410044	0.278871	-0.953941	1.71111	-0.894419	-1.09466	1.4228	-0.833404	1.33883	0.953322
402	A0A0R4ID71	Envoplakin b	evplb	tr|A0A0R4ID71|A0A0R4ID71_DANRE Envoplakin OS=Danio rerio PE=1 SV=1	192.49	1668	FALSE	FALSE	1	125	123	123	3151	61.5	0	323.31	none	none	none	none	blue	FALSE	0.00719062	-0.620109	TRUE	FALSE	0.00114709	-0.643789	TRUE	4	4	4	4	4.68887	4.9809	4.96641	4.58604	4.35503	4.15496	4.23205	3.99974	4.37829	4.22452	3.87263	4.20665	3.61795	3.48191	3.49666	3.51041
403	A0A0R4ID81;A0A0R4IK26	RAB11 family-interacting protein 2 (class I)	rab11fip2	tr|A0A0R4ID81|A0A0R4ID81_DANRE RAB11 family-interacting protein 2 (class I) OS=Danio rerio GN=rab11fip2 PE=4 SV=1;tr|A0A0R4IK26|A0A0R4IK26_DANRE RAB11 family-interacting protein 2 (class I) (Fragment) OS=Danio rerio GN=rab11fip2 PE=4 SV=1	53.795	478	FALSE	FALSE	2	10	10	10	37	27.4	0	10.695	none	none	none	none	brown	FALSE	0.133896	0.426572	TRUE	FALSE	0.627566	-0.149308	TRUE	4	4	3	4	-3.17438	-2.29031	-2.46845	-2.83615	-2.36102	-2.0581	-2.37089	-2.27298	-2.91711		-2.93011	-3.23442	-3.46582	-3.37647	-3.38388	-2.47991
404	A0A0R4ID82	Vacuolar protein sorting 33A	vps33a	tr|A0A0R4ID82|A0A0R4ID82_DANRE Vacuolar protein sorting 33A OS=Danio rerio GN=vps33a PE=1 SV=1	68.102	599	FALSE	FALSE	1	17	17	17	88	29.2	0	24.916	none	none	none	none	blue	FALSE	0.120594	-0.24673	TRUE	FALSE	0.117218	-0.3077	TRUE	4	4	4	4	-1.60597	-1.51626	-1.23401	-1.31043	-1.50383	-1.85017	-1.57524	-1.72435	-1.43365	-1.58496	-1.76743	-2.00629	-1.97528	-1.71718	-2.06013	-2.27054
405	A0A0R4ID90;F1QZK1;A0A0R4IGY5			tr|A0A0R4ID90|A0A0R4ID90_DANRE Filamin A-interacting protein 1-like OS=Danio rerio GN=filip1l PE=4 SV=1;tr|F1QZK1|F1QZK1_DANRE Filamin A-interacting protein 1-like OS=Danio rerio GN=filip1l PE=4 SV=2;tr|A0A0R4IGY5|A0A0R4IGY5_DANRE Filamin A-interacting pro	107.31	936	FALSE	FALSE	3	15	15	1	26	21.9	0.00025419	6.7549	none	none	none	none	none	FALSE			FLASE	FALSE			FALSE	0	1	1	0						-2.65436			-3.95681
406	A0A0R4ID94;F1R4M2	RAB3A-interacting protein (rabin3)-like 1	rab3il1	tr|A0A0R4ID94|A0A0R4ID94_DANRE RAB3A-interacting protein (rabin3)-like 1 OS=Danio rerio GN=rab3il1 PE=4 SV=1;tr|F1R4M2|F1R4M2_DANRE RAB3A-interacting protein (rabin3)-like 1 OS=Danio rerio GN=rab3il1 PE=4 SV=2	35.587	312	FALSE	FALSE	2	9	9	9	50	38.8	0	35.492	none	none	none	none	blue	FALSE	0.0484384	-0.680479	TRUE	FALSE	0.111357	-0.360289	TRUE	4	4	4	3	-1.5104	-1.36959	-1.32026	-1.04731	-1.63174	-2.08146	-2.55129	-1.70499	-2.2019	-1.7764	-2.11184	-1.89851	-2.70424	-2.23136		-2.13675
407	A0A0R4ID97;A0A0R4IWX1	Transmembrane serine protease 4a	tmprss4a	tr|A0A0R4ID97|A0A0R4ID97_DANRE Transmembrane protease, serine 4a OS=Danio rerio GN=tmprss4a PE=3 SV=1;tr|A0A0R4IWX1|A0A0R4IWX1_DANRE Transmembrane protease, serine 4a OS=Danio rerio GN=tmprss4a PE=3 SV=1	46.193	430	FALSE	FALSE	2	2	2	2	5	4.9	0.0028935	2.0871	none	none	none	none	none	FALSE			FLASE	FALSE			FALSE	1	0	0	1			-2.88963										-2.71215
408	A0A0R4IDB7;A0A0J9YJ58	Non-specific serine/threonine protein kinase (EC 2.7.11.1)	cdc42bpaa	tr|A0A0R4IDB7|A0A0R4IDB7_DANRE CDC42-binding protein kinase alpha (DMPK-like) a OS=Danio rerio GN=cdc42bpaa PE=1 SV=1	191.9	1697	FALSE	FALSE	2	9	8	7	18	6.1	0.0033841	1.8622	none	none	none	none	none	FALSE			FLASE	FALSE	0.190348	-1.08805	TRUE	1	0	3	3				-0.959873					-0.687977		-2.32299	-1.12759	-2.89866	-3.01111		-1.49295
409	A0A0R4IDC2	Si:dkey-78p8.1	si:dkey-78p8.1	tr|A0A0R4IDC2|A0A0R4IDC2_DANRE Si:dkey-78p8.1 OS=Danio rerio GN=si:dkey-78p8.1 PE=4 SV=1	64.126	587	TRUE	FALSE	1	5	5	5	4	16.5	0.034922	0.79548	none	none	none	none	none	FALSE			FLASE	FALSE			FALSE	0	0	1	0												-0.408783
410	A0A0R4IDC5;A0A0R4IWR9	SH3 domain-containing 21 (Fragment)	sh3d21	tr|A0A0R4IDC5|A0A0R4IDC5_DANRE SH3 domain-containing 21 (Fragment) OS=Danio rerio GN=sh3d21 PE=1 SV=1;tr|A0A0R4IWR9|A0A0R4IWR9_DANRE SH3 domain-containing 21 (Fragment) OS=Danio rerio GN=sh3d21 PE=1 SV=1	26.141	238	FALSE	FALSE	2	18	7	7	133	68.9	0	126.38	none	none	none	none	blue	FALSE	0.0016234	-1.23972	TRUE	FALSE	0.0140179	-0.507739	TRUE	4	4	4	4	0.661629	0.588566	0.57132	0.630459	-0.688238	-0.909983	-0.142513	-0.766182	-0.25856	-0.348555	-0.3524	-0.82493	-1.09981	-0.848602	-1.0623	-0.804693
411	A0A0R4IGQ0;A0A0R4IDC7;Q1LY46	Mitochondrial proton/calcium exchanger protein	letm1	tr|A0A0R4IGQ0|A0A0R4IGQ0_DANRE Mitochondrial proton/calcium exchanger protein OS=Danio rerio GN=letm1 PE=1 SV=1;tr|A0A0R4IDC7|A0A0R4IDC7_DANRE Mitochondrial proton/calcium exchanger protein OS=Danio rerio GN=letm1 PE=1 SV=1;sp|Q1LY46|LETM1_DANRE Mitochondr	86.772	757	FALSE	FALSE	3	5	5	5	6	9.5	0.011384	1.272	none	none	none	none	none	FALSE			FLASE	FALSE			FALSE	0	1	0	0					-3.31412
412	A0A0R4IDD4;E7FH04;R4GEZ1	Microtubule-associated protein	mapta	tr|A0A0R4IDD4|A0A0R4IDD4_DANRE Microtubule-associated protein OS=Danio rerio GN=mapta PE=4 SV=1;tr|E7FH04|E7FH04_DANRE Microtubule-associated protein (Fragment) OS=Danio rerio GN=mapta PE=4 SV=2	40.307	383	FALSE	FALSE	3	3	3	3	4	8.9	0.043388	0.69179	none	none	none	none	none	FALSE			FLASE	FALSE			FALSE	0	1	0	0							-2.38898
413	A0A0R4IIF3;A0A0R4IDE0			tr|A0A0R4IIF3|A0A0R4IIF3_DANRE SWI/SNF-related, matrix-associated, actin-dependent regulator of chromatin, subfamily c, member 1b OS=Danio rerio GN=smarcc1b PE=1 SV=1;tr|A0A0R4IDE0|A0A0R4IDE0_DANRE SWI/SNF-related, matrix-associated, actin-dependent regula	108.27	958	TRUE	TRUE	2	15	4	4	12	11.4	1	-2	none	none	none	none	none	FALSE			FLASE	FALSE			FALSE	0	0	0	1														-3.4826
414	A0A0R4IDE6	E3 ubiquitin-protein ligase (EC 2.3.2.26)	nedd4a	tr|A0A0R4IDE6|A0A0R4IDE6_DANRE E3 ubiquitin-protein ligase OS=Danio rerio GN=nedd4a PE=4 SV=1	91.563	787	FALSE	FALSE	1	7	7	7	13	10.8	0.021625	1.0281	none	none	none	none	none	FALSE			FLASE	FALSE			FALSE	1	4	1	1			-0.876461		-1.00501	-1.1002	-0.269989	-2.08511	0.169498				-0.918091
415	Q6A3P5;A0A0R4IDE8;A5WW18	N-myc downstream regulated gene 1 protein, ndrg1 (N-myc downstream-regulated 1a) (N-myc downstream-regulated gene 1a-2)	ndrg1a ndrg1 ndrg1a-2	tr|Q6A3P5|Q6A3P5_DANRE N-myc downstream regulated gene 1 protein, ndrg1 OS=Danio rerio GN=ndrg1a PE=1 SV=1;tr|A0A0R4IDE8|A0A0R4IDE8_DANRE N-myc downstream-regulated 1a OS=Danio rerio GN=ndrg1a PE=1 SV=1;tr|A5WW18|A5WW18_DANRE N-myc downstream-regulated 1a	43.601	392	FALSE	FALSE	3	8	8	1	53	26.8	0	20.661	none	none	none	none	black	FALSE	0.804054	-0.0363317	TRUE	FALSE	0.508554	0.331108	TRUE	4	4	3	4	-2.13178	-2.18872	-2.27344	-2.24695	-2.41962	-2.07751	-2.43551	-2.05357	-2.22848		-1.68968	-2.79286	-1.46499	-1.24149	-2.43966	-2.47746
416	B0V1I8;B0V1I7;A0A0R4IDF0;Q0P3Y4;B0V1I6	Heterogeneous nuclear ribonucleoprotein A3 (Fragment)	hnrnpa3	tr|B0V1I8|B0V1I8_DANRE Heterogeneous nuclear ribonucleoprotein A3 (Fragment) OS=Danio rerio GN=hnrnpa3 PE=1 SV=1;tr|B0V1I7|B0V1I7_DANRE Heterogeneous nuclear ribonucleoprotein A3 OS=Danio rerio GN=hnrnpa3 PE=1 SV=1;tr|A0A0R4IDF0|A0A0R4IDF0_DANRE Heterogene	26.517	241	FALSE	FALSE	5	3	3	3	9	17.8	0.0010148	2.7151	none	none	none	none	none	FALSE			FLASE	FALSE			FALSE	0	0	0	0
417	A0A0R4IDG4;A0A0R4IP30	Sorbin and SH3 domain-containing 1	sorbs1	tr|A0A0R4IDG4|A0A0R4IDG4_DANRE Sorbin and SH3 domain-containing 1 OS=Danio rerio GN=sorbs1 PE=1 SV=1;tr|A0A0R4IP30|A0A0R4IP30_DANRE Sorbin and SH3 domain-containing 1 OS=Danio rerio GN=sorbs1 PE=1 SV=1	70.413	620	FALSE	FALSE	2	4	4	2	6	8.2	0.0019627	2.3109	none	none	none	none	none	FALSE			FLASE	FALSE			FALSE	1	0	0	0			-1.87218
418	A0A0R4IDI0;F1Q6C1			tr|A0A0R4IDI0|A0A0R4IDI0_DANRE Shroom family member 4 OS=Danio rerio GN=shroom4 PE=4 SV=1;tr|F1Q6C1|F1Q6C1_DANRE Shroom family member 4 OS=Danio rerio GN=shroom4 PE=4 SV=1	170.92	1508	TRUE	FALSE	2	2	2	2	1	2	1	-2	none	none	none	none	none	FALSE			FLASE	FALSE			FALSE	1	0	0	0				-2.50965
419	A0A0R4IDJ2	ARP5 actin-related protein 5 homolog	actr5	tr|A0A0R4IDJ2|A0A0R4IDJ2_DANRE ARP5 actin-related protein 5 homolog OS=Danio rerio GN=actr5 PE=1 SV=1	66.422	592	FALSE	FALSE	1	4	4	4	23	7.9	0.0033816	1.8528	none	none	none	none	turquoise	FALSE	0.00371363	0.72153	TRUE	FALSE	0.0228338	-0.453491	TRUE	4	4	4	4	-3.87905	-3.66079	-3.55639	-3.70867	-2.89327	-3.20619	-2.74563	-3.07369	-2.9008	-2.71121	-3.2743	-3.1566	-3.31557	-3.38069	-3.67688	-3.48373
420	A0A0R4IDS4;F1RE04;A0A0R4IDK0;X1WHF9			tr|A0A0R4IDS4|A0A0R4IDS4_DANRE Trafficking protein particle complex 12 OS=Danio rerio GN=trappc12 PE=1 SV=1;tr|F1RE04|F1RE04_DANRE Trafficking protein particle complex 12 OS=Danio rerio GN=trappc12 PE=1 SV=1;tr|A0A0R4IDK0|A0A0R4IDK0_DANRE Trafficking prote	84.145	758	TRUE	FALSE	4	15	15	15	34	26.9	0	16.013	none	none	none	none	turquoise	FALSE			FLASE	FALSE			FALSE	4	2	4	2	-2.25822	-4.06093	-1.51953	-3.37704	-1.83154		-3.66189		-3.31426	-2.30665	-1.91205	-4.07467	-1.85967	-2.07348
421	F1QIJ7;B8A4S4;A0A0R4IDK1			tr|F1QIJ7|F1QIJ7_DANRE Collagen, type XVII, alpha 1a OS=Danio rerio GN=col17a1a PE=4 SV=2;tr|B8A4S4|B8A4S4_DANRE Collagen, type XVII, alpha 1a OS=Danio rerio GN=col17a1a PE=4 SV=1;tr|A0A0R4IDK1|A0A0R4IDK1_DANRE Collagen, type XVII, alpha 1a OS=Danio rerio	139.21	1408	FALSE	TRUE	3	28	28	28	201	22.9	0	136.77	none	none	none	none	blue	FALSE			FLASE	FALSE			FALSE	4	2	3	2	1.48957	2.75488	2.86973	1.219	-3.36644		-3.51348		-5.09975	-5.9797		-4.73687	-3.20449	-3.15101
422	A0A0R4IDK6;A0A286Y948			tr|A0A0R4IDK6|A0A0R4IDK6_DANRE Nucleosome assembly protein 1-like 1 OS=Danio rerio GN=nap1l1 PE=1 SV=1;tr|A0A286Y948|A0A286Y948_DANRE Nucleosome assembly protein 1-like 1 OS=Danio rerio GN=nap1l1 PE=1 SV=1	45.265	392	TRUE	TRUE	2	16	16	14	743	60.7	0	323.31	Cluster 3	GO:0006334~nucleosome assembly,GO:0031497~chromatin assembly,GO:0006333~chromatin assembly or disassembly,GO:0034728~nucleosome organization,GO:0006323~DNA packaging,GO:0065004~protein-DNA complex assembly,GO:0071824~protein-DNA complex subunit organization,GO:0071103~DNA conformation change	none	none	turquoise	TRUE	2.20428e-05	3.16556	TRUE	FALSE	0.789103	-0.0540967	TRUE	4	4	4	4	0.718847	0.555246	0.409176	0.480112	3.56365	3.51262	3.9377	3.81165	3.27421	3.76166	3.40184	2.99198	3.07788	3.18207	3.38338	3.57
423	A0A0R4IDL2	Lecithin-cholesterol acyltransferase (Fragment)	lcat	tr|A0A0R4IDL2|A0A0R4IDL2_DANRE Lecithin-cholesterol acyltransferase (Fragment) OS=Danio rerio GN=lcat PE=4 SV=1	49.139	425	FALSE	FALSE	1	5	5	5	16	16	0.00066401	3.9467	none	none	none	none	none	FALSE			FLASE	FALSE			FALSE	0	0	1	1											-0.936113		-1.42437
424	F6PCP5;A0A0R4IDL4	Cbl proto-oncogene C, E3 ubiquitin protein ligase	cblc	tr|F6PCP5|F6PCP5_DANRE Cbl proto-oncogene C, E3 ubiquitin protein ligase OS=Danio rerio GN=cblc PE=4 SV=1;tr|A0A0R4IDL4|A0A0R4IDL4_DANRE Cbl proto-oncogene C, E3 ubiquitin protein ligase OS=Danio rerio GN=cblc PE=4 SV=1	58.096	502	FALSE	TRUE	2	2	2	2	4	4.6	0.04427	0.68262	none	none	none	none	none	FALSE			FLASE	FALSE			FALSE	0	0	0	0
425	A0A0R4IDN8;A7MD70	Protein Spindly (Coiled-coil domain-containing protein 99) (Spindle apparatus coiled-coil domain-containing protein 1)	spdl1 CCDC99 SPDL1	tr|A0A0R4IDN8|A0A0R4IDN8_DANRE Protein Spindly OS=Danio rerio GN=spdl1 PE=1 SV=1;sp|A7MD70|SPDLY_DANRE Protein Spindly OS=Danio rerio GN=spdl1 PE=2 SV=1	68.922	590	TRUE	FALSE	2	4	4	4	7	9.5	1	-2	none	none	none	none	none	FALSE			FLASE	FALSE			FALSE	0	1	0	0								-1.82266
426	A0A0R4IHQ4;A0A0R4IDN9	Si:ch211-188p14.5 (Fragment)	si:ch211-188p14.5	tr|A0A0R4IHQ4|A0A0R4IHQ4_DANRE Si:ch211-188p14.5 (Fragment) OS=Danio rerio GN=si:ch211-188p14.5 PE=4 SV=1;tr|A0A0R4IDN9|A0A0R4IDN9_DANRE Si:ch211-188p14.4 OS=Danio rerio GN=si:ch211-188p14.4 PE=1 SV=1	21.786	204	FALSE	FALSE	2	2	2	2	3	16.2	0.00023518	5.0101	none	none	none	none	none	FALSE			FLASE	FALSE			FALSE	3	0	0	1	-3.20941	-3.20767	-3.64855											-4.0718
427	Q5RFW3;A0A0R4IDQ2;R4GEY6;R4GF25	Nucleoporin 43	nup43	tr|Q5RFW3|Q5RFW3_DANRE Nucleoporin 43 OS=Danio rerio GN=nup43 PE=1 SV=1;tr|A0A0R4IDQ2|A0A0R4IDQ2_DANRE Nucleoporin 43 OS=Danio rerio GN=nup43 PE=1 SV=1;tr|R4GEY6|R4GEY6_DANRE Nucleoporin 43 (Fragment) OS=Danio rerio GN=nup43 PE=1 SV=1;tr|R4GF25|R4GF25_DANR	40.742	372	FALSE	FALSE	4	10	10	10	76	47	0	86.206	none	none	none	none	turquoise	FALSE	0.0147077	1.05768	TRUE	FALSE	0.0661211	0.167418	TRUE	4	4	4	4	-0.957707	-1.34361	-0.798639	-1.70611	-0.0636253	0.165258	-0.103771	-0.573208	-0.465904	-0.366552	-0.228205	-0.178257	-0.203833	-0.0956478	-0.202932	-0.0668335
428	A0A0R4IDS3;A0A0J9YJ24;A0A0R4ILC0	Polymerase (DNA-directed), delta-interacting protein 3	poldip3	tr|A0A0R4IDS3|A0A0R4IDS3_DANRE Polymerase (DNA-directed), delta-interacting protein 3 OS=Danio rerio GN=poldip3 PE=1 SV=1;tr|A0A0J9YJ24|A0A0J9YJ24_DANRE Polymerase (DNA-directed), delta-interacting protein 3 (Fragment) OS=Danio rerio GN=poldip3 PE=1 SV=3;t	48.954	468	FALSE	FALSE	3	14	14	14	180	45.9	0	32.454	none	none	none	none	yellow	FALSE	0.0872768	0.511233	TRUE	FALSE	0.0203425	-0.284801	TRUE	4	4	4	4	-0.543434	-0.699966	-0.948551	-0.819256	-0.452072	-0.674923	0.158356	0.00236321	-0.418959	-0.435327	-0.607923	-0.657515	-0.848597	-0.886467	-0.613773	-0.910091
429	A2BGH2;A0A0R4IDT0;F1Q4S2;A0A0R4IXC7	Peptidylprolyl isomerase (cyclophilin)-like 2	ppil2	tr|A2BGH2|A2BGH2_DANRE Peptidylprolyl isomerase (cyclophilin)-like 2 OS=Danio rerio GN=ppil2 PE=1 SV=1;tr|A0A0R4IDT0|A0A0R4IDT0_DANRE Peptidylprolyl isomerase (cyclophilin)-like 2 OS=Danio rerio GN=ppil2 PE=1 SV=1;tr|F1Q4S2|F1Q4S2_DANRE Peptidylprolyl isom	59.002	524	FALSE	FALSE	4	14	14	14	57	26.5	0.00025082	6.3873	none	none	none	none	turquoise	FALSE	0.0413103	0.557053	TRUE	FALSE	0.603846	-0.0884686	TRUE	4	4	4	4	-2.37123	-1.66571	-1.87281	-2.14707	-1.3815	-1.58902	-1.22785	-1.63025	-1.24517	-1.55852	-1.10896	-1.68554	-1.61904	-1.22573	-1.59557	-1.51172
430	A0A0R4IDW0;A0A0R4IRL8;A0A0R4IQE0;A0A0R4IBG0	Scavenger receptor class B, member 1	scarb1	tr|A0A0R4IDW0|A0A0R4IDW0_DANRE Scavenger receptor class B, member 1 OS=Danio rerio GN=scarb1 PE=1 SV=1;tr|A0A0R4IRL8|A0A0R4IRL8_DANRE Scavenger receptor class B, member 1 OS=Danio rerio GN=scarb1 PE=1 SV=1;tr|A0A0R4IQE0|A0A0R4IQE0_DANRE Scavenger receptor	51.346	456	FALSE	FALSE	4	2	2	2	4	5.3	0.037157	0.77277	none	none	none	none	none	FALSE			FLASE	FALSE			FALSE	1	0	0	0				-5.25173
431	Q6NV37;A0A0R4IDW2	Glycogenin 1 (Glycogenin 1a) (Gyg1 protein)	gyg1a gyg1	tr|Q6NV37|Q6NV37_DANRE Glycogenin 1 OS=Danio rerio GN=gyg1a PE=1 SV=1;tr|A0A0R4IDW2|A0A0R4IDW2_DANRE Glycogenin 1a OS=Danio rerio GN=gyg1a PE=1 SV=1	36.966	329	TRUE	FALSE	2	13	13	11	212	38	0	92.652	none	none	none	none	turquoise	FALSE	0.00948497	0.490703	TRUE	FALSE	0.860795	0.0182195	TRUE	4	4	4	4	-0.273029	0.124496	0.0537929	-0.224758	0.488069	0.45583	0.357803	0.341612	0.593716	0.777117	0.682894	0.402945	0.635134	0.788322	0.606295	0.499798
432	A0A0R4IWN3;A0A0R4IDX2	Zgc:123107	zgc:123107	tr|A0A0R4IWN3|A0A0R4IWN3_DANRE Zgc:123107 OS=Danio rerio GN=zgc:123107 PE=4 SV=1;tr|A0A0R4IDX2|A0A0R4IDX2_DANRE Zgc:123107 OS=Danio rerio GN=zgc:123107 PE=4 SV=1	19.1	174	FALSE	FALSE	2	4	4	4	27	31	0	17.462	none	none	none	none	blue	FALSE	0.00395189	-0.79807	TRUE	TRUE	0.00201457	-1.3378	TRUE	4	4	3	3	-1.00361	-0.849222	-0.520954	-0.505016	-1.49678	-1.38468	-1.66522	-1.5244	-1.11873	-1.02218		-1.0093	-2.05763		-2.6922	-2.41379
433	A0A0R4IDX7	Teashirt zinc finger homeobox 3b	tshz3b	tr|A0A0R4IDX7|A0A0R4IDX7_DANRE Teashirt zinc finger homeobox 3b OS=Danio rerio GN=tshz3b PE=4 SV=1	125.62	1147	FALSE	FALSE	1	2	2	1	6	2	0.045128	0.67432	none	none	none	none	none	FALSE			FLASE	FALSE			FALSE	0	0	1	0											-4.04303
434	E7F3X7;A0A0R4IDZ5;A0A0R4ISI0	Lysine (K)-specific demethylase 3B	kdm3b	tr|E7F3X7|E7F3X7_DANRE Lysine (K)-specific demethylase 3B OS=Danio rerio GN=kdm3b PE=1 SV=2;tr|A0A0R4IDZ5|A0A0R4IDZ5_DANRE Lysine (K)-specific demethylase 3B OS=Danio rerio GN=kdm3b PE=1 SV=1;tr|A0A0R4ISI0|A0A0R4ISI0_DANRE Lysine (K)-specific demethylase 3	192.17	1776	TRUE	FALSE	3	15	15	15	22	13.2	0	26.862	none	none	none	none	grey	FALSE			FLASE	FALSE	0.158785	-0.51837	TRUE	0	4	4	4					-2.51956	-2.02501	-1.49038	-2.03328	-2.35261	-0.931801	-1.28068	-1.23613	-1.89097	-1.9827	-2.20041	-1.80062
435	F1R7F7;A0A0R4IE05;F1QQ04;E9QEB4	Serpin peptidase inhibitor, clade H (heat shock protein 47), member 1b	serpinh1b hsp47	tr|F1R7F7|F1R7F7_DANRE Serpin peptidase inhibitor, clade H (heat shock protein 47), member 1b OS=Danio rerio GN=serpinh1b PE=1 SV=1;tr|A0A0R4IE05|A0A0R4IE05_DANRE Serpin peptidase inhibitor, clade H (heat shock protein 47), member 1b OS=Danio rerio GN=serp	45.629	405	TRUE	FALSE	4	35	31	31	212	80.5	0	323.31	Cluster 1	GO:0005576~extracellular region,GO:0044421~extracellular region part	none	none	turquoise	TRUE	3.59798e-06	5.19504	TRUE	FALSE	0.20152	0.144347	TRUE	4	4	4	4	-1.91569	-1.62788	-1.46607	-1.607	3.57971	3.61375	3.5385	3.43155	0.97628	1.01006	0.798302	0.805599	1.23103	0.928774	0.875567	1.13226
436	A0A0R4IE20;A0A0R4IMK1	AHA1, activator of heat shock protein ATPase homolog 1b	ahsa1b	tr|A0A0R4IE20|A0A0R4IE20_DANRE AHA1, activator of heat shock protein ATPase homolog 1b OS=Danio rerio GN=ahsa1b PE=1 SV=1;tr|A0A0R4IMK1|A0A0R4IMK1_DANRE AHA1, activator of heat shock protein ATPase homolog 1b OS=Danio rerio GN=ahsa1b PE=1 SV=1	38.112	338	FALSE	FALSE	2	18	18	15	99	54.4	0	80.211	none	none	none	none	turquoise	FALSE	0.0604426	0.62121	TRUE	FALSE	0.637248	0.0655427	TRUE	4	4	4	4	-0.888474	-0.24221	-0.535061	-0.317902	0.103928	-0.119158	-0.11084	0.627264	0.0412273	-0.0552483	-0.0976562	0.177582	0.0831966	-0.247767	0.217316	0.27533
437	A0A0R4IE40;A0A0R4IXQ8;A0A0R4ILV7	Myosin phosphatase Rho-interacting protein	mprip	tr|A0A0R4IE40|A0A0R4IE40_DANRE Myosin phosphatase Rho-interacting protein OS=Danio rerio GN=mprip PE=1 SV=1;tr|A0A0R4IXQ8|A0A0R4IXQ8_DANRE Myosin phosphatase Rho-interacting protein OS=Danio rerio GN=mprip PE=1 SV=1	120.36	1061	FALSE	FALSE	3	12	12	9	41	14.6	0	23.692	none	none	none	none	turquoise	FALSE	0.00451302	1.82655	TRUE	FALSE	0.0116234	-0.759822	TRUE	3	4	4	4		-2.87777	-2.89049	-3.50841	-1.12535	-1.44946	-0.813553	-1.67434	-1.11851	-1.22074	-1.26284	-1.82599	-2.15348	-2.42412	-1.74368	-2.14608
438	Q7YP14;A8E7F2;A0A286YBE2;A0A0R4IE43	Major histocompatibility complex class I ZEA (SI:dZ63M10.3 (Novel MHC class I antigen))	mhc1zea SI:dZ63M10.3	tr|Q7YP14|Q7YP14_DANRE Major histocompatibility complex class I ZEA OS=Danio rerio GN=mhc1zea PE=3 SV=1;tr|A8E7F2|A8E7F2_DANRE MHC class I antigen ZEA transcript variant 1 OS=Danio rerio GN=mhc1zea PE=2 SV=1;tr|A0A286YBE2|A0A286YBE2_DANRE Major histocompat	38.195	326	FALSE	FALSE	4	9	2	2	32	20.6	0.0010204	2.77	none	none	none	none	blue	FALSE	0.00181983	-0.942101	TRUE	FALSE	0.0725511	-0.741552	TRUE	3	4	3	3		-2.84497	-3.08477	-2.8146	-3.75648	-3.89644	-4.04585	-3.72875		-4.25096	-4.29021	-3.51283	-4.98796	-4.42139		-4.8693
439	A0A0R4IE44			tr|A0A0R4IE44|A0A0R4IE44_DANRE Integrin beta OS=Danio rerio GN=itgb4 PE=1 SV=1	214.65	1931	FALSE	FALSE	1	130	1	1	4	64.8	0.0013845	2.4084	none	none	none	none	none	FALSE			FLASE	FALSE			FALSE	1	0	0	0				-4.72452
440	A0A0R4IE46;A0A0R4IT72;A0A140LH97;A0A0R4IMQ8;A0A0R4IEF2;A0A140LGD6;CON__Q0V8M9			tr|A0A0R4IE46|A0A0R4IE46_DANRE Zgc:112265 OS=Danio rerio GN=zgc:112265 PE=1 SV=1;tr|A0A0R4IT72|A0A0R4IT72_DANRE Zgc:112265 OS=Danio rerio GN=zgc:112265 PE=1 SV=1;tr|A0A140LH97|A0A140LH97_DANRE Zgc:112265 (Fragment) OS=Danio rerio GN=zgc:112265 PE=1 SV=1;tr	102.88	924	TRUE	TRUE	7	50	50	49	1491	54.4	0	323.31	none	none	none	none	turquoise	FALSE	0.000600401	0.743396	TRUE	FALSE	0.00686413	-0.742117	TRUE	4	4	4	4	2.49358	2.84779	2.71907	2.75599	3.40526	3.50737	3.42513	3.45225	4.144	3.54252	3.37997	3.76566	2.93828	3.01949	2.76044	3.14547
441	B0S5M5;A0A0R4IE53	Terpene cyclase/mutase family member (EC 5.4.99.-)	lss	tr|B0S5M5|B0S5M5_DANRE Terpene cyclase/mutase family member OS=Danio rerio GN=lss PE=1 SV=1;tr|A0A0R4IE53|A0A0R4IE53_DANRE Terpene cyclase/mutase family member OS=Danio rerio GN=lss PE=1 SV=1	83.663	735	FALSE	FALSE	2	9	9	9	14	13.9	0.00025927	7.1432	none	none	none	none	none	FALSE			FLASE	FALSE			FALSE	0	0	0	0
442	G1K2I6;A0A0R4IE55;A5PMU4			tr|G1K2I6|G1K2I6_DANRE Ankyrin repeat and sterile alpha motif domain-containing protein 1B OS=Danio rerio GN=anks1b PE=1 SV=2;tr|A0A0R4IE55|A0A0R4IE55_DANRE Ankyrin repeat and sterile alpha motif domain-containing protein 1B OS=Danio rerio GN=anks1b PE=1 S	137.23	1237	FALSE	FALSE	3	8	8	7	18	8.4	0.0019596	2.3005	none	none	none	none	none	FALSE			FLASE	FALSE			FALSE	2	1	3	2	-2.93143		-2.90594			-2.92381			-2.72808	-2.70806	-2.48947			-2.62257		-2.57147
443	A2CE77;A0A0R4IE78	RAS p21 protein activator 4	rasa4 si:dkey-93f15.3	tr|A2CE77|A2CE77_DANRE RAS p21 protein activator 4 OS=Danio rerio GN=rasa4 PE=4 SV=2;tr|A0A0R4IE78|A0A0R4IE78_DANRE RAS p21 protein activator 4 OS=Danio rerio GN=rasa4 PE=4 SV=1	91.673	800	FALSE	FALSE	2	2	2	2	7	3	0.046293	0.66376	none	none	none	none	none	FALSE			FLASE	FALSE			FALSE	0	0	0	0
444	Q6DBU7;B8JJJ1;A0A0R4IE96	SDS3 homolog, SIN3A corepressor complex component (Suppressor of defective silencing 3 homolog (SDS3, S. cerevisiae))	suds3	tr|Q6DBU7|Q6DBU7_DANRE SDS3 homolog, SIN3A corepressor complex component OS=Danio rerio GN=suds3 PE=2 SV=1;tr|B8JJJ1|B8JJJ1_DANRE SDS3 homolog, SIN3A corepressor complex component OS=Danio rerio GN=suds3 PE=4 SV=1;tr|A0A0R4IE96|A0A0R4IE96_DANRE SDS3 homolo	37.6	318	TRUE	FALSE	3	3	3	3	2	13.8	1	-2	none	none	none	none	none	FALSE			FLASE	FALSE			FALSE	0	1	0	0								-2.90627
445	A0A0R4ILM6;A0A0R4IEA2;A0A0R4IU84	Exocyst complex component	exoc6b	tr|A0A0R4ILM6|A0A0R4ILM6_DANRE Exocyst complex component OS=Danio rerio GN=exoc6b PE=1 SV=1;tr|A0A0R4IEA2|A0A0R4IEA2_DANRE Exocyst complex component OS=Danio rerio GN=exoc6b PE=1 SV=1	92.296	802	FALSE	FALSE	3	15	15	13	71	24.7	0	19.317	none	none	none	none	blue	FALSE	0.239554	-0.280838	TRUE	FALSE	0.727947	-0.11578	TRUE	4	4	4	4	-2.40105	-1.70217	-2.18491	-1.78362	-2.49614	-2.27732	-2.30011	-2.12153	-2.22752	-2.45439	-2.16526	-2.53711	-1.993	-2.50228	-3.30938	-2.04274
446	A0A0R4IEF8;Q1LUE5;Q1LUF0	Zinc finger CCCH domain-containing protein 18	zc3h18	tr|A0A0R4IEF8|A0A0R4IEF8_DANRE Zinc finger CCCH domain-containing protein 18 OS=Danio rerio GN=zc3h18 PE=1 SV=1;sp|Q1LUE5|ZCH18_DANRE Zinc finger CCCH domain-containing protein 18 OS=Danio rerio GN=zc3h18 PE=1 SV=1	127.5	1134	FALSE	FALSE	3	6	6	6	17	8.5	0.00083945	3.1254	none	none	none	none	red	FALSE			FLASE	FALSE			FALSE	0	3	2	4					-2.70725	-2.13859	-2.4104		-2.75215	-2.60342			-1.84023	-1.92582	-1.84438	-1.6419
447	U6BNE9;A0A0R4IEH0	MHC class I antigen ZKA transcript variant 1 (Major histocompatibility complex class I ZKA)	mhc1zka	tr|U6BNE9|U6BNE9_DANRE MHC class I antigen ZKA transcript variant 1 OS=Danio rerio GN=mhc1zka PE=2 SV=1;tr|A0A0R4IEH0|A0A0R4IEH0_DANRE Major histocompatibility complex class I ZKA OS=Danio rerio GN=mhc1zka PE=3 SV=1	43.856	382	FALSE	FALSE	2	10	1	1	2	19.9	0.011703	1.2497	none	none	none	none	none	FALSE			FLASE	FALSE			FALSE	0	0	1	0									-6.40377
448	A0A0R4IEI5;A0A0R4ICW5	Ribosome biogenesis protein NOP53	nop53 gltscr2	tr|A0A0R4IEI5|A0A0R4IEI5_DANRE NOP53 ribosome biogenesis factor OS=Danio rerio GN=nop53 PE=1 SV=1	54.586	473	FALSE	FALSE	2	6	6	6	19	16.3	0	8.0857	none	none	none	none	red	FALSE			FLASE	FALSE	0.00631644	0.255082	TRUE	0	3	3	3					-2.81051	-3.76081		-3.56736	-2.79858	-2.87385		-2.79305		-2.49075	-2.63168	-2.57781
449	F1RBF8;A0A0R4IEI6	Potassium voltage-gated channel subfamily H member 1a (Potassium voltage-gated channel, subfamily H (eag-related), member 1a)	kcnh1a kcnh1	tr|F1RBF8|F1RBF8_DANRE Potassium voltage-gated channel subfamily H member 1a OS=Danio rerio GN=kcnh1a PE=2 SV=1;tr|A0A0R4IEI6|A0A0R4IEI6_DANRE Potassium voltage-gated channel, subfamily H (eag-related), member 1a OS=Danio rerio GN=kcnh1a PE=4 SV=1	108.41	959	FALSE	FALSE	2	3	3	3	5	4.2	0.044306	0.685	none	none	none	none	none	FALSE			FLASE	FALSE			FALSE	0	0	1	0											-5.20925
450	A0A0R4IEK4;F1QKZ4			tr|A0A0R4IEK4|A0A0R4IEK4_DANRE Si:ch73-209l12.1 OS=Danio rerio GN=si:ch73-209l12.1 PE=4 SV=1	326.23	2936	FALSE	TRUE	2	9	9	8	11	5.6	1	-2	none	none	none	none	none	FALSE			FLASE	FALSE			FALSE	0	0	0	0
451	A9C3Q3;A0A0R4IEL9	Anaphase-promoting complex subunit 7	anapc7	tr|A9C3Q3|A9C3Q3_DANRE Anaphase-promoting complex subunit 7 OS=Danio rerio GN=anapc7 PE=1 SV=1;tr|A0A0R4IEL9|A0A0R4IEL9_DANRE Anaphase-promoting complex subunit 7 OS=Danio rerio GN=anapc7 PE=1 SV=1	63.124	566	FALSE	FALSE	2	4	4	4	17	6.9	0.0098765	1.3301	none	none	none	none	greenyellow	FALSE			FLASE	FALSE			FALSE	1	4	4	2			-2.64651		-2.49704	-2.96992	-2.52951	-2.71317	-3.42503	-2.58807	-2.85728	-2.79448	-4.00363		-2.78699
452	A0A0R4IEM8;Q7SXP4;E9QGF8;E9QIC5	Serine/arginine-rich-splicing factor 1A	srsf1a	tr|A0A0R4IEM8|A0A0R4IEM8_DANRE Serine/arginine-rich-splicing factor 1A OS=Danio rerio GN=srsf1a PE=1 SV=1;sp|Q7SXP4|SRS1A_DANRE Serine/arginine-rich splicing factor 1A OS=Danio rerio GN=srsf1a PE=2 SV=2;tr|E9QGF8|E9QGF8_DANRE Serine/arginine-rich-splicing	26.797	244	TRUE	FALSE	4	22	22	4	295	69.3	0	261.88	none	none	none	none	turquoise	TRUE	0.000142769	7.44519	TRUE	FALSE	0.452624	0.629057	TRUE	4	4	4	4	-5.78172	-5.18306	-4.03336	-3.55398	2.92324	2.94126	2.48019	2.88396	2.05023	4.03215	2.05707	1.85367	3.71011	1.35986	3.85381	3.58557
453	A0A0R4IEN6;A0A0R4IRX6;A0A0R4ITT0;A0A0R4IWC7	Si:ch211-209n20.1	si:ch211-209n20.1	tr|A0A0R4IEN6|A0A0R4IEN6_DANRE Si:ch211-209n20.1 OS=Danio rerio GN=si:ch211-209n20.1 PE=4 SV=1;tr|A0A0R4IRX6|A0A0R4IRX6_DANRE Si:dkeyp-30d6.2 (Fragment) OS=Danio rerio GN=si:dkeyp-30d6.2 PE=4 SV=1;tr|A0A0R4ITT0|A0A0R4ITT0_DANRE Si:dkeyp-30d6.2 OS=Danio rer	73.11	645	FALSE	FALSE	4	14	10	10	49	23.9	0	8.7036	none	none	none	none	blue	TRUE	0.000671501	-2.13605	TRUE	FALSE	0.0610129	-1.16089	TRUE	4	4	4	3	0.0639782	0.212055	0.289648	0.298117	-1.89706	-1.28965	-2.21919	-2.27451	-1.40197	-0.720356	-1.90742	-1.32799	-2.5971	-1.65564	-3.24823
454	A0A0R4IEN9	Si:ch73-47f2.1	si:ch73-47f2.1	tr|A0A0R4IEN9|A0A0R4IEN9_DANRE Si:ch73-47f2.1 OS=Danio rerio GN=si:ch73-47f2.1 PE=4 SV=1	21.846	188	FALSE	FALSE	1	2	2	2	11	11.2	0.02342	1.008	none	none	none	none	none	FALSE			FLASE	FALSE			FALSE	1	0	0	0		-2.83019
455	A0A0R4IEP5;A0A0R4IPE8;A0A0R4IN03	MAP7 domain-containing 1a	map7d1a	tr|A0A0R4IEP5|A0A0R4IEP5_DANRE MAP7 domain-containing 1a OS=Danio rerio GN=map7d1a PE=1 SV=1;tr|A0A0R4IPE8|A0A0R4IPE8_DANRE MAP7 domain-containing 1a OS=Danio rerio GN=map7d1a PE=1 SV=1	87.361	770	FALSE	FALSE	3	12	10	10	33	12.9	0.00024876	6.1646	none	none	none	none	none	FALSE			FLASE	FALSE			FALSE	1	2	0	3		-2.43497			-2.22826			-1.50756					-2.08187	-1.83031	-1.25097
456	F1R4M6;A0A0R4IEP6;Q6NUT7	Sortilin	sort1a	tr|F1R4M6|F1R4M6_DANRE Sortilin OS=Danio rerio GN=sort1a PE=1 SV=1;tr|A0A0R4IEP6|A0A0R4IEP6_DANRE Sortilin OS=Danio rerio GN=sort1a PE=1 SV=1;sp|Q6NUT7|SORT1_DANRE Sortilin OS=Danio rerio GN=sort1 PE=2 SV=1	91.11	814	FALSE	FALSE	3	4	4	2	14	3.6	0.0033924	1.8788	none	none	none	none	none	FALSE			FLASE	FALSE			FALSE	2	2	3	1			-3.0414	-2.64559	-3.8305	-3.77668			-3.43982	-3.84548		-3.2075			-3.8229
457	B0UY93;A0A0R4IEP9	TRAF2 and NCK-interacting kinase a	tnika	tr|B0UY93|B0UY93_DANRE TRAF2 and NCK-interacting kinase a OS=Danio rerio GN=tnika PE=1 SV=1;tr|A0A0R4IEP9|A0A0R4IEP9_DANRE TRAF2 and NCK-interacting kinase a OS=Danio rerio GN=tnika PE=1 SV=1	147.76	1303	FALSE	FALSE	2	13	5	5	29	12.3	0.00044753	4.1383	none	none	none	none	pink	FALSE			FLASE	FALSE	0.635824	-0.0950257	TRUE	2	4	4	3		-2.90664		-1.06982	-2.1249	-1.57579	-1.5967	-1.98799	-2.12992	-2.24392	-2.34103	-2.05697		-2.68929	-1.99674	-2.17793
458	Q6IQI2;A0A0R4IEQ5	Galectin	lgals2a lgals1l2	tr|Q6IQI2|Q6IQI2_DANRE Galectin OS=Danio rerio GN=lgals2a PE=1 SV=1;tr|A0A0R4IEQ5|A0A0R4IEQ5_DANRE Galectin OS=Danio rerio GN=lgals2a PE=1 SV=1	15.264	134	FALSE	TRUE	2	3	3	2	34	40.3	0	13.599	none	none	none	none	turquoise	FALSE			FLASE	FALSE	0.890892	-0.0429587	TRUE	1	0	4	4		-1.35925							0.345053	0.294302	-0.208797	-0.490929	-0.724346	0.17049	0.160196	0.161453
459	A0A0R4IER2	BRCA1/BRCA2-containing complex, subunit 3	brcc3	tr|A0A0R4IER2|A0A0R4IER2_DANRE BRCA1/BRCA2-containing complex, subunit 3 OS=Danio rerio GN=brcc3 PE=1 SV=1	33.633	291	FALSE	FALSE	1	9	9	3	20	33.3	0	9.0292	none	none	none	none	red	FALSE			FLASE	FALSE			FALSE	4	1	4	2	-1.5556	-1.83845	-1.72427	-2.00715	-1.94758				-1.92527	-2.02471	-2.19126	-1.50618	-1.70202			-1.39902
460	A0A0R4IER5;A0A0R4IWF7	Protein tyrosine phosphatase, non-receptor type 22	ptpn22	tr|A0A0R4IER5|A0A0R4IER5_DANRE Tyrosine-protein phosphatase OS=Danio rerio GN=ptpn22 PE=1 SV=1	98.937	887	FALSE	FALSE	2	3	3	3	15	4.5	0.0008342	3.0579	none	none	none	none	red	FALSE	0.537886	-0.17407	TRUE	FALSE			FALSE	3	4	1	1	-3.87293	-4.02861	-3.76666		-4.43952	-4.01254	-3.60669	-4.19512				-4.22889			-3.80447
461	A0A0R4IER9;E7F6Y9;X1WCJ0;X1WFQ5	Dishevelled-associated activator of morphogenesis 1a	daam1a	tr|A0A0R4IER9|A0A0R4IER9_DANRE Dishevelled-associated activator of morphogenesis 1a OS=Danio rerio GN=daam1a PE=4 SV=1;tr|E7F6Y9|E7F6Y9_DANRE Dishevelled-associated activator of morphogenesis 1a (Fragment) OS=Danio rerio GN=daam1a PE=4 SV=2	121.33	1060	FALSE	FALSE	4	17	17	9	31	16.8	0.00044934	4.2095	none	none	none	none	blue	FALSE			FLASE	FALSE			FALSE	4	2	4	2	-0.555698	-0.197731	-0.863331	-0.556109			-0.921818	-1.63066	-0.271267	-0.249287	-1.02478	0.148863		-1.54084		-1.2594
462	A0A0R4IES8;F1R6Q9	Regulator of complement activation group 2 gene 2	rca2.2	tr|A0A0R4IES8|A0A0R4IES8_DANRE Regulator of complement activation group 2 gene 2 OS=Danio rerio GN=rca2.2 PE=4 SV=1;tr|F1R6Q9|F1R6Q9_DANRE Regulator of complement activation group 2 gene 2 (Fragment) OS=Danio rerio GN=rca2.2 PE=4 SV=1	42.914	392	TRUE	FALSE	2	16	16	14	187	52.3	0	62.336	none	none	none	none	turquoise	FALSE	0.114284	0.790301	TRUE	FALSE	0.0080766	-0.415613	TRUE	4	4	4	4	-2.00707	-0.485565	-0.988239	-1.16405	-0.246042	-0.0424423	-0.312233	-0.883001	0.314461	0.776966	0.534636	0.610041	0.27034	0.0530872	0.152802	0.0974235
463	A2ATX6;A0A0R4IET0;E7FC21	5'-nucleotidase, cytosolic IIa	nt5c2a	tr|A2ATX6|A2ATX6_DANRE 5-nucleotidase, cytosolic IIa OS=Danio rerio GN=nt5c2a PE=1 SV=1;tr|A0A0R4IET0|A0A0R4IET0_DANRE 5-nucleotidase, cytosolic IIa OS=Danio rerio GN=nt5c2a PE=1 SV=1;tr|E7FC21|E7FC21_DANRE 5-nucleotidase, cytosolic IIa OS=Danio rerio G	63.899	551	FALSE	FALSE	3	11	3	3	12	26.1	0.00066167	3.8686	none	none	none	none	none	FALSE			FLASE	FALSE			FALSE	0	0	0	1														-4.29815
464	A0A0R4IEU0;E7F9G8;E7EYJ7;F1QPF0	Erbb2-interacting protein	erbin erbb2ip	tr|A0A0R4IEU0|A0A0R4IEU0_DANRE Erbb2 interacting protein OS=Danio rerio GN=erbin PE=1 SV=1;tr|E7F9G8|E7F9G8_DANRE Erbb2 interacting protein OS=Danio rerio GN=erbin PE=1 SV=2;tr|E7EYJ7|E7EYJ7_DANRE Erbb2 interacting protein OS=Danio rerio GN=erbin PE=1 SV=2	148.62	1330	FALSE	FALSE	4	4	4	4	14	4.3	0.00066123	3.8557	none	none	none	none	blue	FALSE			FLASE	FALSE			FALSE	0	4	4	2					-3.18791	-3.09423	-3.06261	-3.23616	-3.23098	-2.95047	-3.33175	-3.14587	-3.55152	-3.53483
465	A0A0R4IEV6	Si:ch211-202f5.3	si:ch211-202f5.3	tr|A0A0R4IEV6|A0A0R4IEV6_DANRE Si:ch211-202f5.3 OS=Danio rerio GN=si:ch211-202f5.3 PE=1 SV=1	12.027	107	FALSE	TRUE	1	2	2	2	32	21.5	0	11.48	none	none	none	none	brown	FALSE	0.610503	-0.225783	TRUE	FALSE	0.210546	0.363654	TRUE	4	4	3	4	-2.04061	-1.5908	-1.45363	-2.88512	-2.285	-2.35195	-2.3563	-1.88004		-2.27387	-2.49435	-2.64629	-1.86909	-2.30425	-1.69128	-2.56678
466	A0A0R4IXJ1;A0A0R4IEW8;F1QGR7;F1R133;Q1MT19	ELAV-like protein	elavl4	tr|A0A0R4IXJ1|A0A0R4IXJ1_DANRE ELAV-like protein OS=Danio rerio GN=elavl4 PE=1 SV=1;tr|A0A0R4IEW8|A0A0R4IEW8_DANRE ELAV-like protein OS=Danio rerio GN=elavl4 PE=1 SV=1;tr|F1QGR7|F1QGR7_DANRE ELAV-like protein OS=Danio rerio GN=elavl4 PE=1 SV=1;tr|F1R133|F1	43.828	398	TRUE	FALSE	5	6	2	1	0	9.8	0.026303	0.9646	none	none	none	none	none	FALSE			FLASE	FALSE			FALSE	1	0	0	0			-4.08881
467	A0A0R4IEX8;E7F9M6	ATP-dependent 6-phosphofructokinase (ATP-PFK) (Phosphofructokinase) (EC 2.7.1.11) (Phosphohexokinase)	pfkla	tr|A0A0R4IEX8|A0A0R4IEX8_DANRE ATP-dependent 6-phosphofructokinase OS=Danio rerio GN=pfkla PE=1 SV=1;tr|E7F9M6|E7F9M6_DANRE ATP-dependent 6-phosphofructokinase OS=Danio rerio GN=pfkla PE=1 SV=1	84.391	778	FALSE	FALSE	2	29	29	22	119	39.1	0	43.073	Cluster 2	GO:0043167~ion binding,GO:0046872~metal ion binding,GO:0043169~cation binding,	none	none	blue	TRUE	0.00424559	-2.48709	TRUE	FALSE	0.620644	0.374833	TRUE	4	4	3	3	-1.71584	-0.933121	0.0243702	-0.430218	-3.40103	-3.42042	-3.57855	-2.60317	-2.03638	-2.07519		-3.99995	-2.59041		-2.59569	-1.80092
468	F1RAC4;A0A0R4IEY7	PWP2, small subunit processome component	pwp2h	tr|F1RAC4|F1RAC4_DANRE PWP2 periodic tryptophan protein homolog (yeast) OS=Danio rerio GN=pwp2h PE=1 SV=1;tr|A0A0R4IEY7|A0A0R4IEY7_DANRE PWP2 periodic tryptophan protein homolog (yeast) OS=Danio rerio GN=pwp2h PE=1 SV=1	104.41	937	FALSE	FALSE	2	2	2	2	8	1.8	0.026444	0.9603	none	none	none	none	none	FALSE			FLASE	FALSE			FALSE	0	1	1	2								-3.44854			-3.53338			-2.99508		-2.70764
469	Q1RLT7;A0A0R4IF01	Advillin (Zgc:136857)	avil zgc:136857	tr|Q1RLT7|Q1RLT7_DANRE Advillin OS=Danio rerio GN=avil PE=2 SV=1;tr|A0A0R4IF01|A0A0R4IF01_DANRE Advillin OS=Danio rerio GN=avil PE=4 SV=1	90.989	811	FALSE	FALSE	2	15	15	15	46	23.4	0	11.375	none	none	none	none	blue	FALSE	0.00584497	-1.92677	TRUE	FALSE			FALSE	4	3	4	0	-1.05312	-0.836088	-1.88044	-1.78099	-3.53619		-3.17245	-3.23465	-2.79106	-2.94695	-3.25815	-3.26234
470	F1QF86;A0A0R4IF09	Serine/threonine-protein phosphatase (EC 3.1.3.16)	ppp3ccb	tr|F1QF86|F1QF86_DANRE Serine/threonine-protein phosphatase OS=Danio rerio GN=ppp3ccb PE=1 SV=1;tr|A0A0R4IF09|A0A0R4IF09_DANRE Serine/threonine-protein phosphatase OS=Danio rerio GN=ppp3ccb PE=1 SV=1	57.513	506	TRUE	FALSE	2	24	24	16	457	50.8	0	228.03	none	none	none	none	blue	FALSE	0.00181752	-0.839853	TRUE	FALSE	0.350549	0.137834	TRUE	4	4	4	4	1.53151	1.74326	1.60565	1.6445	0.96129	0.983286	0.691118	0.529812	1.14698	1.20327	0.93043	0.926891	1.13672	1.52669	1.00559	1.08991
471	A0A0R4IF39;A0A0J9YJK4;A0A0R4IM40;A0A0R4IRW9;A0A0E3D6N5	DNA replication licensing factor MCM7 (EC 3.6.4.12)	mcm7 MCM7	tr|A0A0R4IF39|A0A0R4IF39_DANRE Minichromosome maintenance complex component 7 OS=Danio rerio GN=mcm7 PE=1 SV=1;tr|A0A0J9YJK4|A0A0J9YJK4_DANRE Minichromosome maintenance complex component 7 (Fragment) OS=Danio rerio GN=mcm7 PE=1 SV=3	67.849	609	TRUE	TRUE	5	27	27	27	397	49.9	0	198.01	none	none	none	none	turquoise	FALSE	0.000704656	1.33369	TRUE	FALSE	0.64532	0.0653048	TRUE	4	4	4	4	-0.182699	-0.237022	-0.0361748	0.0477505	1.06725	1.16856	1.07003	1.62077	1.02666	0.977079	0.932982	1.358	0.957149	1.08851	1.10785	1.40243
472	Q5RHP5;A0A0R4IF40;Q7SYL2;A0A286YBE4	Acyl-Coenzyme A-binding domain-containing 3	acbd3	tr|Q5RHP5|Q5RHP5_DANRE Acyl-Coenzyme A-binding domain-containing 3 OS=Danio rerio GN=acbd3 PE=1 SV=1;tr|A0A0R4IF40|A0A0R4IF40_DANRE Acyl-Coenzyme A-binding domain-containing 3 OS=Danio rerio GN=acbd3 PE=1 SV=1;tr|Q7SYL2|Q7SYL2_DANRE Acbd3 protein OS=Danio	60.613	523	FALSE	FALSE	4	8	8	8	50	21.8	0	39.504	none	none	none	none	turquoise	FALSE			FLASE	FALSE	0.304799	0.315527	TRUE	1	4	4	4			-0.382305		0.771927	1.12853	0.910736	1.00751	0.0169792	0.187702	1.02101	0.4853	0.248501	0.777328	0.885542	1.06172
473	A0A0R4IZL2;A0A0R4IXB4;A0A0R4IF46;A0A0R4IV33;A0A0R4ITT5			tr|A0A0R4IZL2|A0A0R4IZL2_DANRE Transcription elongation regulator 1a (CA150) OS=Danio rerio GN=tcerg1a PE=1 SV=1;tr|A0A0R4IXB4|A0A0R4IXB4_DANRE Transcription elongation regulator 1a (CA150) OS=Danio rerio GN=tcerg1a PE=1 SV=1;tr|A0A0R4IF46|A0A0R4IF46_DANRE	112.68	999	FALSE	FALSE	5	16	11	11	66	16.5	0	9.6291	none	none	none	none	turquoise	FALSE	0.487173	0.304711	TRUE	FALSE	0.102688	-0.469925	TRUE	3	4	4	4		-1.16391	-1.81621	-1.1676	-1.04802	-1.76219	-0.776234	-0.725012	-0.220322	-0.70591	-0.901197	-0.831251	-0.745817	-1.21465	-1.62643	-0.951487
474	A0A0R4IF62;A0A0R4ILC2;F1R234	Zgc:171731	zgc:171731	tr|A0A0R4IF62|A0A0R4IF62_DANRE Zgc:171731 OS=Danio rerio GN=zgc:171731 PE=3 SV=1;tr|A0A0R4ILC2|A0A0R4ILC2_DANRE Zgc:171731 OS=Danio rerio GN=zgc:171731 PE=3 SV=1;tr|F1R234|F1R234_DANRE Zgc:171731 OS=Danio rerio GN=zgc:171731 PE=3 SV=1	41.104	364	FALSE	FALSE	3	3	3	3	3	9.9	0.040471	0.72602	none	none	none	none	none	FALSE			FLASE	FALSE			FALSE	0	1	0	0						-4.87889
475	A0A0R4IF65;A0A0R4IXY8;A0A0R4ILW1	DNA helicase (EC 3.6.4.12)	mcm2	tr|A0A0R4IF65|A0A0R4IF65_DANRE DNA helicase OS=Danio rerio GN=mcm2 PE=1 SV=1;tr|A0A0R4IXY8|A0A0R4IXY8_DANRE DNA helicase OS=Danio rerio GN=mcm2 PE=1 SV=1;tr|A0A0R4ILW1|A0A0R4ILW1_DANRE DNA helicase OS=Danio rerio GN=mcm2 PE=1 SV=1	100.05	889	FALSE	FALSE	3	41	41	4	322	52.4	0	202.46	none	none	none	none	turquoise	TRUE	0.000498278	3.63741	TRUE	FALSE	0.0353324	-0.610085	TRUE	4	4	4	4	-3.05253	-2.90416	-1.60757	-2.33948	1.48027	1.22253	1.2036	0.739489	1.91261	1.12054	1.24754	1.55904	0.942469	1.20252	0.667166	0.587231
476	F1RA14;A0A0R4IF77			tr|F1RA14|F1RA14_DANRE Collagen, type XIV, alpha 1b OS=Danio rerio GN=col14a1b PE=4 SV=2;tr|A0A0R4IF77|A0A0R4IF77_DANRE Collagen, type XIV, alpha 1b OS=Danio rerio GN=col14a1b PE=4 SV=1	137.68	1304	FALSE	FALSE	2	26	25	4	338	25.9	0	60.487	Cluster 1	GO:0005576~extracellular region,GO:0044421~extracellular region part,GO:0031012~extracellular matrix,GO:0005578~proteinaceous extracellular matrix	none	none	blue	TRUE	1.40673e-05	-3.89164	TRUE	FALSE	0.767406	-0.133191	TRUE	4	4	4	4	1.78967	2.12556	2.22368	2.04018	-1.91419	-1.687	-1.7603	-2.02597	-2.21889	-2.8654	-3.74349	-3.14691	-2.76688	-3.37445	-3.82439	-2.54172
477	A0A0R4IF88;Q5TYV4;A0A0R4IQ05;A0A0R4IPY1	Spermatogenesis-defective protein 39 homolog (Fragment)	vipas39	tr|A0A0R4IF88|A0A0R4IF88_DANRE Spermatogenesis-defective protein 39 homolog (Fragment) OS=Danio rerio GN=vipas39 PE=1 SV=1;sp|Q5TYV4|SPE39_DANRE Spermatogenesis-defective protein 39 homolog OS=Danio rerio GN=vipas39 PE=2 SV=1	58.489	505	FALSE	FALSE	4	8	8	8	17	16.6	0.0084019	1.4315	none	none	none	none	none	FALSE			FLASE	FALSE			FALSE	3	2	3	0	-3.33817	-2.70599	-3.28576		-3.48009			-3.49967	-2.13853	-3.19815		-2.91743
478	A0A0R4IYV7;A0A0R4IF97	Argininosuccinate synthase 1		tr|A0A0R4IYV7|A0A0R4IYV7_DANRE Argininosuccinate synthase 1 OS=Danio rerio PE=4 SV=1;tr|A0A0R4IF97|A0A0R4IF97_DANRE Argininosuccinate synthase 1 OS=Danio rerio PE=4 SV=1	31.642	275	TRUE	TRUE	2	31	1	1	1	80.7	1	-2	none	none	none	none	none	FALSE			FLASE	FALSE			FALSE	0	1	0	0								-4.83555
479	A0A0R4IFA2	NudE neurodevelopment protein 1	nde1	tr|A0A0R4IFA2|A0A0R4IFA2_DANRE NudE neurodevelopment protein 1 OS=Danio rerio GN=nde1 PE=1 SV=1	38.153	336	FALSE	FALSE	1	11	11	11	35	44	0	14.84	none	none	none	none	blue	FALSE	0.00616055	-0.819155	TRUE	FALSE	0.154758	-0.249537	TRUE	4	4	3	3	-2.3726	-1.80698	-1.69036	-1.8678	-2.77696	-2.73777	-2.85875	-2.64089		-2.60405	-2.78309	-2.89457	-2.89599		-2.89497	-3.23936
480	A0A0R4IJY6;A0A0R4IFC3	Myosin, heavy chain 11b, smooth muscle	myh11b	tr|A0A0R4IJY6|A0A0R4IJY6_DANRE Myosin, heavy chain 11b, smooth muscle OS=Danio rerio GN=myh11b PE=1 SV=1;tr|A0A0R4IFC3|A0A0R4IFC3_DANRE Myosin, heavy chain 11b, smooth muscle OS=Danio rerio GN=myh11b PE=1 SV=1	227.48	1972	TRUE	FALSE	2	16	9	9	11	10.2	1	-2	none	none	none	none	none	FALSE			FLASE	FALSE			FALSE	0	0	0	1																-1.06282
481	A0A0R4IFC5;Q6DGA7	Cytochrome b-245 chaperone 1 homolog	cybc1	tr|A0A0R4IFC5|A0A0R4IFC5_DANRE Zgc:91940 OS=Danio rerio GN=zgc:91940 PE=1 SV=1;sp|Q6DGA7|CQ062_DANRE Uncharacterized protein C17orf62 homolog OS=Danio rerio GN=zgc:91940 PE=2 SV=1	23.766	206	FALSE	FALSE	2	2	2	2	3	10.7	0.0063636	1.5575	none	none	none	none	none	FALSE			FLASE	FALSE			FALSE	0	0	0	0
482	F1QZY9;A0A0R4IFD1;Q7T3C7	Reticulon-4-interacting protein 1 homolog, mitochondrial	rtn4ip1	tr|F1QZY9|F1QZY9_DANRE Reticulon-4-interacting protein 1 homolog, mitochondrial OS=Danio rerio GN=rtn4ip1 PE=1 SV=1;tr|A0A0R4IFD1|A0A0R4IFD1_DANRE Reticulon-4-interacting protein 1 homolog, mitochondrial OS=Danio rerio GN=rtn4ip1 PE=1 SV=1;sp|Q7T3C7|RT4I1_	42.389	387	FALSE	FALSE	3	10	10	10	55	41.9	0	69.426	none	none	none	none	blue	FALSE	0.0874023	-0.560812	TRUE	FALSE	0.547605	-0.0989347	TRUE	4	4	4	4	-1.2228	-0.718325	-0.58178	-0.160444	-1.2239	-1.10728	-1.4588	-1.13661	-0.941763	-1.09927	-0.811823	-1.32269	-1.10567	-1.00924	-1.46327	-0.993107
483	A0A0R4IFF2;E7FFM8;X1WGS4;X1WDF6			tr|A0A0R4IFF2|A0A0R4IFF2_DANRE Zgc:92481 OS=Danio rerio GN=zgc:92481 PE=1 SV=1;tr|E7FFM8|E7FFM8_DANRE Zgc:92481 OS=Danio rerio GN=zgc:92481 PE=1 SV=1;tr|X1WGS4|X1WGS4_DANRE Zgc:92481 (Fragment) OS=Danio rerio GN=zgc:92481 PE=1 SV=1	87.198	801	TRUE	FALSE	4	29	29	28	1293	42.8	0	323.31	none	none	none	none	blue	FALSE	0.00292147	-0.913675	TRUE	FALSE	0.116355	-0.249646	TRUE	4	4	4	4	3.92297	4.25996	4.50705	4.34497	3.49356	3.33414	3.1396	3.41293	3.56354	3.24087	3.27286	3.73978	3.01508	3.26362	3.23423	3.30552
484	A0A0R4IFI0	Regulatory-associated protein of MTOR, complex 1	rptor	tr|A0A0R4IFI0|A0A0R4IFI0_DANRE Regulatory-associated protein of MTOR, complex 1 OS=Danio rerio GN=rptor PE=1 SV=1	152.55	1363	FALSE	FALSE	1	3	3	1	5	2.3	0.010711	1.2923	none	none	none	none	none	FALSE			FLASE	FALSE			FALSE	0	0	0	0
485	A0A0R4IFI9;F6NST7			tr|A0A0R4IFI9|A0A0R4IFI9_DANRE Zgc:63587 OS=Danio rerio GN=zgc:63587 PE=1 SV=1;tr|F6NST7|F6NST7_DANRE Zgc:63587 OS=Danio rerio GN=zgc:63587 PE=1 SV=1	40.182	350	TRUE	TRUE	2	29	29	23	920	80.6	0	323.31	none	none	none	none	blue	FALSE	0.0041061	-0.320337	TRUE	FALSE	0.99462	-0.000947952	TRUE	4	4	4	4	3.98654	4.0591	4.02113	4.15977	3.73235	3.77576	3.62459	3.81251	3.72403	4.08094	3.5414	3.76209	3.9466	3.66207	3.63915	3.85685
486	A0A0R4IFJ4	Pyruvate carboxylase (EC 6.4.1.1)	pcxa	tr|A0A0R4IFJ4|A0A0R4IFJ4_DANRE Pyruvate carboxylase OS=Danio rerio GN=pcxa PE=1 SV=1	129.87	1181	FALSE	FALSE	1	89	89	62	2935	75.2	0	323.31	none	none	none	none	blue	FALSE	0.0129463	-0.409657	TRUE	FALSE	0.0288353	-0.634318	TRUE	4	4	4	4	4.48782	4.72648	4.75107	4.8699	4.15093	4.35517	4.30339	4.38714	4.816	4.27361	3.84812	4.63076	3.86533	3.66523	3.64123	3.85942
487	A0A0R4IFK0;F1R898;F1QMV0	Calpain 2, (m/II) large subunit a	capn2a	tr|A0A0R4IFK0|A0A0R4IFK0_DANRE Calpain 2, (m/II) large subunit a OS=Danio rerio GN=capn2a PE=1 SV=1;tr|F1R898|F1R898_DANRE Calpain 2, (m/II) large subunit a OS=Danio rerio GN=capn2a PE=1 SV=2;tr|F1QMV0|F1QMV0_DANRE Calpain 2, (m/II) large subunit a (Fragme	78.302	698	TRUE	TRUE	3	48	44	44	1190	72.1	0	323.31	none	none	none	none	blue	FALSE	0.000500438	-1.76557	TRUE	FALSE	0.310319	0.221747	TRUE	4	4	4	4	3.53009	3.79799	4.03107	3.99724	1.98065	2.11751	1.78036	2.41557	2.23441	2.69354	1.89613	2.59308	2.59118	2.80712	2.46645	2.4394
488	A0A0R4IFK5	Mitochondrial ribosomal protein S30	mrps30	tr|A0A0R4IFK5|A0A0R4IFK5_DANRE Mitochondrial ribosomal protein S30 OS=Danio rerio GN=mrps30 PE=1 SV=1	48.165	420	FALSE	FALSE	1	8	8	8	29	28.6	0.00024004	5.481	none	none	none	none	turquoise	FALSE			FLASE	FALSE	0.0933565	-0.36635	TRUE	2	4	4	4		-3.20182	-3.28027		-2.47942	-2.75899	-3.04548	-2.55473	-1.96705	-1.62637	-2.19936	-2.29865	-2.45709	-2.21002	-2.66294	-2.22677
489	A0A0R4IFK9;A0A0R4IJ97	Peptidase (mitochondrial-processing) alpha	pmpca	tr|A0A0R4IFK9|A0A0R4IFK9_DANRE Peptidase (mitochondrial-processing) alpha OS=Danio rerio GN=pmpca PE=1 SV=1;tr|A0A0R4IJ97|A0A0R4IJ97_DANRE Peptidase (mitochondrial-processing) alpha OS=Danio rerio GN=pmpca PE=1 SV=1	57.589	517	FALSE	FALSE	2	17	17	17	159	40	0	119.18	none	none	none	none	turquoise	FALSE	0.00186569	0.413903	TRUE	FALSE	0.0176035	-0.333215	TRUE	4	4	4	4	-0.812298	-0.74172	-0.654823	-0.719078	-0.390068	-0.187431	-0.299347	-0.39546	-0.120571	0.0781021	0.0364246	-0.121468	-0.193983	-0.469133	-0.559286	-0.237968
490	A0A0R4IFL5	Uncharacterized protein		tr|A0A0R4IFL5|A0A0R4IFL5_DANRE Uncharacterized protein OS=Danio rerio PE=1 SV=1	55.325	512	TRUE	TRUE	1	26	26	26	565	62.7	0	323.31	none	none	none	none	yellow	FALSE	0.169418	0.689454	TRUE	FALSE	0.152014	-0.260374	TRUE	4	4	4	4	0.668707	0.490925	1.38182	1.21884	1.86808	1.83482	0.717655	2.09756	1.35983	1.51229	1.456	1.81398	1.17415	0.984547	1.55954	1.38237
491	A0A0R4IFM7;A0A0R4IJZ5;A0A0R4IH01			tr|A0A0R4IFM7|A0A0R4IFM7_DANRE Zgc:136767 OS=Danio rerio GN=zgc:136767 PE=4 SV=1;tr|A0A0R4IJZ5|A0A0R4IJZ5_DANRE Zgc:136767 OS=Danio rerio GN=zgc:136767 PE=4 SV=1;tr|A0A0R4IH01|A0A0R4IH01_DANRE Zgc:136767 OS=Danio rerio GN=zgc:136767 PE=4 SV=1	37.069	321	FALSE	FALSE	3	3	3	3	7	10.6	0.03899	0.75095	none	none	none	none	none	FALSE			FLASE	FALSE			FALSE	0	0	0	1															-2.62024
492	A0A0R4IVS1;Q1RLY9;F1QXE5;A0A0R4IFP8;Q8QFX6	Neuropilin-1a	nrp1a	tr|A0A0R4IVS1|A0A0R4IVS1_DANRE Neuropilin-1a OS=Danio rerio GN=nrp1a PE=1 SV=1;tr|Q1RLY9|Q1RLY9_DANRE Neuropilin OS=Danio rerio GN=nrp1a PE=1 SV=1;tr|F1QXE5|F1QXE5_DANRE Neuropilin OS=Danio rerio GN=nrp1a PE=3 SV=1;tr|A0A0R4IFP8|A0A0R4IFP8_DANRE Neuropilin	49.362	438	FALSE	FALSE	5	4	4	4	4	12.6	0.00024201	5.6415	none	none	none	none	none	FALSE			FLASE	FALSE			FALSE	0	0	0	0
493	A0A0R4IFR6	39S ribosomal protein L15, mitochondrial	mrpl15	tr|A0A0R4IFR6|A0A0R4IFR6_DANRE 39S ribosomal protein L15, mitochondrial OS=Danio rerio GN=mrpl15 PE=1 SV=1	33.421	296	FALSE	TRUE	1	17	1	1	4	68.2	0.00065717	3.7902	none	none	none	none	none	FALSE			FLASE	FALSE			FALSE	0	0	0	1													-3.79149
494	A0A0R4IFS1	Si:ch211-241b2.5 (Fragment)	si:ch211-241b2.5	tr|A0A0R4IFS1|A0A0R4IFS1_DANRE Si:ch211-241b2.5 (Fragment) OS=Danio rerio GN=si:ch211-241b2.5 PE=4 SV=1	52.742	465	TRUE	FALSE	1	2	2	2	1	3.9	1	-2	none	none	none	none	none	FALSE			FLASE	FALSE			FALSE	0	0	0	1														1.31467
495	B0S578;A0A0R4IFS2	AP2-associated kinase 1a (Fragment)	aak1a	tr|B0S578|B0S578_DANRE AP2-associated kinase 1a (Fragment) OS=Danio rerio GN=aak1a PE=1 SV=1;tr|A0A0R4IFS2|A0A0R4IFS2_DANRE AP2-associated kinase 1a OS=Danio rerio GN=aak1a PE=1 SV=1	61.726	569	FALSE	FALSE	2	4	4	3	8	14.6	0.00063708	3.2995	none	none	none	none	none	FALSE			FLASE	FALSE			FALSE	0	2	2	4							-3.35854	-3.15921			-3.03934	-3.2517	-2.63582	-1.51685	-2.74111	-1.45272
496	A0A0R4IFT2;F1QQE4	Slit homolog 2 (Drosophila)	slit2	tr|A0A0R4IFT2|A0A0R4IFT2_DANRE Slit homolog 2 (Drosophila) OS=Danio rerio GN=slit2 PE=1 SV=1;tr|F1QQE4|F1QQE4_DANRE Slit homolog 2 (Drosophila) OS=Danio rerio GN=slit2 PE=1 SV=1	162.74	1475	TRUE	FALSE	2	3	3	3	2	3.3	0.022278	1.0242	none	none	none	none	none	FALSE			FLASE	FALSE			FALSE	0	0	1	0												-4.91466
497	A0A0R4IFT8	Ubiquitin-specific peptidase 47	usp47	tr|A0A0R4IFT8|A0A0R4IFT8_DANRE Ubiquitin-specific peptidase 47 OS=Danio rerio GN=usp47 PE=1 SV=2	153.62	1354	FALSE	FALSE	1	11	11	1	22	8.2	0.00023998	5.48	none	none	none	none	turquoise	FALSE			FLASE	FALSE	0.0144469	-0.92777	TRUE	1	4	4	4			-2.32092		-2.18561	-2.60211	-2.83912	-3.2688	-1.50039	-1.39421	-2.4605	-1.74827	-2.67717	-2.36696	-2.78246	-2.98786
498	A5WVJ8;A0A0R4IFU9;F1QQ06;Q9I9H8	Apoptotic protease-activating factor 1 (APAF-1)	apaf1	tr|A5WVJ8|A5WVJ8_DANRE Apoptotic protease-activating factor 1 OS=Danio rerio GN=apaf1 PE=1 SV=1;tr|A0A0R4IFU9|A0A0R4IFU9_DANRE Apoptotic protease-activating factor 1 OS=Danio rerio GN=apaf1 PE=1 SV=1;tr|F1QQ06|F1QQ06_DANRE Apoptotic protease-activating fac	142.95	1261	FALSE	FALSE	4	4	4	4	6	4.8	0.01235	1.2178	none	none	none	none	none	FALSE			FLASE	FALSE			FALSE	0	0	0	0
499	Q5XJ22;A0A0R4IFX7	Ribonuclease P protein subunit p20 (RNaseP protein p20) (EC 3.1.26.5)	pop7	tr|Q5XJ22|Q5XJ22_DANRE Ribonuclease P protein subunit p20 OS=Danio rerio GN=pop7 PE=1 SV=1;tr|A0A0R4IFX7|A0A0R4IFX7_DANRE Ribonuclease P protein subunit p20 OS=Danio rerio GN=pop7 PE=1 SV=1	16.466	148	FALSE	FALSE	2	2	2	2	2	12.8	0.041466	0.70684	none	none	none	none	none	FALSE			FLASE	FALSE			FALSE	0	0	0	0
500	A0A0R4IFY5	Si:ch211-119e14.1	si:ch211-119e14.1	tr|A0A0R4IFY5|A0A0R4IFY5_DANRE Si:ch211-119e14.1 OS=Danio rerio GN=si:ch211-119e14.1 PE=4 SV=1	23.756	205	FALSE	FALSE	1	2	2	2	17	10.7	0.00083822	3.1139	none	none	none	none	blue	FALSE			FLASE	FALSE			FALSE	2	4	3	2	0.509041		0.775095		-0.676788	-1.38913	1.7643	0.926333	1.14487		-1.61799	0.329746	-2.47825	-0.349794
501	F1QYU7;A0A0R4IG00;F1RDL2	S-adenosylmethionine synthase (EC 2.5.1.6)	mat2aa MAT2AA	tr|F1QYU7|F1QYU7_DANRE S-adenosylmethionine synthase OS=Danio rerio GN=mat2aa PE=1 SV=1;tr|A0A0R4IG00|A0A0R4IG00_DANRE S-adenosylmethionine synthase OS=Danio rerio GN=mat2aa PE=1 SV=1;tr|F1RDL2|F1RDL2_DANRE S-adenosylmethionine synthase OS=Danio rerio GN=m	43.671	395	TRUE	FALSE	3	27	27	16	641	58	0	179.41	none	none	none	none	black	FALSE	0.0461815	0.314407	TRUE	FALSE	0.121817	0.51412	TRUE	4	4	4	4	1.90423	2.25189	2.30635	2.07894	2.47325	2.58456	2.32911	2.41212	2.66811	1.57015	2.64266	2.52153	2.89485	3.15326	2.60864	2.80218
502	B7ZDE9;A0A0R4IG01	Huntingtin	htt	tr|B7ZDE9|B7ZDE9_DANRE Huntingtin OS=Danio rerio GN=htt PE=1 SV=1;tr|A0A0R4IG01|A0A0R4IG01_DANRE Huntingtin OS=Danio rerio GN=htt PE=1 SV=1	346.65	3121	FALSE	FALSE	2	7	7	7	8	3.2	0.00065488	3.7563	none	none	none	none	none	FALSE			FLASE	FALSE			FALSE	0	0	0	3													-3.79283	-2.65897		-3.78041
503	Q566S5;A0A0R4IG03	P53 and DNA-damage-regulated 1 (Zgc:112519)	pdrg1 zgc:112519	tr|Q566S5|Q566S5_DANRE Zgc:112519 OS=Danio rerio GN=pdrg1 PE=1 SV=1;tr|A0A0R4IG03|A0A0R4IG03_DANRE p53 and DNA-damage-regulated 1 OS=Danio rerio GN=pdrg1 PE=1 SV=1	15.062	131	FALSE	FALSE	2	3	3	3	10	20.6	0.0028913	2.0839	none	none	none	none	none	FALSE			FLASE	FALSE	0.966679	-0.00297674	TRUE	0	1	4	3								-3.43557	-3.48958	-3.53766	-3.65997	-3.52028	-3.45245	-3.54728		-3.66481
504	F1R091;A0A0R4IG08	Interferon-induced protein 35	ifi35	tr|F1R091|F1R091_DANRE Interferon-induced protein 35 OS=Danio rerio GN=ifi35 PE=4 SV=2;tr|A0A0R4IG08|A0A0R4IG08_DANRE Interferon-induced protein 35 OS=Danio rerio GN=ifi35 PE=4 SV=1	42.111	371	TRUE	FALSE	2	20	20	20	148	54.7	0	72.059	none	none	none	none	brown	FALSE	0.782306	0.0588651	TRUE	FALSE	0.705508	0.119435	TRUE	4	4	4	4	-0.153767	0.322159	-0.212397	-0.371906	0.0126076	0.0908947	-0.166517	-0.117435	-0.543911	-1.29028	-0.0516224	-0.41152	-0.597086	-0.00094223	-0.634491	-0.587074
505	B3DHC5;A0A0R4IG36;E9QJQ2;E9QCH4	Apolipoprotein A-IV b, tandem duplicate 2 (Zgc:194131)	apoa4b.2 zgc:194131	tr|B3DHC5|B3DHC5_DANRE Apolipoprotein A-IV b, tandem duplicate 2 OS=Danio rerio GN=apoa4b.2 PE=1 SV=1;tr|A0A0R4IG36|A0A0R4IG36_DANRE Apolipoprotein A-IV b, tandem duplicate 2 OS=Danio rerio GN=apoa4b.2 PE=1 SV=1;tr|E9QJQ2|E9QJQ2_DANRE Apolipoprotein A-IV b	29.384	255	FALSE	TRUE	4	39	12	4	65	83.1	0	156.15	none	none	none	none	blue	FALSE	0.0549914	-1.14598	TRUE	FALSE	0.00528231	-0.971207	TRUE	4	4	4	3	0.645552	0.532963	0.506151	-0.600859	-1.41121	-0.130054	-1.19528	-0.76355	0.404512	0.396873	0.73346	0.073452	-0.571104		-0.838665	-0.297628
506	Q5U3T9;E7FAH7;A0A0R4IG44;E9QC44	Zgc:101640	pitpnc1b zgc:101640	tr|Q5U3T9|Q5U3T9_DANRE Zgc:101640 OS=Danio rerio GN=zgc:101640 PE=2 SV=1;tr|E7FAH7|E7FAH7_DANRE Zgc:101640 OS=Danio rerio GN=zgc:101640 PE=4 SV=2;tr|A0A0R4IG44|A0A0R4IG44_DANRE Zgc:101640 OS=Danio rerio GN=zgc:101640 PE=4 SV=1	33.121	289	FALSE	FALSE	4	14	14	14	140	45.7	0	22.332	none	none	none	none	blue	FALSE	0.000119534	-0.923229	TRUE	FALSE	0.00779833	-0.19837	TRUE	4	4	4	4	-0.233921	-0.185587	-0.114668	-0.290535	-1.14189	-0.992256	-1.22604	-1.15744	-1.03936	-0.955831	-1.03358	-1.07296	-1.11167	-1.20391	-1.31876	-1.26087
507	A0A0R4IG45;F8W3A5;A0A0R4ICZ1;F8W429	Dynamin 1a	dnm1a	tr|A0A0R4IG45|A0A0R4IG45_DANRE Dynamin 1a OS=Danio rerio GN=dnm1a PE=1 SV=1;tr|F8W3A5|F8W3A5_DANRE Dynamin 1a OS=Danio rerio GN=dnm1a PE=1 SV=2;tr|A0A0R4ICZ1|A0A0R4ICZ1_DANRE Dynamin 1a OS=Danio rerio GN=dnm1a PE=1 SV=1;tr|F8W429|F8W429_DANRE Dynamin 1a OS	94.587	843	FALSE	FALSE	4	18	4	3	39	18.7	0.00064781	3.552	none	none	none	none	blue	FALSE	0.273882	-0.321294	TRUE	FALSE	0.168586	-0.242466	TRUE	4	4	4	4	-2.68549	-1.86244	-2.66336	-2.32502	-2.92403	-2.69063	-2.83156	-2.37527	-2.86083	-2.84712	-3.11109	-2.57911	-2.92151	-3.38153	-3.14725	-2.91773
508	F1Q6Z9;A0A0R4IG48	Glucosidase, alpha; neutral AB	ganab	tr|F1Q6Z9|F1Q6Z9_DANRE Glucosidase, alpha; neutral AB OS=Danio rerio GN=ganab PE=1 SV=3;tr|A0A0R4IG48|A0A0R4IG48_DANRE Glucosidase, alpha; neutral AB OS=Danio rerio GN=ganab PE=1 SV=1	106.89	941	TRUE	TRUE	2	45	45	37	937	58.3	0	323.31	none	none	none	none	turquoise	FALSE	0.000334363	1.05576	TRUE	FALSE	0.781648	-0.0401139	TRUE	4	4	4	4	2.0613	2.17985	2.03684	2.24797	3.01613	3.17586	3.39985	3.15717	3.40034	3.01635	2.98198	3.27989	3.20034	2.86738	3.30774	3.14264
509	Q1L940;A0A0R4IG56;Q7ZVY3			tr|Q1L940|Q1L940_DANRE Nuclear transcription factor Y subunit gamma (Fragment) OS=Danio rerio GN=nfyc PE=1 SV=1;tr|A0A0R4IG56|A0A0R4IG56_DANRE Nuclear transcription factor Y subunit gamma OS=Danio rerio GN=nfyc PE=1 SV=1;tr|Q7ZVY3|Q7ZVY3_DANRE Nuclear tran	10.877	95	FALSE	FALSE	3	7	7	7	36	62.1	0.00024752	6.0293	none	none	none	none	brown	FALSE			FLASE	FALSE	0.762703	0.0599041	TRUE	4	2	4	4	-1.42191	-1.14651	-1.25734	-1.09386		-1.49836		-1.35452	-1.40537	-2.03409	-1.65419	-1.45793	-1.41431	-1.34615	-1.65581	-1.8957
510	A0A0R4IG59	BCL2-interacting protein 1b	bnip1b	tr|A0A0R4IG59|A0A0R4IG59_DANRE BCL2/adenovirus E1B-interacting protein 1b OS=Danio rerio GN=bnip1b PE=4 SV=1	26.546	232	FALSE	FALSE	1	3	3	3	7	15.9	0.028809	0.93578	none	none	none	none	none	FALSE			FLASE	FALSE			FALSE	0	2	0	0					-2.83751		-3.21611
511	A5PMP1;A0A0R4IG81	Calpain 1, (mu/I) large subunit b	capn1b si:dkeyp-101g1.3	tr|A5PMP1|A5PMP1_DANRE Calpain 1, (mu/I) large subunit b OS=Danio rerio GN=capn1b PE=1 SV=1;tr|A0A0R4IG81|A0A0R4IG81_DANRE Calpain 1, (mu/I) large subunit b OS=Danio rerio GN=capn1b PE=1 SV=1	80.109	700	FALSE	FALSE	2	8	6	6	30	13	0.00024913	6.1842	Cluster 2	GO:0043167~ion binding,GO:0046872~metal ion binding,GO:0043169~cation binding,GO:0005509~calcium ion binding	none	none	none	TRUE	0.00268885	-2.02351	TRUE	FALSE			FALSE	3	3	1	0		-0.394043	0.268238	-0.0426369		-2.25576	-1.9922	-1.99102				-1.51619
512	A0A0R4IG82;F1QJE0;X1WD83			tr|A0A0R4IG82|A0A0R4IG82_DANRE Ubiquinol-cytochrome c reductase core protein 2a OS=Danio rerio GN=uqcrc2a PE=1 SV=1;tr|F1QJE0|F1QJE0_DANRE Ubiquinol-cytochrome c reductase core protein 2a OS=Danio rerio GN=uqcrc2a PE=1 SV=2	49.073	459	TRUE	TRUE	3	24	24	24	336	51.9	0	323.31	none	none	none	none	yellow	FALSE	0.0348166	0.344326	TRUE	FALSE	0.779108	-0.048502	TRUE	4	4	4	4	1.64446	1.90154	1.74104	1.88241	2.19607	2.12923	1.90434	2.31711	2.1548	1.83136	1.52591	1.7096	1.7344	1.80576	1.5043	1.9832
513	A0A0R4IG89;A0A0R4I9T5	Si:zfos-943e10.1 (Fragment)	si:zfos-943e10.1	tr|A0A0R4IG89|A0A0R4IG89_DANRE Si:zfos-943e10.1 (Fragment) OS=Danio rerio GN=si:zfos-943e10.1 PE=4 SV=1	45.97	408	FALSE	FALSE	2	3	3	3	8	8.8	0.033748	0.81953	none	none	none	none	none	FALSE			FLASE	FALSE			FALSE	0	0	0	1														-2.05096
514	Q5RG20;A0A0R4IG98;A0A0R4IJR8	ArfGAP with SH3 domain, ankyrin repeat and PH domain 2a	asap2a	tr|Q5RG20|Q5RG20_DANRE ArfGAP with SH3 domain, ankyrin repeat and PH domain 2a OS=Danio rerio GN=asap2a PE=1 SV=1;tr|A0A0R4IG98|A0A0R4IG98_DANRE ArfGAP with SH3 domain, ankyrin repeat and PH domain 2a OS=Danio rerio GN=asap2a PE=1 SV=1;tr|A0A0R4IJR8|A0A0R4	110.99	991	TRUE	TRUE	3	2	1	1	0	3.6	0.012365	1.2276	none	none	none	none	none	FALSE			FLASE	FALSE			FALSE	0	0	0	0
515	A0A0R4IGA5;F1QNR8			tr|A0A0R4IGA5|A0A0R4IGA5_DANRE Iron-responsive element-binding protein 2 OS=Danio rerio GN=ireb2 PE=1 SV=1;tr|F1QNR8|F1QNR8_DANRE Iron-responsive element-binding protein 2 OS=Danio rerio GN=ireb2 PE=1 SV=1	101.08	928	FALSE	FALSE	2	4	4	4	9	5.1	0.005848	1.604	none	none	none	none	none	FALSE	0.130832	0.294183	TRUE	FALSE			FALSE	3	3	1	0	-4.44677		-4.69762	-4.27365	-4.23838	-4.19735	-4.09977		-4.22459
516	A0A0R4IGA6;Q06S87;E7F0I1	5-hydroxyisourate hydrolase (HIU hydrolase) (HIUHase) (EC 3.5.2.17)	uraha urah	tr|A0A0R4IGA6|A0A0R4IGA6_DANRE 5-hydroxyisourate hydrolase OS=Danio rerio GN=uraha PE=1 SV=1;sp|Q06S87|HIUH_DANRE 5-hydroxyisourate hydrolase OS=Danio rerio GN=urah PE=1 SV=1;tr|E7F0I1|E7F0I1_DANRE 5-hydroxyisourate hydrolase OS=Danio rerio GN=urahb PE=3 S	15.47	138	FALSE	FALSE	3	3	3	3	20	13	0.0017706	2.328	none	none	none	none	none	FALSE			FLASE	FALSE			FALSE	4	2	1	0	1.81545	1.93016	2.16537	2.18058	-2.71865		-2.44737					-3.15978
517	F1QQM1;A0A0R4IGB2;Q6NZ18	KH homology domain-containing protein 4	khdc4 kiaa0907	tr|F1QQM1|F1QQM1_DANRE KIAA0907 protein OS=Danio rerio GN=khdc4 PE=1 SV=1;tr|A0A0R4IGB2|A0A0R4IGB2_DANRE KIAA0907 protein OS=Danio rerio GN=khdc4 PE=1 SV=1;sp|Q6NZ18|BLOM7_DANRE Protein BLOM7 OS=Danio rerio GN=Kiaa0907 PE=2 SV=1	60.349	570	FALSE	FALSE	3	2	2	2	4	4.6	0.0051376	1.6343	none	none	none	none	none	FALSE			FLASE	FALSE			FALSE	0	1	0	1							-3.44972								-3.2422
518	A0A0R4IRN7;A0A0R4IGB5;E7F5B6	Si:ch211-235e9.8	si:ch211-235e9.8	tr|A0A0R4IRN7|A0A0R4IRN7_DANRE Si:ch211-235e9.8 OS=Danio rerio GN=si:ch211-235e9.8 PE=4 SV=1;tr|A0A0R4IGB5|A0A0R4IGB5_DANRE Si:ch211-235e9.8 OS=Danio rerio GN=si:ch211-235e9.8 PE=4 SV=1;tr|E7F5B6|E7F5B6_DANRE Si:ch211-235e9.8 OS=Danio rerio GN=si:ch211-235	11.342	103	FALSE	FALSE	3	3	3	3	9	20.4	0	11.102	none	none	none	none	none	FALSE			FLASE	FALSE			FALSE	0	0	2	3									0.0409279			-3.68405	0.0738869	0.232159		0.378731
519	A0A0R4IGB6;A0A0R4IS28	Eukaryotic translation elongation factor 1 delta a (guanine nucleotide exchange protein) (Fragment)	eef1da	tr|A0A0R4IGB6|A0A0R4IGB6_DANRE Eukaryotic translation elongation factor 1 delta a (guanine nucleotide exchange protein) (Fragment) OS=Danio rerio GN=eef1da PE=1 SV=1;tr|A0A0R4IS28|A0A0R4IS28_DANRE Eukaryotic translation elongation factor 1 delta a (guanine	28.295	254	TRUE	TRUE	2	22	1	1	12	59.4	0.00046307	4.6984	none	none	none	none	none	FALSE			FLASE	FALSE			FALSE	0	0	0	1																-3.87103
520	A0A0R4IGB8;A0A0R4IGN4;A0A0R4IBU5	E1A-binding protein p400	ep400	tr|A0A0R4IGB8|A0A0R4IGB8_DANRE E1A-binding protein p400 OS=Danio rerio GN=ep400 PE=1 SV=1;tr|A0A0R4IGN4|A0A0R4IGN4_DANRE E1A-binding protein p400 (Fragment) OS=Danio rerio GN=ep400 PE=1 SV=1	333.87	3041	TRUE	FALSE	3	13	13	13	24	6.7	0	10.48	none	none	none	none	black	FALSE			FLASE	FALSE			FALSE	2	4	4	2	-1.525		-0.91617		-0.562437	-0.884514	-0.891523	-1.05829	-0.443043	-2.10358	-0.541325	-0.841684	-1.20056			-1.16224
521	A0A0R4IGB9;F1QPP5;Q5U3P0	PCI domain-containing protein 2	pcid2	tr|A0A0R4IGB9|A0A0R4IGB9_DANRE PCI domain-containing protein 2 OS=Danio rerio GN=pcid2 PE=1 SV=1;tr|F1QPP5|F1QPP5_DANRE PCI domain-containing protein 2 OS=Danio rerio GN=pcid2 PE=1 SV=1;sp|Q5U3P0|PCID2_DANRE PCI domain-containing protein 2 OS=Danio rerio G	45.971	398	FALSE	FALSE	3	3	3	3	15	9.5	0	15.747	none	none	none	none	none	FALSE			FLASE	FALSE			FALSE	2	1	0	1	-3.66731	-3.16964						-3.29689								-3.40843
522	A0A0R4IGC4;B0UXP9			tr|A0A0R4IGC4|A0A0R4IGC4_DANRE Inosine-5-monophosphate dehydrogenase OS=Danio rerio GN=impdh2 PE=1 SV=1;sp|B0UXP9|IMDH2_DANRE Inosine-5-monophosphate dehydrogenase 2 OS=Danio rerio GN=impdh2 PE=3 SV=1	57.829	534	FALSE	FALSE	2	18	16	16	157	36.1	0	55.154	none	none	none	none	green	FALSE	0.521011	-0.112768	TRUE	FALSE	0.510004	0.0523887	TRUE	4	4	4	4	-0.369789	-0.163971	-0.563204	-0.370989	-0.312931	-0.804548	-0.406462	-0.395083	-0.275671	-0.0118523	-0.189583	-0.338152	-0.126484	-0.127943	-0.223389	-0.127888
523	Q503T8;F1QDL5;A0A0R4IGD1;F1QSI6;F1QM58;F1QK89;A2BIP9;A0A0R4IQW8;F1QSQ7;B3DJV4;E9QI58;Q6PGU6;D0EWT5	Zgc:110158	zgc:110158	tr|Q503T8|Q503T8_DANRE Zgc:110158 OS=Danio rerio GN=zgc:110158 PE=2 SV=1;tr|F1QDL5|F1QDL5_DANRE Single stranded DNA-binding protein 4 OS=Danio rerio GN=ssbp4 PE=4 SV=1;tr|A0A0R4IGD1|A0A0R4IGD1_DANRE Zgc:110158 OS=Danio rerio GN=zgc:110158 PE=4 SV=1;tr|F1QS	37.488	357	FALSE	FALSE	13	6	6	6	15	19.3	0.00023872	5.3235	none	none	none	none	black	FALSE			FLASE	FALSE	0.226831	0.380039	TRUE	1	4	3	4			-3.14583		-3.25158	-2.94138	-2.59641	-2.49588	-2.82245	-3.60494		-2.98428	-3.06517	-2.31365	-2.89724	-2.75267
524	A0A0R4IGD3;X1WH42	SH3-domain GRB2-like (endophilin)-interacting protein 1a	sgip1a	tr|A0A0R4IGD3|A0A0R4IGD3_DANRE SH3-domain GRB2-like (endophilin)-interacting protein 1a OS=Danio rerio GN=sgip1a PE=4 SV=1;tr|X1WH42|X1WH42_DANRE SH3-domain GRB2-like (endophilin)-interacting protein 1a OS=Danio rerio GN=sgip1a PE=4 SV=1	81.786	770	TRUE	FALSE	2	2	2	2	1	4.5	1	-2	none	none	none	none	none	FALSE			FLASE	FALSE			FALSE	0	0	0	0
525	A0A0R4IGD7;E9QFY5	Phosphoinositide phospholipase C (EC 3.1.4.11)	plcd1a	tr|A0A0R4IGD7|A0A0R4IGD7_DANRE Phosphoinositide phospholipase C OS=Danio rerio GN=plcd1a PE=1 SV=1	85.849	752	TRUE	TRUE	2	51	51	2	519	65.8	0	323.31	none	none	none	none	blue	FALSE	0.000444801	-0.977468	TRUE	FALSE	0.934823	0.0284953	TRUE	4	4	4	4	2.28557	2.35919	2.5662	2.4514	1.46843	1.50121	1.22754	1.5553	-0.0566559	0.999886	0.7913	1.47803	0.598597	0.763227	1.01537	0.949346
526	B8JHS8;A0A0R4IGE2	Solute carrier family 8 (sodium/calcium exchanger), member 3	slc8a3	tr|B8JHS8|B8JHS8_DANRE Solute carrier family 8 (sodium/calcium exchanger), member 3 OS=Danio rerio GN=slc8a3 PE=3 SV=1;tr|A0A0R4IGE2|A0A0R4IGE2_DANRE Solute carrier family 8 (sodium/calcium exchanger), member 3 OS=Danio rerio GN=slc8a3 PE=3 SV=1	102.29	917	FALSE	FALSE	2	2	2	2	106	2.2	0.0030505	1.9858	none	none	none	none	none	FALSE			FLASE	FALSE			FALSE	0	4	2	1					0.104944	-0.0614567	0.576109	0.471174		-0.305319		-0.0679378				0.308844
527	Q7ZVA3;A0A0R4IGE6	SH3-domain GRB2-like 1b (Sh3gl1b protein)	sh3gl1b	tr|Q7ZVA3|Q7ZVA3_DANRE SH3-domain GRB2-like 1b OS=Danio rerio GN=sh3gl1b PE=1 SV=1;tr|A0A0R4IGE6|A0A0R4IGE6_DANRE SH3-domain GRB2-like 1b OS=Danio rerio GN=sh3gl1b PE=1 SV=1	39.771	351	TRUE	FALSE	2	23	23	17	293	68.9	0	228.83	none	none	none	none	turquoise	FALSE	0.000444801	1.18654	TRUE	FALSE	0.537591	0.0534859	TRUE	4	4	4	4	1.59588	1.4776	1.39539	1.08811	2.64762	2.49037	2.53859	2.62658	2.0742	2.28907	2.26723	2.30363	2.38253	2.39647	2.14136	2.22772
528	I3ISJ6;A0A0R4IGG5	Sialidase 3 (membrane sialidase), tandem duplicate 5	neu3.5 si:dkey-11j5.6	tr|I3ISJ6|I3ISJ6_DANRE Sialidase 3 (membrane sialidase), tandem duplicate 5 OS=Danio rerio GN=neu3.5 PE=4 SV=1;tr|A0A0R4IGG5|A0A0R4IGG5_DANRE Sialidase 3 (membrane sialidase), tandem duplicate 5 OS=Danio rerio GN=neu3.5 PE=4 SV=1	44.118	396	FALSE	TRUE	2	5	1	1	1	16.2	1	-2	none	none	none	none	none	FALSE			FLASE	FALSE			FALSE	1	0	0	0				-5.33024
529	A0A0R4ILY1;A0A0R4IGG9;A0A0R4ITW7	Carboxypeptidase (EC 3.4.16.-)	ctsa	tr|A0A0R4ILY1|A0A0R4ILY1_DANRE Cathepsin A OS=Danio rerio GN=ctsa PE=1 SV=1;tr|A0A0R4IGG9|A0A0R4IGG9_DANRE Cathepsin A OS=Danio rerio GN=ctsa PE=1 SV=1;tr|A0A0R4ITW7|A0A0R4ITW7_DANRE Cathepsin A (Fragment) OS=Danio rerio GN=ctsa PE=1 SV=1	53.221	465	FALSE	FALSE	3	6	6	6	58	13.3	0.0002454	5.9075	none	none	none	none	turquoise	FALSE	0.0094592	1.02085	TRUE	FALSE	0.371072	-0.213285	TRUE	4	4	4	4	-0.417761	-0.410532	-0.677538	-0.623556	0.574789	0.76918	0.732737	-0.122673	0.131765	0.951147	0.641871	0.492794	0.599909	0.0144958	0.200615	0.549418
530	A0A0R4IGH3	Si:ch73-106k19.2	si:ch73-106k19.2	tr|A0A0R4IGH3|A0A0R4IGH3_DANRE Si:ch73-106k19.2 OS=Danio rerio GN=si:ch73-106k19.2 PE=4 SV=1	32.098	284	FALSE	FALSE	1	6	6	6	29	33.1	0	19.101	none	none	none	none	red	FALSE			FLASE	FALSE			FALSE	4	1	3	1	1.67215	1.31437	1.59639	1.20643			0.38158		-0.230043	0.830938	0.409798				0.471682
531	A0A0R4IGH7	Ribosomal RNA-processing 7 homolog A	rrp7a	tr|A0A0R4IGH7|A0A0R4IGH7_DANRE Ribosomal RNA-processing 7 homolog A OS=Danio rerio GN=rrp7a PE=1 SV=1	31.788	280	FALSE	FALSE	1	11	11	11	51	31.1	0.00024033	5.5078	none	none	none	none	green	FALSE	0.103811	-0.512791	TRUE	FALSE	0.402906	-0.480962	TRUE	3	4	4	4		-1.87882	-1.70087	-1.52608	-2.37973	-2.61077	-1.96071	-1.90765	-2.07151	-1.23555	-1.78546	-1.29512	-1.35499	-1.57887	-1.84376	-3.53387
532	A0A0R4IGI1;Q5XJ10;E9QIH5;E9QGA9;E9QCY9	Glyceraldehyde-3-phosphate dehydrogenase (EC 1.2.1.12)	gapdh	tr|A0A0R4IGI1|A0A0R4IGI1_DANRE Glyceraldehyde-3-phosphate dehydrogenase OS=Danio rerio GN=gapdh PE=1 SV=1;sp|Q5XJ10|G3P_DANRE Glyceraldehyde-3-phosphate dehydrogenase OS=Danio rerio GN=gapdh PE=2 SV=2;tr|E9QIH5|E9QIH5_DANRE Glyceraldehyde-3-phosphate dehyd	36.099	336	TRUE	FALSE	5	8	4	4	9	23.8	0.00064103	3.3933	none	none	none	none	none	FALSE			FLASE	FALSE			FALSE	1	2	1	1		-2.80563			-2.15467			-1.49295			-2.11232					-1.96173
533	A0A0R4IGI4	Piccolo presynaptic cytomatrix protein b	pclob	tr|A0A0R4IGI4|A0A0R4IGI4_DANRE Piccolo presynaptic cytomatrix protein b OS=Danio rerio GN=pclob PE=4 SV=2	1002.6	9346	TRUE	FALSE	1	19	19	19	36	3.9	0.00099502	2.4918	none	none	none	none	turquoise	FALSE	0.0409712	1.48788	TRUE	FALSE	0.747938	0.229682	TRUE	3	3	4	4		-1.53322	-2.32926	-2.25563	-0.964928	0.069231		-0.758785	-0.307528	-2.42729	-0.233328	-0.986195	-0.797131	0.523403	-1.19886	-1.56302
534	F1QCQ7;A0A0R4IGK4;O93423;F1R5A4;E9QIN9;F1R973	Stomatin	stom	tr|F1QCQ7|F1QCQ7_DANRE Stomatin OS=Danio rerio GN=stom PE=1 SV=1;tr|A0A0R4IGK4|A0A0R4IGK4_DANRE Stomatin OS=Danio rerio GN=stom PE=1 SV=1;tr|O93423|O93423_DANRE Stomatin OS=Danio rerio GN=stom PE=1 SV=1	32.735	294	FALSE	TRUE	6	18	18	17	267	64.3	0	206.85	none	none	none	none	blue	FALSE	0.00156087	-1.0908	TRUE	FALSE	0.377805	-0.15695	TRUE	4	4	4	4	2.19286	2.59492	2.45185	2.68264	1.57048	1.41886	1.10135	1.4684	1.08786	1.0911	0.7097	1.07356	0.699257	1.15354	0.536959	0.944668
535	A0A0R4IGK8;A0A0R4IBE4	Transglutaminase 5,-like	tgm5l	tr|A0A0R4IGK8|A0A0R4IGK8_DANRE Transglutaminase 5,-like OS=Danio rerio GN=tgm5l PE=4 SV=2	76.02	685	FALSE	FALSE	2	23	23	23	162	35.9	0	62.712	none	none	none	none	blue	FALSE	0.722277	-0.160742	TRUE	FALSE	0.179278	-0.79046	TRUE	4	4	4	4	-1.35698	-0.448671	-0.150721	-0.00808144	-1.06404	-0.462446	-0.777557	-0.303375	0.2222	-0.0658436	-0.782932	-0.692965	-0.962803	-0.179096	-2.38336	-0.956123
536	A0A0R4IGL0			tr|A0A0R4IGL0|A0A0R4IGL0_DANRE Si:dkey-11f4.14 OS=Danio rerio GN=si:dkey-11f4.14 PE=4 SV=1	41.632	370	FALSE	FALSE	1	2	2	2	46	9.7	0.0049587	1.6504	none	none	none	none	none	FALSE			FLASE	FALSE			FALSE	3	1	0	0	1.64272	1.1618	0.398899		-0.120403
537	A0A0R4IGL6;Q8JFV5;K7DYG3;Q6DGP5;K7DYC2	HECT domain-containing 1	hectd1	tr|A0A0R4IGL6|A0A0R4IGL6_DANRE HECT domain-containing 1 OS=Danio rerio GN=hectd1 PE=1 SV=1;tr|Q8JFV5|Q8JFV5_DANRE HECT domain-containing 1 OS=Danio rerio GN=hectd1 PE=1 SV=1	277.34	2509	FALSE	FALSE	5	29	29	29	123	15.1	0	45.099	Cluster 2	GO:0043167~ion binding,GO:0046872~metal ion binding,GO:0043169~cation binding,	none	none	turquoise	TRUE	0.000782401	2.29742	TRUE	TRUE	0.000982928	-1.11492	TRUE	3	4	4	4	-2.74772		-2.61922	-2.35825	0.127712	-0.637707	-0.382896	-0.217682	0.0609474	0.267983	-0.378941	-0.14324	-0.958601	-1.27524	-1.46284	-0.956232
538	A0A0R4IGM5;A0A0R4IKF5;A0A0R4IXD3	UTP6, small subunit (SSU) processome component, homolog (yeast)	utp6	tr|A0A0R4IGM5|A0A0R4IGM5_DANRE UTP6, small subunit (SSU) processome component, homolog (yeast) OS=Danio rerio GN=utp6 PE=1 SV=1	69.497	594	FALSE	FALSE	3	5	5	5	9	10.1	0.0019558	2.2794	none	none	none	none	none	FALSE			FLASE	FALSE			FALSE	0	3	1	1					-3.29575		-3.44311	-3.40559	-3.22171							-3.60641
539	A0A0R4IGM8;F1R5N2;Q5SP05	MIA SH3 domain ER export factor 3	mia3	tr|A0A0R4IGM8|A0A0R4IGM8_DANRE Melanoma inhibitory activity family, member 3 OS=Danio rerio GN=mia3 PE=1 SV=1;tr|F1R5N2|F1R5N2_DANRE Melanoma inhibitory activity family, member 3 OS=Danio rerio GN=mia3 PE=1 SV=1;tr|Q5SP05|Q5SP05_DANRE Melanoma inhibitory a	207.36	1852	FALSE	FALSE	3	25	25	25	141	15.1	0	49.408	none	none	none	none	turquoise	TRUE	0.00321998	2.58117	TRUE	FALSE	0.916733	-0.0427876	TRUE	4	4	4	4	-2.62669	-1.18275	-0.955502	-1.80231	0.756685	1.50222	0.744503	0.754021	1.63597	0.320272	-0.0278015	0.828276	0.832809	0.98069	0.379991	0.392073
540	A0A0R4IGN3;A0A0R4IBZ3	Protein disulfide-isomerase (EC 5.3.4.1) (Fragment)	pdia3	tr|A0A0R4IGN3|A0A0R4IGN3_DANRE Protein disulfide-isomerase (Fragment) OS=Danio rerio GN=pdia3 PE=1 SV=1	51.135	459	TRUE	TRUE	2	64	64	63	2748	85.4	0	323.31	none	none	none	none	turquoise	FALSE	0.000340347	1.20956	TRUE	FALSE	0.011914	-0.24772	TRUE	4	4	4	4	5.10376	4.81436	4.84664	4.72293	6.11019	5.87418	6.16867	6.17287	6.0684	6.36488	6.17575	6.16833	6.02398	5.88313	5.97125	5.9081
541	A0A0R4IGN5;A0A286YBB7;Q5TYW4;Q5RH19			tr|A0A0R4IGN5|A0A0R4IGN5_DANRE Neuroblastoma-amplified sequence OS=Danio rerio GN=nbas PE=1 SV=1;tr|A0A286YBB7|A0A286YBB7_DANRE Neuroblastoma-amplified sequence OS=Danio rerio GN=nbas PE=1 SV=1;sp|Q5TYW4|NBAS_DANRE Neuroblastoma-amplified sequence OS=Danio	249.12	2204	TRUE	FALSE	4	8	8	8	17	5.6	0.0010038	2.6017	none	none	none	none	none	FALSE			FLASE	FALSE			FALSE	0	0	0	2														-2.51959		-3.09359
542	A0A0R4IGP6;A0A0R4IAV3;A0A0R4IAN1	Pyruvate kinase (EC 2.7.1.40)	pkma	tr|A0A0R4IGP6|A0A0R4IGP6_DANRE Pyruvate kinase OS=Danio rerio GN=pkma PE=1 SV=1	58.113	532	TRUE	TRUE	3	51	5	4	202	90.8	0	98.402	none	none	none	none	greenyellow	FALSE	0.996829	-0.00237513	TRUE	FALSE	0.0634402	0.67591	TRUE	4	4	4	4	0.228674	1.07244	-0.786196	0.701363	0.367809	0.121607	0.385469	0.33189	-0.640471	0.727799	-0.175608	0.130173	0.602045	0.595495	0.921499	0.626495
543	F1QFY1;A0A0R4IGP7	Cullin 5b	cul5b	tr|F1QFY1|F1QFY1_DANRE Cullin 5b OS=Danio rerio GN=cul5b PE=3 SV=1;tr|A0A0R4IGP7|A0A0R4IGP7_DANRE Cullin 5b OS=Danio rerio GN=cul5b PE=3 SV=1	92.274	795	FALSE	FALSE	2	14	14	2	61	17.1	0	9.8313	none	none	none	none	blue	FALSE	0.596569	-0.162024	TRUE	FALSE	0.711423	-0.199072	TRUE	4	4	4	4	-1.29411	-1.53761	-0.892378	-0.915026	-1.60216	-1.65257	-0.971567	-1.06092	-0.826763	-1.82927	-1.82674	-1.08236	-2.41645	-1.30497	-2.17254	-0.467461
544	A0A0R4IGQ7;A0A0R4ISC2;A0A0R4IWN0;A0A0R4IZA0	Peptidylprolyl isomerase (EC 5.2.1.8)	fkbp3	tr|A0A0R4IGQ7|A0A0R4IGQ7_DANRE Peptidylprolyl isomerase OS=Danio rerio GN=fkbp3 PE=1 SV=1;tr|A0A0R4ISC2|A0A0R4ISC2_DANRE Peptidylprolyl isomerase OS=Danio rerio GN=fkbp3 PE=1 SV=1;tr|A0A0R4IWN0|A0A0R4IWN0_DANRE Peptidylprolyl isomerase OS=Danio rerio GN=fk	25.062	222	FALSE	FALSE	4	15	15	3	278	47.7	0	323.31	none	none	none	none	turquoise	FALSE	0.916617	0.0423698	TRUE	FALSE	0.0115358	-0.263831	TRUE	4	4	4	4	2.77189	2.536	2.497	2.50402	1.73647	2.92848	3.00166	2.81177	3.18723	3.32412	3.48663	3.24979	3.03651	2.96724	3.13829	3.05041
545	A0A0R4IGS0;A4IFW2;F1RAP4	Protein tyrosine phosphatase, receptor type, f, b	ptprfb	tr|A0A0R4IGS0|A0A0R4IGS0_DANRE Protein tyrosine phosphatase, receptor type, f, b OS=Danio rerio GN=ptprfb PE=1 SV=1;sp|A4IFW2|PTPRF_DANRE Receptor-type tyrosine-protein phosphatase F OS=Danio rerio GN=ptprf PE=2 SV=1	212.29	1900	FALSE	FALSE	3	15	15	10	70	12.1	0	17.38	none	none	none	none	turquoise	FALSE	0.10986	0.419825	TRUE	FALSE	0.536283	0.143924	TRUE	3	4	4	4	-2.02656	-1.65361	-1.77999		-1.39524	-1.23692	-1.19011	-1.77865	-1.35868	-0.947809	-1.64909	-1.10169	-1.24999	-1.01349	-1.47369	-0.744404
546	A0A0R4IGS2;F1QTP9	Si:ch73-55i23.1	si:ch73-55i23.1	tr|A0A0R4IGS2|A0A0R4IGS2_DANRE Si:ch73-55i23.1 OS=Danio rerio GN=si:ch73-55i23.1 PE=1 SV=1;tr|F1QTP9|F1QTP9_DANRE Si:ch73-55i23.1 OS=Danio rerio GN=si:ch73-55i23.1 PE=1 SV=2	62.02	548	FALSE	FALSE	2	4	4	3	12	12.4	0.00063721	3.3079	none	none	none	none	turquoise	FALSE			FLASE	FALSE			FALSE	1	4	3	2			-2.46619		-1.94313	-1.97313	-1.76165	-1.90821	-1.59202	-1.87045	-1.79434		-2.10986	-2.0316
547	Z4YHX5;A0A0R4IGS3;Q6GMH0	Pre-mRNA-splicing factor 18	prpf18	tr|Z4YHX5|Z4YHX5_DANRE Pre-mRNA-splicing factor 18 OS=Danio rerio GN=prpf18 PE=1 SV=1;tr|A0A0R4IGS3|A0A0R4IGS3_DANRE Pre-mRNA-splicing factor 18 OS=Danio rerio GN=prpf18 PE=1 SV=1;sp|Q6GMH0|PRP18_DANRE Pre-mRNA-splicing factor 18 OS=Danio rerio GN=prpf18 P	39.528	342	FALSE	FALSE	3	11	11	11	56	29.5	0	13.56	none	none	none	none	turquoise	FALSE	0.107179	0.271395	TRUE	FALSE	0.779263	0.0597301	TRUE	4	4	4	4	-1.91767	-1.44148	-1.58224	-1.87039	-1.35696	-1.36615	-1.52933	-1.47375	-1.59763	-1.06308	-1.34236	-1.4022	-1.07123	-0.927816	-1.59315	-1.57415
548	A0A0R4IGT8;A0A0R4IM82;A0A0R4IV96	Membrane-associated guanylate kinase, WW and PDZ domain-containing 3a	magi3a	tr|A0A0R4IGT8|A0A0R4IGT8_DANRE Membrane-associated guanylate kinase, WW and PDZ domain-containing 3a OS=Danio rerio GN=magi3a PE=1 SV=1;tr|A0A0R4IM82|A0A0R4IM82_DANRE Membrane-associated guanylate kinase, WW and PDZ domain-containing 3a (Fragment) OS=Danio	148.44	1355	FALSE	FALSE	3	6	6	4	10	5.3	0.009364	1.3399	none	none	none	none	none	FALSE			FLASE	FALSE			FALSE	1	0	0	0	-1.31228
549	A0A0R4IGU0	Calponin	cnn1b	tr|A0A0R4IGU0|A0A0R4IGU0_DANRE Calponin OS=Danio rerio GN=cnn1b PE=1 SV=1	33.208	296	FALSE	FALSE	1	6	5	5	11	25.7	0.00024073	5.5382	none	none	none	none	none	FALSE			FLASE	FALSE			FALSE	4	0	0	0	-2.28864	-2.1723	-2.1101	-2.15997
550	A0A286YB58;A0A0R4IGV0			tr|A0A286YB58|A0A286YB58_DANRE INO80 complex subunit E OS=Danio rerio GN=ino80e PE=1 SV=1;tr|A0A0R4IGV0|A0A0R4IGV0_DANRE INO80 complex subunit E OS=Danio rerio GN=ino80e PE=1 SV=1	55.017	518	FALSE	TRUE	2	5	5	5	101	17	0	115.1	none	none	none	none	blue	FALSE	0.00101045	-0.93233	TRUE	FALSE	0.579302	0.230784	TRUE	4	4	3	4	-0.529585	-0.223278	-0.59658	-0.460093	-1.50537	-1.47089	-1.16182	-1.40078	-1.86421	-1.52279		-2.09357	-2.31566	-0.816648	-1.69081	-1.56118
551	A0A0R4IGV9	Paralemmin 2	palm2	tr|A0A0R4IGV9|A0A0R4IGV9_DANRE Paralemmin 2 OS=Danio rerio GN=palm2 PE=4 SV=1	43.813	392	FALSE	FALSE	1	10	10	10	70	34.2	0	13.513	none	none	none	none	turquoise	FALSE	0.011614	0.622342	TRUE	FALSE	0.935723	0.0119209	TRUE	4	4	4	4	-1.23649	-1.26198	-1.05293	-1.40996	-0.717833	-0.581074	-0.302202	-0.870884	-0.468529	-0.848427	-0.739485	-0.858736	-0.657206	-0.438416	-0.929936	-0.841936
552	Q1LXR3;A0A286YB68;A0A0R4IGW7	Ribosome-binding protein 1b	rrbp1b rrbp1	tr|Q1LXR3|Q1LXR3_DANRE Ribosome-binding protein 1b OS=Danio rerio GN=rrbp1b PE=1 SV=1;tr|A0A286YB68|A0A286YB68_DANRE Ribosome binding protein 1b OS=Danio rerio GN=rrbp1b PE=1 SV=1;tr|A0A0R4IGW7|A0A0R4IGW7_DANRE Ribosome-binding protein 1b OS=Danio rerio GN	109.54	978	TRUE	FALSE	3	52	50	50	667	53.7	0	323.31	none	none	none	none	turquoise	FALSE			FLASE	FALSE	0.568367	-0.189975	TRUE	1	4	4	4				-4.29632	2.88691	2.71717	2.92298	2.82235	3.49621	2.99902	2.86945	3.55614	2.7547	3.51595	2.44354	3.44673
553	A0A0R4IGX3;F6NTY9	Intelectin 3	itln3	tr|A0A0R4IGX3|A0A0R4IGX3_DANRE Intelectin 3 OS=Danio rerio GN=itln3 PE=1 SV=1;tr|F6NTY9|F6NTY9_DANRE Intelectin 3 OS=Danio rerio GN=itln3 PE=1 SV=1	32.586	296	FALSE	TRUE	2	14	14	14	202	35.8	0	323.31	none	none	none	none	turquoise	TRUE	3.42431e-05	2.1672	TRUE	FALSE	0.667694	-0.165808	TRUE	4	4	4	4	-0.08708	0.332621	-0.0873985	-0.0288696	2.16883	2.19619	2.19365	2.23942	1.87644	0.804115	1.75111	2.05279	1.31177	2.16481	1.18702	1.15762
554	F1R1C9;A0A0R4IH06;A0A0R4IHK2	Tetratricopeptide repeat domain 7B	ttc7b	tr|F1R1C9|F1R1C9_DANRE Tetratricopeptide repeat domain 7B OS=Danio rerio GN=ttc7b PE=1 SV=1;tr|A0A0R4IH06|A0A0R4IH06_DANRE Tetratricopeptide repeat domain 7B OS=Danio rerio GN=ttc7b PE=1 SV=1;tr|A0A0R4IHK2|A0A0R4IHK2_DANRE Tetratricopeptide repeat domain 7	94.511	844	FALSE	FALSE	3	3	3	3	20	4.9	0.00024697	5.9839	none	none	none	none	none	FALSE			FLASE	FALSE			FALSE	1	0	0	0				-3.7254
555	F1R1L5;A0A0R4IH08	Inositol 1,4,5-trisphosphate receptor, type 3 (Fragment)	itpr3	tr|F1R1L5|F1R1L5_DANRE Inositol 1,4,5-trisphosphate receptor, type 3 (Fragment) OS=Danio rerio GN=itpr3 PE=4 SV=1;tr|A0A0R4IH08|A0A0R4IH08_DANRE Inositol 1,4,5-trisphosphate receptor, type 3 OS=Danio rerio GN=itpr3 PE=4 SV=1	263.56	2293	TRUE	FALSE	2	12	12	11	20	7.7	1	-2	none	none	none	none	none	FALSE			FLASE	FALSE			FALSE	1	0	1	1			-1.91049							-2.60257						-3.3051
556	Q5RG54;A0A0R4IH09;Q5RG53	Amidophosphoribosyltransferase (ATase) (EC 2.4.2.14) (Glutamine phosphoribosylpyrophosphate amidotransferase)	ppat	tr|Q5RG54|Q5RG54_DANRE Amidophosphoribosyltransferase OS=Danio rerio GN=ppat PE=1 SV=1;tr|A0A0R4IH09|A0A0R4IH09_DANRE Amidophosphoribosyltransferase OS=Danio rerio GN=ppat PE=1 SV=1	55.251	508	FALSE	FALSE	3	9	9	9	58	24.4	0	13.287	none	none	none	none	green	FALSE	0.713485	0.124553	TRUE	FALSE	0.0381206	0.277006	TRUE	3	4	4	4	-2.81546	-2.15947	-2.18702		-2.24657	-2.65782	-2.25195	-1.89471	-1.85492	-1.76249	-2.00967	-2.01036	-1.84196	-1.45801	-1.6907	-1.53873
557	A0A0R4ILK8;A0A0R4IH25;Q1LWP9			tr|A0A0R4ILK8|A0A0R4ILK8_DANRE Neuraminidase 1 OS=Danio rerio GN=neu1 PE=1 SV=1;tr|A0A0R4IH25|A0A0R4IH25_DANRE Neuraminidase 1 OS=Danio rerio GN=neu1 PE=1 SV=1;tr|Q1LWP9|Q1LWP9_DANRE Neuraminidase 1 OS=Danio rerio GN=neu1 PE=1 SV=1	41.998	382	FALSE	FALSE	3	3	3	3	9	13.1	0	13.101	none	none	none	none	none	FALSE			FLASE	FALSE			FALSE	0	0	1	0										-2.58717
558	A0A0R4IH35	Methylcrotonoyl-CoA carboxylase 1 (alpha)	mccc1	tr|A0A0R4IH35|A0A0R4IH35_DANRE Methylcrotonoyl-CoA carboxylase 1 (alpha) OS=Danio rerio GN=mccc1 PE=1 SV=1	78.019	711	FALSE	FALSE	1	20	20	20	226	31.6	0	127.97	none	none	none	none	blue	FALSE	0.606324	0.0551267	TRUE	FALSE	0.0579037	-0.502441	TRUE	4	4	4	4	0.42355	0.328651	0.345612	0.275656	0.40782	0.198517	0.57233	0.415308	1.08445	0.654577	0.458065	0.571283	0.0807266	0.577282	-0.202614	0.303215
559	A0A0R4IH39;A0A0R4IJA1	RAB6A, member RAS oncogene family	rab6a	tr|A0A0R4IH39|A0A0R4IH39_DANRE RAB6A, member RAS oncogene family OS=Danio rerio GN=rab6a PE=1 SV=1;tr|A0A0R4IJA1|A0A0R4IJA1_DANRE RAB6A, member RAS oncogene family OS=Danio rerio GN=rab6a PE=1 SV=1	23.473	208	FALSE	FALSE	2	19	1	1	1	75	0.02244	1.0223	none	none	none	none	none	FALSE			FLASE	FALSE			FALSE	0	0	0	0
560	A0A0R4IH45;A0A0R4IY04;Q6PC45	Mediator of RNA polymerase II transcription subunit 30	med30	tr|A0A0R4IH45|A0A0R4IH45_DANRE Mediator of RNA polymerase II transcription subunit 30 OS=Danio rerio GN=med30 PE=4 SV=1;tr|A0A0R4IY04|A0A0R4IY04_DANRE Mediator of RNA polymerase II transcription subunit 30 OS=Danio rerio GN=med30 PE=4 SV=1;sp|Q6PC45|MED30_	20.211	174	TRUE	FALSE	3	4	4	4	3	27	0.02455	0.99693	none	none	none	none	none	FALSE			FLASE	FALSE			FALSE	1	0	0	0		-5.17359
561	A0A0R4IH71	DnaJ (Hsp40) homolog, subfamily A, member 2	dnaja2a dnaja2	tr|A0A0R4IH71|A0A0R4IH71_DANRE DnaJ (Hsp40) homolog, subfamily A, member 2 OS=Danio rerio GN=dnaja2 PE=1 SV=2	38.279	348	TRUE	FALSE	1	18	18	12	217	60.3	0	232.16	none	none	none	none	turquoise	FALSE	9.24611e-05	0.921998	TRUE	FALSE	0.000485217	-0.293116	TRUE	4	4	4	4	0.704458	0.593931	0.756468	0.692135	1.63765	1.57235	1.50451	1.72046	1.81672	1.88905	1.84509	1.81317	1.50463	1.61775	1.60987	1.45933
562	A0A0R4IH75;A0A0R4ISG4;A5WVX3			tr|A0A0R4IH75|A0A0R4IH75_DANRE Dynamin 2a OS=Danio rerio GN=dnm2a PE=1 SV=1;tr|A0A0R4ISG4|A0A0R4ISG4_DANRE Dynamin 2a OS=Danio rerio GN=dnm2a PE=1 SV=1	95.954	852	TRUE	TRUE	3	47	1	1	2	54.1	1	-2	none	none	none	none	none	FALSE			FLASE	FALSE			FALSE	0	0	0	1													-3.29775
563	A0A0R4IH79;A0A0R4IPW4	Lon protease homolog, mitochondrial (EC 3.4.21.53)	lonp1 LONP1	tr|A0A0R4IH79|A0A0R4IH79_DANRE Lon protease homolog, mitochondrial OS=Danio rerio GN=lonp1 PE=1 SV=1	107.79	966	FALSE	FALSE	2	28	28	28	109	37.6	0	72.194	none	none	none	none	turquoise	FALSE	0.00591822	0.619223	TRUE	FALSE	0.20338	-0.600038	TRUE	4	4	4	4	-1.7213	-1.31485	-1.52364	-1.76063	-1.0737	-0.819397	-0.916187	-1.03424	-0.558428	-1.05929	-0.584652	-1.01537	-0.753078	-0.796421	-2.43119	-1.6372
564	A0A0R4IH93	Zgc:110045	zgc:110045	tr|A0A0R4IH93|A0A0R4IH93_DANRE Zgc:110045 OS=Danio rerio GN=zgc:110045 PE=4 SV=1	45.118	436	FALSE	FALSE	1	4	1	1	7	7.6	0.031709	0.87433	none	none	none	none	none	FALSE			FLASE	FALSE			FALSE	0	0	0	0
565	Q7ZTS0;A0A0R4IH96;A0A0R4IPQ5	Beta-carotene 15,15'-monooxygenase 1 (Beta-carotene oxygenase 1)	bco1 bcmo1 bcmo1a	tr|Q7ZTS0|Q7ZTS0_DANRE Beta-carotene 15,15-monooxygenase 1 OS=Danio rerio GN=bco1 PE=1 SV=1;tr|A0A0R4IH96|A0A0R4IH96_DANRE Beta-carotene oxygenase 1 OS=Danio rerio GN=bco1 PE=1 SV=1	58.655	516	FALSE	FALSE	3	7	7	7	41	18.6	0	29.475	none	none	none	none	none	FALSE	0.0160547	-1.16873	TRUE	FALSE			FALSE	4	3	0	0	-1.7241	-1.38949	-1.15152	-1.55314	-2.57056		-3.10408	-2.19523
566	A0A0R4IHA8;F6NIX9	Chromatin accessibility complex subunit 1	chrac1	tr|A0A0R4IHA8|A0A0R4IHA8_DANRE Chromatin accessibility complex 1 OS=Danio rerio GN=chrac1 PE=1 SV=1;tr|F6NIX9|F6NIX9_DANRE Chromatin accessibility complex 1 OS=Danio rerio GN=chrac1 PE=1 SV=1	10.639	93	FALSE	FALSE	2	2	2	2	9	25.8	0.00045935	4.5869	none	none	none	none	turquoise	FALSE	0.00992999	0.831355	TRUE	FALSE	0.49756	0.209654	TRUE	3	4	4	4	-2.77232	-2.69713	-2.27676		-1.86575	-1.5807	-1.91865	-1.63776	-1.39116	-1.64955	-1.87447	-1.95786	-0.867136	-1.88513	-1.30161	-1.98055
567	A0A0R4IHC0;Q6IQX2;E9QCG6			tr|A0A0R4IHC0|A0A0R4IHC0_DANRE Collagen, type I, alpha 2 OS=Danio rerio GN=col1a2 PE=1 SV=1;tr|Q6IQX2|Q6IQX2_DANRE Collagen, type I, alpha 2 OS=Danio rerio GN=col1a2 PE=1 SV=1;tr|E9QCG6|E9QCG6_DANRE Collagen, type I, alpha 2 OS=Danio rerio GN=col1a2 PE=1 S	127.12	1351	FALSE	FALSE	3	48	48	48	3309	40	0	323.31	none	none	none	none	blue	FALSE	0.00037011	-1.63042	TRUE	FALSE	0.189525	0.144026	TRUE	4	4	4	4	8.22255	8.44179	8.74097	8.69119	6.71415	6.80382	7.12663	6.93023	7.01371	6.91485	6.83659	7.07827	6.9133	7.03665	7.28217	7.1874
568	A0A0R4IHD6;A0A0R4IGT2	FAD-dependent oxidoreductase domain-containing 1	foxred1	tr|A0A0R4IHD6|A0A0R4IHD6_DANRE FAD-dependent oxidoreductase domain-containing 1 OS=Danio rerio GN=foxred1 PE=1 SV=1;tr|A0A0R4IGT2|A0A0R4IGT2_DANRE FAD-dependent oxidoreductase domain-containing 1 (Fragment) OS=Danio rerio GN=foxred1 PE=4 SV=1	55.172	492	FALSE	FALSE	2	2	2	2	2	4.3	0.0030645	2.0268	none	none	none	none	none	FALSE			FLASE	FALSE			FALSE	0	1	0	0					-4.21789
569	A0A0R4IHE6;A0A0R4IPM0	Si:dkey-72l17.5	si:dkey-72l17.5	tr|A0A0R4IHE6|A0A0R4IHE6_DANRE Si:dkey-72l17.5 OS=Danio rerio GN=si:dkey-72l17.5 PE=4 SV=1;tr|A0A0R4IPM0|A0A0R4IPM0_DANRE Si:dkey-72l17.5 OS=Danio rerio GN=si:dkey-72l17.5 PE=4 SV=1	127.67	1121	TRUE	FALSE	2	26	7	2	62	24.8	0	14.235	none	none	none	none	brown	FALSE	0.271623	-0.40784	TRUE	FALSE	0.55503	0.19233	TRUE	4	4	4	4	-2.26579	-1.80632	-2.23121	-2.2291	-2.82157	-2.83677	-2.75622	-1.74923	-2.51864	-2.96351	-2.98161	-2.88595	-2.54779	-3.00286	-3.15699	-1.87276
570	A0A0R4IHF9	Fibroblast growth factor (FGF)	fgf2	tr|A0A0R4IHF9|A0A0R4IHF9_DANRE Fibroblast growth factor OS=Danio rerio GN=fgf2 PE=3 SV=1	17.13	154	FALSE	FALSE	1	8	8	8	19	59.1	0.00025183	6.478	none	none	none	none	blue	FALSE			FLASE	FALSE	0.442135	-0.223265	TRUE	3	0	3	4		-1.26081	-1.08599	-1.83424						-2.35808	-2.446	-2.78356	-2.53015	-2.3034	-2.9532	-3.22315
571	A0A0R4IHH8;Q503E2	Prolyl endopeptidase (Zgc:110670)	prep zgc:110670	tr|A0A0R4IHH8|A0A0R4IHH8_DANRE Prolyl endopeptidase OS=Danio rerio GN=prep PE=1 SV=1;tr|Q503E2|Q503E2_DANRE Prolyl endopeptidase OS=Danio rerio GN=prep PE=1 SV=1	80.506	711	FALSE	FALSE	2	11	11	11	26	18.8	0	17.692	none	none	none	none	none	FALSE			FLASE	FALSE			FALSE	1	1	2	4		-3.26618						-3.01482			-2.69437	-2.42228	-2.52707	-2.4478	-1.72233	-1.96934
572	A0A0R4IHJ1	Small nuclear ribonucleoprotein polypeptide F	snrpf	tr|A0A0R4IHJ1|A0A0R4IHJ1_DANRE Small nuclear ribonucleoprotein polypeptide F OS=Danio rerio GN=snrpf PE=1 SV=1	9.8793	88	TRUE	TRUE	1	5	5	5	38	56.8	0	24.031	none	none	none	none	red	FALSE	0.0531405	-0.403322	TRUE	FALSE	0.899816	-0.0334859	TRUE	4	4	4	4	1.57407	1.29748	1.21516	0.945253	0.755798	0.765276	0.904003	0.993601	1.39017	1.00416	1.01393	1.05324	0.394119	1.47667	1.28519	1.17158
573	I3IT87;F1RD00;F1Q9V1;G1K2F5;A0A0R4IL09;A0A0R4IHJ6;Q7ZW98;Q6NWK2;F1QLI6;A8E7K7	AP-2 complex subunit mu-B	ap2m1b	tr|I3IT87|I3IT87_DANRE AP-2 complex subunit mu-B OS=Danio rerio GN=ap2m1b PE=3 SV=1;tr|F1RD00|F1RD00_DANRE AP-2 complex subunit mu-B OS=Danio rerio GN=ap2m1b PE=3 SV=1;tr|F1Q9V1|F1Q9V1_DANRE AP-2 complex subunit mu-B OS=Danio rerio GN=ap2m1b PE=3 SV=1;tr|G	49.464	434	TRUE	FALSE	10	18	18	18	131	37.3	0	73.897	none	none	none	none	turquoise	FALSE	0.21349	0.533024	TRUE	FALSE	0.452641	0.26293	TRUE	4	4	4	4	-1.93151	-0.887547	-0.735714	-0.477392	-0.474039	-0.487406	-0.624231	-0.31439	-0.260958	-0.699413	-0.90172	-0.903101	-0.898678	0.238997	-0.930885	-0.122906
574	A0A0R4ISD5;A0A0R4IHK0			tr|A0A0R4ISD5|A0A0R4ISD5_DANRE Uncharacterized protein OS=Danio rerio PE=1 SV=1;tr|A0A0R4IHK0|A0A0R4IHK0_DANRE Uncharacterized protein OS=Danio rerio PE=1 SV=1	34.273	322	TRUE	FALSE	2	9	9	9	37	36	0	12.045	none	none	none	none	turquoise	FALSE	0.33329	0.471521	TRUE	FALSE			FALSE	4	4	3	2	-0.983786	-2.18712	-2.32394	-1.63003	-1.15772	-1.21994	-0.910992	-1.95014	-1.31434	-1.78625		-0.971392	-1.80851		-1.43262
575	A0A0R4IHK7;F1QE45			tr|A0A0R4IHK7|A0A0R4IHK7_DANRE Methyltransferase-like 27 OS=Danio rerio GN=mettl27 PE=1 SV=1;tr|F1QE45|F1QE45_DANRE Methyltransferase-like 27 OS=Danio rerio GN=mettl27 PE=1 SV=1	25.643	228	FALSE	FALSE	2	5	5	5	11	25.4	0	45.013	none	none	none	none	none	FALSE			FLASE	FALSE			FALSE	1	4	1	0		-2.16282			-1.37088	-2.66515	-1.94639	-1.75797	-1.8164
576	Q6NYE6;A0A0R4IHM4;H0WF81	NADH-cytochrome b5 reductase (EC 1.6.2.2)	cyb5r3	tr|Q6NYE6|Q6NYE6_DANRE NADH-cytochrome b5 reductase OS=Danio rerio GN=cyb5r3 PE=1 SV=1;tr|A0A0R4IHM4|A0A0R4IHM4_DANRE NADH-cytochrome b5 reductase OS=Danio rerio GN=cyb5r3 PE=1 SV=1	33.769	298	TRUE	TRUE	3	18	15	14	173	57	0	160.12	none	none	none	none	blue	TRUE	0.000278839	-2.15504	TRUE	FALSE	0.0718572	0.228454	TRUE	4	4	4	4	2.56397	2.78919	2.49091	2.67805	0.666084	0.785774	0.0162678	0.433817	0.188002	0.383387	-0.0241547	0.198631	0.362112	0.26149	0.500002	0.536077
577	Q6NV39;A0A0R4IHP8;A0A0R4IJC9	Engulfment and Cell motility 1 (Ced-12 homolog, C. elegans)	elmo1	tr|Q6NV39|Q6NV39_DANRE Engulfment and Cell motility 1 (ced-12 homolog, C. elegans) OS=Danio rerio GN=elmo1 PE=1 SV=1;tr|A0A0R4IHP8|A0A0R4IHP8_DANRE Engulfment and cell motility 1 (ced-12 homolog, C. elegans) OS=Danio rerio GN=elmo1 PE=1 SV=1	83.926	726	FALSE	FALSE	3	7	7	7	21	15.2	0.00024975	6.2434	none	none	none	none	turquoise	FALSE			FLASE	FALSE			FALSE	3	1	4	2		0.0320721	0.776224	0.438221	0.199259				0.565308	0.567509	1.83439	0.495165		0.458456	-0.528559
578	A0A0R4IHQ6;Q6PFS2;A0A0G2L4U2	Zgc:64201	zgc:64201	tr|A0A0R4IHQ6|A0A0R4IHQ6_DANRE Zgc:64201 OS=Danio rerio GN=zgc:64201 PE=1 SV=1;sp|Q6PFS2|PRXD1_DANRE Prolyl-tRNA synthetase associated domain-containing protein 1 OS=Danio rerio GN=Prorsd1 PE=2 SV=1;tr|A0A0G2L4U2|A0A0G2L4U2_DANRE Uncharacterized protein OS	20.714	184	FALSE	FALSE	3	7	7	7	27	32.6	0.00025471	6.792	none	none	none	none	turquoise	FALSE			FLASE	FALSE	0.749228	0.0869919	TRUE	2	2	4	3			-1.47678	-1.78302		-1.09667		-0.909052	-1.17778	-0.503647	-1.26271	-1.51619	-1.04578	-0.958052	-1.08043
579	Q5RGA7;A0A0R4IHR0;E9QE61	Bisphosphate nucleotidase 1	bpnt1	tr|Q5RGA7|Q5RGA7_DANRE Bisphosphate nucleotidase 1 OS=Danio rerio GN=bpnt1 PE=1 SV=1;tr|A0A0R4IHR0|A0A0R4IHR0_DANRE Bisphosphate nucleotidase 1 OS=Danio rerio GN=bpnt1 PE=1 SV=1;tr|E9QE61|E9QE61_DANRE Bisphosphate nucleotidase 1 OS=Danio rerio GN=bpnt1 PE=	33.101	309	TRUE	TRUE	3	22	22	22	518	68.9	0	323.31	none	none	none	none	blue	FALSE	0.00012457	-1.3315	TRUE	FALSE	0.0962653	0.5107	TRUE	4	4	4	4	2.94127	3.07032	3.16518	3.33207	1.71907	1.76628	1.80183	1.89565	2.03377	2.99148	2.16472	2.0556	3.03519	2.46972	2.88361	2.89986
580	E7FE08;A0A0R4IHR7;X1WHN9;A0A1D5NS76	Tight junction protein 1b	tjp1b si:dkey-33l14.1	tr|E7FE08|E7FE08_DANRE Tight junction protein 1b OS=Danio rerio GN=tjp1b PE=1 SV=1;tr|A0A0R4IHR7|A0A0R4IHR7_DANRE Tight junction protein 1b OS=Danio rerio GN=tjp1b PE=1 SV=1;tr|X1WHN9|X1WHN9_DANRE Tight junction protein 1b OS=Danio rerio GN=tjp1b PE=1 SV=1	187.77	1689	TRUE	FALSE	4	10	4	4	9	7.9	0.00064809	3.5561	none	none	none	none	none	FALSE			FLASE	FALSE			FALSE	0	0	0	1															-4.08928
581	A0A0R4IHT0;A0A0R4II73	Solute carrier family 25 (aspartate/glutamate carrier), member 12	slc25a12	tr|A0A0R4IHT0|A0A0R4IHT0_DANRE Solute carrier family 25 (aspartate/glutamate carrier), member 12 OS=Danio rerio GN=slc25a12 PE=1 SV=1;tr|A0A0R4II73|A0A0R4II73_DANRE Solute carrier family 25 (aspartate/glutamate carrier), member 12 (Fragment) OS=Danio rerio	75.358	682	TRUE	FALSE	2	41	41	38	533	72.3	0	323.31	none	none	none	none	blue	FALSE	0.180565	-0.248276	TRUE	FALSE	0.602726	0.0904555	TRUE	4	4	4	4	1.90125	1.77853	1.93276	2.08539	1.60103	1.60918	1.45867	2.03594	1.04417	1.3021	1.45529	1.47287	1.47762	1.02231	1.6044	1.5319
582	A0A0R4IHT2;A0A0R4IVN8			tr|A0A0R4IHT2|A0A0R4IHT2_DANRE Bromodomain adjacent to zinc finger domain, 2A OS=Danio rerio GN=baz2a PE=1 SV=2;tr|A0A0R4IVN8|A0A0R4IVN8_DANRE Bromodomain adjacent to zinc finger domain, 2A OS=Danio rerio GN=baz2a PE=1 SV=1	270.44	2448	FALSE	FALSE	2	7	7	5	24	3.8	0.0002572	6.9929	none	none	none	none	turquoise	FALSE	0.518152	0.343596	TRUE	FALSE	0.0341016	0.880944	TRUE	3	3	4	4	-2.17431	-2.64391		-2.39336		-2.68472	-2.11374	-1.38233	-2.11793	-3.15338	-1.79376	-2.65261	-1.51305	-1.53628	-1.86407	-1.28049
583	A0A0R4IHU9	Glutaredoxin 3	glrx3	tr|A0A0R4IHU9|A0A0R4IHU9_DANRE Glutaredoxin 3 OS=Danio rerio GN=glrx3 PE=1 SV=1	36.315	326	TRUE	FALSE	1	24	24	3	333	84.4	0	323.31	none	none	none	none	turquoise	FALSE	0.000600657	0.729979	TRUE	FALSE	0.422441	0.120239	TRUE	4	4	4	4	1.51222	1.47484	1.54449	1.39184	2.40352	2.1631	2.07405	2.20262	1.91302	1.65438	2.20825	2.23934	2.05536	2.15756	2.14886	2.13416
584	A0A0R4IHV1	Pyruvate kinase (EC 2.7.1.40)	pkmb	tr|A0A0R4IHV1|A0A0R4IHV1_DANRE Pyruvate kinase OS=Danio rerio GN=pkmb PE=1 SV=1	58.34	530	TRUE	FALSE	1	6	1	1	2	9.2	1	-2	none	none	none	none	none	FALSE			FLASE	FALSE			FALSE	0	0	0	1														-4.79061
585	A0A2C9F1U3;A0A0R4IHW3;Q804S5;A0A0R4IZE1;A0A140LFN2;H9GYU5	E3 ubiquitin-protein ligase mib1	mib1	tr|A0A2C9F1U3|A0A2C9F1U3_DANRE E3 ubiquitin-protein ligase mib1 OS=Danio rerio GN=mib1 PE=4 SV=1;tr|A0A0R4IHW3|A0A0R4IHW3_DANRE E3 ubiquitin-protein ligase mib1 OS=Danio rerio GN=mib1 PE=1 SV=2;sp|Q804S5|MIB1_DANRE E3 ubiquitin-protein ligase mib1 OS=Danio	112.27	1026	FALSE	FALSE	6	3	3	3	18	3.9	0.0029025	2.1416	none	none	none	none	none	FALSE			FLASE	FALSE			FALSE	0	0	2	0									-4.06735			-3.93647
586	Q1RLV7;A0A0R4IHW5	Coiled-coil domain-containing 93	ccdc93	tr|Q1RLV7|Q1RLV7_DANRE Coiled-coil domain-containing 93 OS=Danio rerio GN=ccdc93 PE=1 SV=1;tr|A0A0R4IHW5|A0A0R4IHW5_DANRE Coiled-coil domain-containing 93 OS=Danio rerio GN=ccdc93 PE=1 SV=1	72.976	633	FALSE	FALSE	2	12	12	12	23	15.3	0.00083525	3.0745	none	none	none	none	turquoise	FALSE			FLASE	FALSE	0.28982	-0.237415	TRUE	2	2	3	3		-1.98905	-2.87111		-2.5288		-2.13694		-1.56097	-2.14237		-2.06079	-2.25291	-2.02189		-2.20158
587	A0A0R4ILL8;A0A0R4IHX2	Kelch domain-containing 4	klhdc4	tr|A0A0R4ILL8|A0A0R4ILL8_DANRE Kelch domain-containing 4 OS=Danio rerio GN=klhdc4 PE=1 SV=1;tr|A0A0R4IHX2|A0A0R4IHX2_DANRE Kelch domain-containing 4 OS=Danio rerio GN=klhdc4 PE=1 SV=1	65.995	585	FALSE	FALSE	2	6	6	6	14	12.3	0.00023502	5.0051	none	none	none	none	red	FALSE			FLASE	FALSE	0.00396751	0.531695	TRUE	0	3	4	4					-3.10543		-2.48551	-2.84316	-2.7932	-2.7981	-3.01177	-3.21823	-2.53934	-2.27573	-2.4949	-2.38454
588	A0A0R4IHX4;A0A0R4ITD7;A0A0R4IQT2;A0A0R4IUM7;E7FFV4;A0A0R4I9M7			tr|A0A0R4IHX4|A0A0R4IHX4_DANRE Sodium channel protein OS=Danio rerio GN=scn1a PE=3 SV=1;tr|A0A0R4ITD7|A0A0R4ITD7_DANRE Sodium channel protein OS=Danio rerio GN=scn1a PE=3 SV=1;tr|A0A0R4IQT2|A0A0R4IQT2_DANRE Sodium channel protein OS=Danio rerio GN=scn1a PE	222.63	1954	FALSE	FALSE	6	2	2	2	3	1.4	0.034319	0.80485	none	none	none	none	none	FALSE			FLASE	FALSE			FALSE	1	0	0	0			-3.19125
589	A0A0R4IHX8	Spermidine/spermine N1-acetyltransferase family member 2b	sat2b	tr|A0A0R4IHX8|A0A0R4IHX8_DANRE Spermidine/spermine N1-acetyltransferase family member 2b OS=Danio rerio GN=sat2b PE=4 SV=1	19.634	171	FALSE	FALSE	1	2	2	2	5	18.1	0.0033835	1.8612	none	none	none	none	none	FALSE			FLASE	FALSE			FALSE	0	1	1	3					-3.73196				-3.91881				-3.76414	-4.03732		-3.93083
590	A0A0R4II06;A0A0R4IPJ7;A0A0R4IXL3	Si:dkey-151j17.4	si:dkey-151j17.4	tr|A0A0R4II06|A0A0R4II06_DANRE Si:dkey-151j17.4 OS=Danio rerio GN=si:dkey-151j17.4 PE=1 SV=2	286.38	2601	TRUE	TRUE	3	73	73	73	2411	64.6	0	323.31	none	none	none	none	blue	FALSE	9.69228e-05	-1.54289	TRUE	TRUE	7.46635e-06	-1.47573	TRUE	4	4	4	4	4.51014	4.69553	4.64178	4.51991	3.29241	3.03443	2.96956	2.89943	4.00474	4.12084	3.73803	4.0292	2.43054	2.3974	2.67848	2.48348
591	A0A0R4II12;A0A0R4IPP1;A0A0R4IQT6;A0A0J9YJ93	Glucosamine (UDP-N-acetyl)-2-epimerase/N-acetylmannosamine kinase	gne	tr|A0A0R4II12|A0A0R4II12_DANRE Glucosamine (UDP-N-acetyl)-2-epimerase/N-acetylmannosamine kinase OS=Danio rerio GN=gne PE=1 SV=1;tr|A0A0R4IPP1|A0A0R4IPP1_DANRE Glucosamine (UDP-N-acetyl)-2-epimerase/N-acetylmannosamine kinase OS=Danio rerio GN=gne PE=1 SV=	79.611	725	FALSE	FALSE	4	7	7	7	28	10.3	0.00045945	4.5945	none	none	none	none	none	FALSE			FLASE	FALSE			FALSE	2	1	1	4	-2.93112	0.615761			-1.39097				0.240696				0.817188	1.27256	0.400168	-1.0845
592	A0A0R4II16;F1QP96	Proteasome inhibitor subunit 1	psmf1	tr|A0A0R4II16|A0A0R4II16_DANRE Proteasome inhibitor subunit 1 OS=Danio rerio GN=psmf1 PE=1 SV=1	29.746	272	FALSE	FALSE	2	14	14	14	166	51.5	0	34.618	none	none	none	none	blue	FALSE	0.23497	-0.118303	TRUE	FALSE	0.0273945	-0.314657	TRUE	4	4	4	4	1.01953	1.20027	0.899919	0.985207	0.977861	0.98509	0.831595	0.83717	0.884109	1.11401	1.04228	1.0137	0.53244	0.961586	0.571951	0.72949
593	Q1MTC8;A0A0R4II41	Major histocompatibility complex class II DAB gene (Novel protein similar to vertebrate major histocompatibility complex class II DAB gene (Mhc2dab))	mhc2dab DKEYP-2H4.1-001	tr|Q1MTC8|Q1MTC8_DANRE Major histocompatibility complex class II DAB gene OS=Danio rerio GN=mhc2dab PE=4 SV=1;tr|A0A0R4II41|A0A0R4II41_DANRE Major histocompatibility complex class II DAB gene OS=Danio rerio GN=mhc2dab PE=4 SV=1	28.442	250	FALSE	FALSE	2	7	7	7	80	25.6	0	37.683	none	none	none	none	blue	FALSE	0.265201	-0.315278	TRUE	FALSE	0.000326112	-0.775539	TRUE	4	4	4	4	0.239683	0.335117	0.0336323	0.622856	-0.525282	0.127752	0.0604134	0.307295	-0.448286	-0.460215	-0.276812	-0.112417	-1.26671	-1.00143	-1.14649	-0.98526
594	Q5TZE9;A0A0R4II49;A0A0R4IKN4	Integrator complex subunit 13	ints13 asun	tr|Q5TZE9|Q5TZE9_DANRE Asunder, spermatogenesis regulator homolog (Drosphila) OS=Danio rerio GN=ints13 PE=1 SV=1;tr|A0A0R4II49|A0A0R4II49_DANRE Asunder, spermatogenesis regulator homolog (Drosphila) OS=Danio rerio GN=ints13 PE=1 SV=1;tr|A0A0R4IKN4|A0A0R4IK	79.689	704	FALSE	FALSE	3	8	8	8	17	12.2	0.00023702	5.1961	none	none	none	none	none	FALSE			FLASE	FALSE			FALSE	1	3	0	1				-3.43078	-3.68186	-3.70245		-3.29222						-3.6468
595	A0A0R4II71;A0A0R4IU75	Si:ch73-236c18.8	si:ch73-236c18.8	tr|A0A0R4II71|A0A0R4II71_DANRE Si:ch73-236c18.8 OS=Danio rerio GN=si:ch73-236c18.8 PE=4 SV=1;tr|A0A0R4IU75|A0A0R4IU75_DANRE Si:ch73-236c18.8 OS=Danio rerio GN=si:ch73-236c18.8 PE=4 SV=1	62.814	538	TRUE	TRUE	2	35	7	7	46	54.3	0	11.985	none	none	none	none	blue	TRUE	3.90212e-05	-2.95933	TRUE	FALSE			FALSE	4	4	2	4	0.183907	0.329645	0.0835686	-0.128227	-2.97017	-2.90625	-2.51446	-2.97756	-1.71706			-3.12301	-1.20069	-1.66379	-1.16933	-1.306
596	A0A0R4II76	Acetyl-CoA acetyltransferase, mitochondrial	acat1	tr|A0A0R4II76|A0A0R4II76_DANRE Acetyl-CoA acetyltransferase, mitochondrial OS=Danio rerio GN=acat1 PE=1 SV=1	44.706	420	TRUE	TRUE	1	23	1	1	3	69.3	1	-2	none	none	none	none	none	FALSE			FLASE	FALSE			FALSE	0	0	0	1															-4.45198
597	A0A0R4II89;A0A0R4IGK9;A0A0R4ICK7	Catalase (EC 1.11.1.6)	cat	tr|A0A0R4II89|A0A0R4II89_DANRE Catalase OS=Danio rerio GN=cat PE=1 SV=1;tr|A0A0R4IGK9|A0A0R4IGK9_DANRE Catalase (Fragment) OS=Danio rerio GN=cat PE=1 SV=1;tr|A0A0R4ICK7|A0A0R4ICK7_DANRE Catalase OS=Danio rerio GN=cat PE=1 SV=1	59.702	526	FALSE	FALSE	3	25	25	5	228	64.1	0	269.08	none	none	none	none	turquoise	FALSE	0.00105305	1.79202	TRUE	FALSE	0.0310694	-0.448671	TRUE	4	4	4	4	-0.685675	-1.00196	-1.14502	-1.11522	0.910532	1.17188	0.868586	0.269192	0.766401	1.11516	1.15216	0.711487	0.559298	0.252716	0.764158	0.374355
598	Q7T3L5;A0A0R4II91	Cyclin-dependent kinase 9 (Cyclin-dependent kinase 9 (CDC2-related kinase))	cdk9	tr|Q7T3L5|Q7T3L5_DANRE Cyclin-dependent kinase 9 OS=Danio rerio GN=cdk9 PE=1 SV=1;tr|A0A0R4II91|A0A0R4II91_DANRE Cyclin-dependent kinase 9 (CDC2-related kinase) OS=Danio rerio GN=cdk9 PE=1 SV=1	45.147	393	FALSE	FALSE	2	3	2	2	12	10.7	0.0098853	1.3338	none	none	none	none	none	FALSE			FLASE	FALSE			FALSE	1	0	0	0		-3.2923
599	Q1RLQ1;A0A0R4II97	Stathmin	stmn1a stmn1	tr|Q1RLQ1|Q1RLQ1_DANRE Stathmin OS=Danio rerio GN=stmn1a PE=1 SV=1;tr|A0A0R4II97|A0A0R4II97_DANRE Stathmin OS=Danio rerio GN=stmn1a PE=1 SV=1	17.055	148	FALSE	FALSE	2	11	11	11	79	59.5	0	45.909	none	none	none	none	turquoise	FALSE	0.448286	0.227257	TRUE	FALSE	0.456751	-0.121021	TRUE	4	4	4	4	0.443592	0.792875	0.198761	-0.146238	0.613958	0.872557	0.337433	0.374069	0.862053	0.511339	1.14155	0.930605	0.584377	0.789637	0.934467	0.652977
600	F1QUA3;A0A0R4IIA7;A0A0R4IKN2	Talin 2a	tln2a tln2	tr|F1QUA3|F1QUA3_DANRE Talin 2a OS=Danio rerio GN=tln2a PE=1 SV=2;tr|A0A0R4IIA7|A0A0R4IIA7_DANRE Talin 2a OS=Danio rerio GN=tln2a PE=1 SV=1;tr|A0A0R4IKN2|A0A0R4IKN2_DANRE Talin 2a OS=Danio rerio GN=tln2a PE=1 SV=1	270.85	2540	TRUE	FALSE	3	28	8	7	13	11	0.0019566	2.2875	none	none	none	none	none	FALSE			FLASE	FALSE			FALSE	1	3	1	0	-2.51315				-2.9736	-3.28162		-2.74147		-2.73121
601	A0A0R4IPQ8;A0A0R4IIB1;A0A0R4ITL4;A0A0R4IFM0	Complement factor H	cfh	tr|A0A0R4IPQ8|A0A0R4IPQ8_DANRE Complement factor H OS=Danio rerio GN=cfh PE=1 SV=1;tr|A0A0R4IIB1|A0A0R4IIB1_DANRE Complement factor H OS=Danio rerio GN=cfh PE=1 SV=1;tr|A0A0R4ITL4|A0A0R4ITL4_DANRE Complement factor H (Fragment) OS=Danio rerio GN=cfh PE=1 S	101.63	901	TRUE	TRUE	4	63	63	4	1204	68.6	0	323.31	none	none	none	none	turquoise	FALSE	0.00214124	0.807971	TRUE	FALSE	0.00690853	-0.520711	TRUE	4	4	4	4	2.49592	2.97983	2.85964	2.95629	3.7144	3.62874	3.65003	3.5304	4.12824	3.84637	3.66074	4.19138	3.54339	3.42659	3.38645	3.38746
602	A0A0R4IP15;A0A0R4IIB3;A0A0R4IWY1	Neogenin 1a	neo1a	tr|A0A0R4IP15|A0A0R4IP15_DANRE Neogenin 1a OS=Danio rerio GN=neo1a PE=4 SV=1;tr|A0A0R4IIB3|A0A0R4IIB3_DANRE Neogenin 1a OS=Danio rerio GN=neo1a PE=4 SV=1;tr|A0A0R4IWY1|A0A0R4IWY1_DANRE Neogenin 1a (Fragment) OS=Danio rerio GN=neo1a PE=4 SV=1	156.8	1428	TRUE	FALSE	3	2	2	1	3	2	0.0028879	2.0712	none	none	none	none	none	FALSE			FLASE	FALSE			FALSE	0	0	0	1															-4.66813
603	A0A0R4IIB5;A0A0R4IQ79			tr|A0A0R4IIB5|A0A0R4IIB5_DANRE Si:ch73-315f9.2 OS=Danio rerio GN=si:ch73-315f9.2 PE=4 SV=1;tr|A0A0R4IQ79|A0A0R4IQ79_DANRE Si:ch73-315f9.2 (Fragment) OS=Danio rerio GN=si:ch73-315f9.2 PE=4 SV=1	137.7	1180	TRUE	FALSE	2	4	4	4	3	4.7	1	-2	none	none	none	none	none	FALSE			FLASE	FALSE			FALSE	0	0	0	0
604	F1R9T0;A0A0R4IIB7	Aldehyde dehydrogenase 5 family, member A1 (succinate-semialdehyde dehydrogenase) (Fragment)	aldh5a1	tr|F1R9T0|F1R9T0_DANRE Aldehyde dehydrogenase 5 family, member A1 (succinate-semialdehyde dehydrogenase) (Fragment) OS=Danio rerio GN=aldh5a1 PE=1 SV=1;tr|A0A0R4IIB7|A0A0R4IIB7_DANRE Aldehyde dehydrogenase 5 family, member A1 (succinate-semialdehyde dehydr	51.378	480	TRUE	FALSE	2	11	10	1	101	31.5	0	47.871	none	none	none	none	blue	FALSE	0.00678163	-0.745147	TRUE	FALSE	0.297875	-0.245069	TRUE	4	4	4	4	-0.907877	-0.761725	-0.792118	-0.648582	-1.58567	-1.67636	-1.70944	-1.11943	-1.14789	-2.11257	-1.93851	-1.63749	-1.91288	-2.07426	-1.90554	-1.92405
605	A0A0R4IIC4	DENN/MADD domain-containing 4C	dennd4c	tr|A0A0R4IIC4|A0A0R4IIC4_DANRE DENN/MADD domain-containing 4C OS=Danio rerio GN=dennd4c PE=1 SV=1	214.16	1942	FALSE	FALSE	1	7	7	7	31	4.5	0.001014	2.705	none	none	none	none	turquoise	FALSE	0.114342	0.908557	TRUE	FALSE	0.244866	-0.804132	TRUE	4	4	4	4	-1.23195	0.17568	-0.442097	0.656008	0.898607	0.817438	0.510952	0.564871	2.50107	2.26953	0.379396	0.110312	0.623117	0.550446	0.429216	0.441006
606	A0A0R4IIC5	Family with sequence similarity 83, member Fb	fam83fb	tr|A0A0R4IIC5|A0A0R4IIC5_DANRE Family with sequence similarity 83, member Fb OS=Danio rerio GN=fam83fb PE=4 SV=1	50.341	447	FALSE	FALSE	1	4	4	4	4	11.9	0.00064711	3.54	none	none	none	none	none	FALSE			FLASE	FALSE			FALSE	1	0	0	0		-4.96313
607	A0A0R4IID1;F1QMV4;A0A0R4IT91;E9QGN9			tr|A0A0R4IID1|A0A0R4IID1_DANRE G protein-signaling modulator 1b OS=Danio rerio GN=gpsm1b PE=1 SV=1;tr|F1QMV4|F1QMV4_DANRE G protein-signaling modulator 1b OS=Danio rerio GN=gpsm1b PE=1 SV=1;tr|A0A0R4IT91|A0A0R4IT91_DANRE G protein-signaling modulator 1b OS	68.911	620	FALSE	FALSE	4	8	8	7	28	15.6	0	10.983	none	none	none	none	turquoise	FALSE	0.138105	0.461297	TRUE	FALSE	0.0987063	-0.431834	TRUE	4	3	4	4	-3.69796	-3.32025	-3.03278	-3.33028	-2.70129		-2.70393	-3.24685	-2.31273	-2.11447	-2.31425	-2.50646	-2.63656	-2.4272	-3.34851	-2.56299
608	A0A0R4IID7	Talin 2b (Fragment)	tln2b	tr|A0A0R4IID7|A0A0R4IID7_DANRE Talin 2b (Fragment) OS=Danio rerio GN=tln2b PE=1 SV=1	69.042	664	FALSE	FALSE	1	5	1	1	1	6	0.015326	1.158	none	none	none	none	none	FALSE			FLASE	FALSE			FALSE	1	0	0	0			-5.13306
609	A0A0R4IIF7;A2BGP7;F1R4V0			tr|A0A0R4IIF7|A0A0R4IIF7_DANRE Coiled-coil domain-containing protein 125 OS=Danio rerio GN=ccdc125 PE=4 SV=1;sp|A2BGP7|CC125_DANRE Coiled-coil domain-containing protein 125 OS=Danio rerio GN=ccdc125 PE=3 SV=1	56.482	491	TRUE	FALSE	3	3	3	3	2	7.7	1	-2	none	none	none	none	none	FALSE			FLASE	FALSE			FALSE	0	0	0	0
610	A3KNV8;A0A0R4IIH0;A0A0R4IYY8	Ubiquitin family domain-containing 1 (Zgc:162578 protein)	ubfd1 zgc:162578	tr|A3KNV8|A3KNV8_DANRE Ubiquitin family domain-containing 1 OS=Danio rerio GN=ubfd1 PE=1 SV=1;tr|A0A0R4IIH0|A0A0R4IIH0_DANRE Ubiquitin family domain-containing 1 OS=Danio rerio GN=ubfd1 PE=1 SV=1;tr|A0A0R4IYY8|A0A0R4IYY8_DANRE Ubiquitin family domain-conta	30.973	279	FALSE	FALSE	3	8	8	8	50	34.4	0	9.3808	none	none	none	none	turquoise	FALSE	0.0112978	0.698801	TRUE	FALSE	0.215523	0.172485	TRUE	4	4	4	4	-2.11318	-1.97584	-1.59177	-1.76916	-1.25158	-1.01028	-1.42637	-0.966528	-1.36686	-0.978836	-0.961285	-0.951132	-0.721813	-0.916552	-0.855784	-1.07402
611	A0A0R4IIK8;A0A0R4IP61;A0A0R4IIH3;A0A0R4IZS0;A0A0J9YJG0			tr|A0A0R4IIK8|A0A0R4IIK8_DANRE Si:zfos-1011f11.1 OS=Danio rerio GN=si:zfos-1011f11.1 PE=4 SV=1;tr|A0A0R4IP61|A0A0R4IP61_DANRE Si:zfos-1011f11.1 (Fragment) OS=Danio rerio GN=si:zfos-1011f11.1 PE=1 SV=1;tr|A0A0R4IIH3|A0A0R4IIH3_DANRE Si:zfos-1011f11.1 OS=Dan	51.475	447	TRUE	TRUE	5	18	18	18	498	38	0	200.42	none	none	none	none	green	FALSE	0.658874	-0.0700488	TRUE	FALSE	0.454343	-0.295617	TRUE	4	4	4	4	1.67006	1.67074	1.57633	1.38182	1.62499	1.30023	1.72693	1.36661	2.32622	2.34411	1.96157	1.70131	2.0322	2.40068	1.88266	0.835201
612	A0A0R4IIH9;F8W3J8	Adenosine kinase b	adkb	tr|A0A0R4IIH9|A0A0R4IIH9_DANRE Adenosine kinase b OS=Danio rerio GN=adkb PE=1 SV=1;tr|F8W3J8|F8W3J8_DANRE Adenosine kinase b (Fragment) OS=Danio rerio GN=adkb PE=1 SV=1	38.337	345	FALSE	FALSE	2	16	16	16	121	50.4	0	24.963	none	none	none	none	blue	FALSE	0.000550247	-1.04964	TRUE	FALSE	0.643036	0.0906906	TRUE	4	4	4	4	-0.102484	-0.10923	-0.121807	0.257961	-1.15144	-0.956327	-1.17858	-0.987761	-1.04242	-0.356562	-0.673096	-0.596678	-0.438967	-0.314686	-0.724308	-0.82803
613	A0A0R4IIJ1	Wu:fd46c06	wu:fd46c06	tr|A0A0R4IIJ1|A0A0R4IIJ1_DANRE Wu:fd46c06 OS=Danio rerio GN=wu:fd46c06 PE=3 SV=1	50.992	458	FALSE	FALSE	1	9	9	9	92	22.1	0.0002578	7.0347	none	none	none	none	turquoise	FALSE	0.0380707	1.15636	TRUE	FALSE	0.331729	0.168712	TRUE	3	4	4	4		-2.38792	-2.47471	-1.61051	-0.687868	-0.924917	-0.766725	-1.6259	-0.91577	-1.49556	-0.8132	-0.955767	-0.914444	-0.795107	-0.808319	-0.987576
614	A0A0R4IIK5	Extracellular matrix protein 1b	ecm1b	tr|A0A0R4IIK5|A0A0R4IIK5_DANRE Extracellular matrix protein 1b OS=Danio rerio GN=ecm1b PE=4 SV=1	55.533	499	FALSE	FALSE	1	5	5	5	14	13.8	0	26.45	none	none	none	none	none	FALSE	0.040206	-0.884722	TRUE	FALSE			FALSE	4	4	0	0	-1.76856	-1.95868	-1.43603	-1.94212	-2.092	-2.76338	-3.31386	-2.47503
615	A0A0R4IIN4	Zgc:114173	zgc:114173	tr|A0A0R4IIN4|A0A0R4IIN4_DANRE Zgc:114173 OS=Danio rerio GN=zgc:114173 PE=4 SV=1	25.689	231	FALSE	FALSE	1	2	2	2	8	10.8	0.0093706	1.3464	none	none	none	none	none	FALSE			FLASE	FALSE			FALSE	2	1	1	3		-2.10987		-1.91389	-2.3417				-2.72709					-2.82854	-2.57017	-2.41468
616	A0A0R4IUJ4;A0A0R4IIN5;A0A0J9YJL2;A0A0R4IVT8	Complement factor H-like 3	cfhl3	tr|A0A0R4IUJ4|A0A0R4IUJ4_DANRE Complement factor H-like 3 OS=Danio rerio GN=cfhl3 PE=4 SV=1;tr|A0A0R4IIN5|A0A0R4IIN5_DANRE Complement factor H-like 3 OS=Danio rerio GN=cfhl3 PE=4 SV=1	71.691	631	FALSE	FALSE	4	3	3	3	4	6.5	0.037163	0.77306	none	none	none	none	none	FALSE			FLASE	FALSE			FALSE	0	0	1	0										-3.7449
617	A0A0R4IIN8	Nudix (nucleoside diphosphate-linked moiety X)-type motif 6	nudt6	tr|A0A0R4IIN8|A0A0R4IIN8_DANRE Nudix (nucleoside diphosphate-linked moiety X)-type motif 6 OS=Danio rerio GN=nudt6 PE=4 SV=1	36.853	332	FALSE	FALSE	1	2	2	2	4	9.3	0.042475	0.69474	none	none	none	none	none	FALSE			FLASE	FALSE			FALSE	0	0	2	0										-2.04399	-1.31732
618	A0A0R4IIN9;A0A0R4ILB1	Leucyl/cystinyl aminopeptidase	lnpep	tr|A0A0R4IIN9|A0A0R4IIN9_DANRE Leucyl/cystinyl aminopeptidase OS=Danio rerio GN=lnpep PE=1 SV=1;tr|A0A0R4ILB1|A0A0R4ILB1_DANRE Leucyl/cystinyl aminopeptidase OS=Danio rerio GN=lnpep PE=1 SV=1	116.08	1017	TRUE	FALSE	2	11	11	11	29	14.4	0	20.686	none	none	none	none	none	FALSE			FLASE	FALSE			FALSE	0	0	1	4											-2.41233		-2.14856	-1.44283	-2.71048	-2.56029
619	A0A0R4IIP1;A0A0R4IQ00	tRNA-dihydrouridine(47) synthase [NAD(P)(+)] (EC 1.3.1.-) (tRNA-dihydrouridine synthase 3)	dus3l	tr|A0A0R4IIP1|A0A0R4IIP1_DANRE tRNA-dihydrouridine(47) synthase [NAD(P)(+)] OS=Danio rerio GN=dus3l PE=1 SV=1	75.726	662	FALSE	FALSE	2	13	13	13	66	24.2	0	8.4361	none	none	none	none	green	FALSE	0.860904	0.0981636	TRUE	FALSE	0.801313	-0.0773177	TRUE	4	4	4	4	-2.81175	-2.49964	-1.55662	-3.01214	-2.39245	-3.08306	-1.82238	-2.18959	-1.18885	-1.28333	-2.13572	-2.08516	-1.76307	-1.32528	-1.9457	-1.96827
620	T1SXK0;A0A0R4IIR1;Q4V8Z7;A0A0R4IZL8	Dynamin 2a	dnm2a	tr|T1SXK0|T1SXK0_DANRE Dynamin 2a OS=Danio rerio GN=dnm2a PE=1 SV=1;tr|A0A0R4IIR1|A0A0R4IIR1_DANRE Dynamin 2a OS=Danio rerio GN=dnm2a PE=1 SV=1;tr|Q4V8Z7|Q4V8Z7_DANRE Dynamin 2 OS=Danio rerio GN=dnm2a PE=1 SV=1;tr|A0A0R4IZL8|A0A0R4IZL8_DANRE Dynamin 2a OS=	96.519	856	TRUE	TRUE	4	51	51	2	647	55.8	0	261	none	none	none	none	blue	FALSE	0.0735773	-0.212683	TRUE	FALSE	0.00829269	-0.27957	TRUE	4	4	4	4	1.99354	2.35951	2.20546	2.23586	1.88819	2.04125	2.0051	2.00911	2.04476	1.75701	1.89012	1.85565	1.69731	1.51185	1.57325	1.64686
621	A0A0R4IIR5;A0A0R4IUS3;A0A0R4IM37	Mitogen-activated protein kinase (EC 2.7.11.24)	mapk15	tr|A0A0R4IIR5|A0A0R4IIR5_DANRE Mitogen-activated protein kinase OS=Danio rerio GN=mapk15 PE=4 SV=1;tr|A0A0R4IUS3|A0A0R4IUS3_DANRE Mitogen-activated protein kinase 15 OS=Danio rerio GN=mapk15 PE=4 SV=1;tr|A0A0R4IM37|A0A0R4IM37_DANRE Mitogen-activated protei	58.697	523	FALSE	FALSE	3	4	4	3	94	8.4	0.0084079	1.4337	none	none	none	none	none	FALSE			FLASE	FALSE			FALSE	2	1	2	1	-0.845861			-0.336666			-1.26633			-1.12176		0.463514	0.501223
622	F1Q8P0;A0A0R4IIT0	MHC class I antigen ZFA transcript variant 1 (Major histocompatibility complex class I ZFA)	mhc1zfa	tr|F1Q8P0|F1Q8P0_DANRE Major histocompatibility complex class I ZFA OS=Danio rerio GN=mhc1zfa PE=3 SV=2;tr|A0A0R4IIT0|A0A0R4IIT0_DANRE MHC class I antigen ZFA transcript variant 1 OS=Danio rerio GN=mhc1zfa PE=2 SV=1	37.62	320	TRUE	FALSE	2	10	2	2	1	29.7	1	-2	none	none	none	none	none	FALSE			FLASE	FALSE			FALSE	0	0	0	0
623	A0A0R4IIV4;Q1RLX4			tr|A0A0R4IIV4|A0A0R4IIV4_DANRE Trafficking protein particle complex subunit 11 OS=Danio rerio GN=trappc11 PE=1 SV=1;sp|Q1RLX4|TPC11_DANRE Trafficking protein particle complex subunit 11 OS=Danio rerio GN=trappc11 PE=2 SV=1	128.61	1132	FALSE	FALSE	2	2	2	2	4	2	0.030919	0.88399	none	none	none	none	none	FALSE			FLASE	FALSE			FALSE	0	0	0	0
624	A0A0R4IIV6	Si:ch211-76m11.5	si:ch211-76m11.5	tr|A0A0R4IIV6|A0A0R4IIV6_DANRE Si:ch211-76m11.5 OS=Danio rerio GN=si:ch211-76m11.5 PE=4 SV=1	118.15	1038	TRUE	FALSE	1	21	1	1	1	21.2	1	-2	none	none	none	none	none	FALSE			FLASE	FALSE			FALSE	1	0	0	0	-3.07234
625	A0A0R4IIX0	Si:zfos-588f8.1	si:zfos-588f8.1	tr|A0A0R4IIX0|A0A0R4IIX0_DANRE Si:zfos-588f8.1 OS=Danio rerio GN=si:zfos-588f8.1 PE=1 SV=1	247.3	2163	FALSE	FALSE	1	8	8	7	36	4.8	0.000259	7.1121	none	none	none	none	none	FALSE			FLASE	FALSE			FALSE	2	2	1	3		-1.62594		-2.92353			-2.28377	-1.00896	-2.90406				-0.737171	-0.627184		-1.48356
626	A0A0R4IIZ7;Q6NYA1	Heterogeneous nuclear ribonucleoprotein A/Bb (Zgc:77052)	hnrnpabb zgc:77052	tr|A0A0R4IIZ7|A0A0R4IIZ7_DANRE Heterogeneous nuclear ribonucleoprotein A/Bb OS=Danio rerio GN=hnrnpabb PE=1 SV=1;tr|Q6NYA1|Q6NYA1_DANRE Heterogeneous nuclear ribonucleoprotein A/Bb OS=Danio rerio GN=hnrnpabb PE=1 SV=1	32.698	293	FALSE	TRUE	2	31	24	24	710	50.9	0	323.31	none	none	none	none	turquoise	FALSE	2.13645e-05	0.802393	TRUE	FALSE	0.113156	0.151371	TRUE	4	4	4	4	3.11721	3.13158	3.08993	3.18754	3.9112	3.89528	3.9881	3.94126	3.61497	3.83824	3.83217	3.9037	3.94575	4.03121	4.01495	3.80266
627	F1QA07;F1RE63;A0A0R4IIZ8	Rho guanine nucleotide exchange factor (GEF) 7b	arhgef7b	tr|F1QA07|F1QA07_DANRE Rho guanine nucleotide exchange factor (GEF) 7b OS=Danio rerio GN=arhgef7b PE=1 SV=1;tr|F1RE63|F1RE63_DANRE Rho guanine nucleotide exchange factor (GEF) 7b OS=Danio rerio GN=arhgef7b PE=1 SV=1;tr|A0A0R4IIZ8|A0A0R4IIZ8_DANRE Rho guani	73.018	643	TRUE	FALSE	3	14	14	10	62	23.5	0	25.877	none	none	none	none	blue	FALSE	0.0137223	-1.46658	TRUE	FALSE	0.692426	0.120929	TRUE	4	3	3	4	-1.53142	-1.2655	-0.807899	-1.23115	-2.76345	-3.16743	-2.09583		-1.97077	-2.46913		-1.75422	-1.77668	-1.7186	-2.51987	-1.75995
628	F1QJL0;A0A0R4IJ02;B7ZVM0;E9QDZ3;Q6NZZ8	Chitinase, acidic.6	chia.6	tr|F1QJL0|F1QJL0_DANRE Chitinase, acidic.6 OS=Danio rerio GN=chia.6 PE=1 SV=1;tr|A0A0R4IJ02|A0A0R4IJ02_DANRE Chitinase, acidic.6 OS=Danio rerio GN=chia.6 PE=1 SV=1	53.537	480	FALSE	FALSE	5	9	9	8	114	24.6	0	60.967	none	none	none	none	turquoise	FALSE	0.0322594	0.764565	TRUE	FALSE	0.836769	-0.0516586	TRUE	4	4	4	4	-2.15699	-1.28295	-1.86677	-1.57363	-0.622726	-1.20682	-1.12647	-0.866066	-0.49737	-0.802864	-0.25087	-0.18305	-0.906753	0.0195713	-0.624735	-0.428871
629	A0A0R4IJ08;F1R445;F1QDX2;A0A0R4IJ93;A0A0R4ITW2			tr|A0A0R4IJ08|A0A0R4IJ08_DANRE Spectrin alpha 2 OS=Danio rerio GN=sptan1 PE=1 SV=1	289.24	2515	FALSE	FALSE	5	169	169	3	2993	66.9	0	323.31	none	none	none	none	blue	FALSE	0.4141	0.0834031	TRUE	TRUE	2.48864e-05	-1.12261	TRUE	4	4	4	4	4.23778	4.31015	4.08294	4.24743	4.43825	4.27852	4.35444	4.14071	4.46884	4.50068	4.32218	4.30763	3.50065	3.09746	3.25865	3.25212
630	A0A0R4IJ12	Chloride channel, nucleotide-sensitive, 1A	clns1a	tr|A0A0R4IJ12|A0A0R4IJ12_DANRE Chloride channel, nucleotide-sensitive, 1A OS=Danio rerio GN=clns1a PE=1 SV=1	27.365	249	FALSE	TRUE	1	5	5	5	76	24.1	0	62.199	none	none	none	none	greenyellow	FALSE			FLASE	FALSE	0.950488	-0.0175033	TRUE	0	4	4	4					-0.249115	-0.115999	-0.255562	0.158558	-0.498167	0.578032	0.234823	0.0953884	0.492685	-0.235245	0.0517693	0.0308533
631	Q0E671;A0A0R4IJ13;Q5RH89	N-acylneuraminate cytidylyltransferase A (EC 2.7.7.43) (CMP-sialic acid synthetase 1)	cmasa cmas cmas1	sp|Q0E671|NEUAA_DANRE N-acylneuraminate cytidylyltransferase A OS=Danio rerio GN=cmasa PE=1 SV=1;tr|A0A0R4IJ13|A0A0R4IJ13_DANRE N-acylneuraminate cytidylyltransferase A OS=Danio rerio GN=cmasa PE=1 SV=1;tr|Q5RH89|Q5RH89_DANRE N-acylneuraminate cytidylyltra	48.227	430	TRUE	FALSE	3	16	15	15	123	37.9	0	67.295	none	none	none	none	yellow	FALSE	0.191786	0.227236	TRUE	FALSE	0.205823	-0.124939	TRUE	4	4	4	4	-1.20653	-1.3265	-0.908783	-1.18152	-0.676788	-0.888474	-1.01605	-1.13308	-0.872833	-1.12481	-1.11138	-1.18805	-1.07218	-1.14487	-1.29699	-1.28279
632	A0A0R4IJ15;A0A0R4IXI8			tr|A0A0R4IJ15|A0A0R4IJ15_DANRE Family with sequence similarity 96, member A OS=Danio rerio GN=fam96a PE=1 SV=1	17.887	158	FALSE	FALSE	2	3	3	3	2	22.8	0.023741	1.0044	none	none	none	none	none	FALSE			FLASE	FALSE			FALSE	1	0	0	0				-4.63983
633	Q6P125;A0A0R4IJ17	Cirrhosis, autosomal recessive 1A (Cirhin) (UTP4, small subunit processome component)	utp4 cirh1a	tr|Q6P125|Q6P125_DANRE Cirrhosis, autosomal recessive 1A (cirhin) OS=Danio rerio GN=utp4 PE=1 SV=1;tr|A0A0R4IJ17|A0A0R4IJ17_DANRE Cirrhosis, autosomal recessive 1A (cirhin) OS=Danio rerio GN=utp4 PE=1 SV=1	76.896	685	FALSE	FALSE	2	8	8	8	19	14.9	0.00045893	4.5619	none	none	none	none	none	FALSE			FLASE	FALSE			FALSE	0	0	1	1										-4.22233				-3.41677
634	A0A0R4IY38;Q6P0T6;A0A0R4IJ20;A0A0R4I9U7	Zinc finger protein 207, b	znf207b	tr|A0A0R4IY38|A0A0R4IY38_DANRE Zinc finger protein 207, b OS=Danio rerio GN=znf207b PE=4 SV=1;tr|Q6P0T6|Q6P0T6_DANRE Zinc finger protein 207, b OS=Danio rerio GN=znf207b PE=2 SV=1;tr|A0A0R4IJ20|A0A0R4IJ20_DANRE Zinc finger protein 207, b OS=Danio rerio GN=	46.387	435	FALSE	FALSE	4	5	3	3	6	15.6	0.00081833	2.804	none	none	none	none	none	FALSE			FLASE	FALSE			FALSE	0	3	2	2					-3.62965	-3.36093	-3.64254			-3.51023		-3.61473	-3.53317		-3.51338
635	A0A0R4IJ22;F1QJB3			tr|A0A0R4IJ22|A0A0R4IJ22_DANRE Si:ch1073-280e3.1 OS=Danio rerio GN=si:ch1073-280e3.1 PE=3 SV=1;tr|F1QJB3|F1QJB3_DANRE Si:ch1073-280e3.1 (Fragment) OS=Danio rerio GN=si:ch1073-280e3.1 PE=3 SV=2	75.586	674	FALSE	FALSE	2	6	6	6	16	10.7	0.0019631	2.3114	none	none	none	none	none	FALSE			FLASE	FALSE			FALSE	0	2	3	0							-1.89435	-2.35362	-1.87562		-2.81298	-1.58762
636	E7FGM4;A0A0R4IJ26;F1QRP4;E7F339;A0A0R4IVQ1;A0A0R4ICB1;E7F055	Trinucleotide repeat-containing 6a	tnrc6a	tr|E7FGM4|E7FGM4_DANRE Trinucleotide repeat-containing 6a OS=Danio rerio GN=tnrc6a PE=1 SV=1;tr|A0A0R4IJ26|A0A0R4IJ26_DANRE Trinucleotide repeat-containing 6a OS=Danio rerio GN=tnrc6a PE=1 SV=1	180.63	1707	FALSE	FALSE	7	5	5	4	28	4.2	0.00064281	3.4182	none	none	none	none	turquoise	FALSE	0.135319	1.49281	TRUE	FALSE	0.185409	-0.222542	TRUE	3	4	4	3		-4.45291	-4.04017	-2.1414	-2.26379	-2.33712	-2.52074	-1.0864	-2.27403	-2.52851	-2.84166	-2.54381		-2.83008	-2.65863	-2.81993
637	A0A0R4IJ30;Q5U3A7;A0A0R4ILJ7	Dynamin-like 120 kDa protein, mitochondrial	opa1	tr|A0A0R4IJ30|A0A0R4IJ30_DANRE Dynamin-like 120 kDa protein, mitochondrial OS=Danio rerio GN=opa1 PE=1 SV=1;sp|Q5U3A7|OPA1_DANRE Dynamin-like 120 kDa protein, mitochondrial OS=Danio rerio GN=opa1 PE=2 SV=1	118.57	1034	FALSE	FALSE	3	29	29	29	97	36.2	0	31.758	none	none	none	none	yellow	FALSE	0.0265559	0.55644	TRUE	FALSE	0.206768	-0.28869	TRUE	4	4	4	4	-1.35412	-1.06628	-1.25628	-1.07154	-0.251236	-0.794228	-0.584238	-0.892769	-1.18605	-0.889608	-0.989679	-1.3698	-1.74133	-1.5896	-0.950207	-1.30876
638	A0A0R4IJ31;A0A0R4IC23	Si:dkey-219e21.4	si:dkey-219e21.4	tr|A0A0R4IJ31|A0A0R4IJ31_DANRE Si:dkey-219e21.4 OS=Danio rerio GN=si:dkey-219e21.4 PE=4 SV=1	46.843	410	FALSE	FALSE	2	15	15	15	52	40	0	70.413	none	none	none	none	blue	TRUE	0.00653638	-2.93986	TRUE	FALSE	0.0820337	0.58037	TRUE	4	3	4	4	-0.856672	0.668388	0.893537	-0.208834	-2.52002		-3.21166	-2.71558	-3.32621	-3.03972	-2.76285	-3.60271	-3.06275	-2.84034	-2.36065	-2.14628
639	F1QHM2;A0A0R4IJ35;E7F6W3	Si:ch211-156l18.7	si:ch211-156l18.7	tr|F1QHM2|F1QHM2_DANRE Si:ch211-156l18.7 OS=Danio rerio GN=si:ch211-156l18.7 PE=3 SV=1;tr|A0A0R4IJ35|A0A0R4IJ35_DANRE Si:ch211-156l18.7 OS=Danio rerio GN=si:ch211-156l18.7 PE=3 SV=1;tr|E7F6W3|E7F6W3_DANRE Si:ch211-156l18.7 OS=Danio rerio GN=si:ch211-156l18	41.717	365	TRUE	TRUE	3	7	2	2	2	18.4	1	-2	none	none	none	none	none	FALSE			FLASE	FALSE			FALSE	0	0	0	0
640	A0A0R4IJ38;F1QY43;F1QK93	26S proteasome non-ATPase regulatory subunit 1	psmd1	tr|A0A0R4IJ38|A0A0R4IJ38_DANRE Proteasome 26S subunit, non-ATPase 1 OS=Danio rerio GN=psmd1 PE=1 SV=1;tr|F1QY43|F1QY43_DANRE Proteasome 26S subunit, non-ATPase 1 (Fragment) OS=Danio rerio GN=psmd1 PE=1 SV=1;tr|F1QK93|F1QK93_DANRE Proteasome 26S subunit, no	107.11	964	TRUE	TRUE	3	46	46	46	753	58.7	0	323.31	none	none	none	none	turquoise	FALSE	0.0390887	0.713497	TRUE	FALSE	0.000156893	-0.70549	TRUE	4	4	4	4	1.23093	1.50783	1.87701	2.0627	2.70724	2.13349	2.21436	2.47735	2.53849	2.27618	2.35617	2.62986	1.80759	1.70542	1.72913	1.73659
641	F1R074;A0A0R4IJ40;A0A0R4IPG9	Agrin	agrn	tr|F1R074|F1R074_DANRE Agrin OS=Danio rerio GN=agrn PE=1 SV=2;tr|A0A0R4IJ40|A0A0R4IJ40_DANRE Agrin OS=Danio rerio GN=agrn PE=1 SV=1;tr|A0A0R4IPG9|A0A0R4IPG9_DANRE Agrin OS=Danio rerio GN=agrn PE=1 SV=1	204.04	1888	FALSE	FALSE	3	20	20	20	72	12.2	0	23.892	none	none	none	none	brown	FALSE	0.243919	-0.708448	TRUE	FALSE	0.0200461	1.23869	TRUE	4	4	4	4	-0.844128	0.572824	-0.127109	-0.548185	-0.516121	-0.749685	-1.98153	-0.533054	-3.01849	-1.60615	-2.7418	-2.97388	-1.52981	-0.765865	-1.76295	-1.32694
642	A0A0R4IJ41;A0A2C9F1R8;Q1LWB0	Tax1-binding protein 1 homolog A	tax1bp1a	tr|A0A0R4IJ41|A0A0R4IJ41_DANRE Tax1-binding protein 1 homolog A OS=Danio rerio GN=tax1bp1a PE=4 SV=1;tr|A0A2C9F1R8|A0A2C9F1R8_DANRE Tax1-binding protein 1 homolog A OS=Danio rerio GN=tax1bp1a PE=4 SV=1;sp|Q1LWB0|TXB1A_DANRE Tax1-binding protein 1 homolog A	89.825	783	FALSE	FALSE	3	3	3	3	10	3.3	0.010537	1.2951	none	none	none	none	none	FALSE			FLASE	FALSE			FALSE	1	2	3	2				-5.23141			-4.85376	-4.93654	-4.47849	-3.74351		-4.27975	-3.9694	-4.0972
643	Q6P0U5;A0A0R4IJ42;E9QI11;E9QED3	Transcription elongation factor A (SII), 3	tcea3	tr|Q6P0U5|Q6P0U5_DANRE Transcription elongation factor A (SII), 3 OS=Danio rerio GN=tcea3 PE=2 SV=1;tr|A0A0R4IJ42|A0A0R4IJ42_DANRE Transcription elongation factor A (SII), 3 OS=Danio rerio GN=tcea3 PE=4 SV=1;tr|E9QI11|E9QI11_DANRE Transcription elongation	45.922	409	FALSE	FALSE	4	7	7	7	10	24.7	0.0010068	2.6216	none	none	none	none	none	FALSE			FLASE	FALSE			FALSE	2	1	0	0	-3.47079	-2.69495					-3.61255
644	A0A0R4IJ45;Q1ECV3;B8JMD9			tr|A0A0R4IJ45|A0A0R4IJ45_DANRE MOB kinase activator 2b (Fragment) OS=Danio rerio GN=mob2b PE=4 SV=2;tr|Q1ECV3|Q1ECV3_DANRE MOB kinase activator 2b OS=Danio rerio GN=mob2b PE=2 SV=1;tr|B8JMD9|B8JMD9_DANRE MOB kinase activator 2b (Fragment) OS=Danio rerio GN	23.68	206	FALSE	FALSE	3	9	9	9	34	28.6	0.0019654	2.3166	none	none	none	none	grey	FALSE	0.908437	-0.0754151	TRUE	FALSE	0.946577	-0.0302361	TRUE	4	4	3	4	-1.03324	-2.48466	-2.42857	-2.86267	-1.86232	-1.76174	-2.97432	-2.51241	-1.5251		-2.82634	-2.82074	-2.44194	-1.90811	-2.8554	-2.47839
645	Q6AZB2;A0A0R4IJ61;B0S6X0;F1REG7	Succinyl-CoA:3-ketoacid-coenzyme A transferase (EC 2.8.3.5)	oxct1a fj36f06 fj48g08 oxct1 wu:fj36f06 wu:fj48g08 zgc:92003	tr|Q6AZB2|Q6AZB2_DANRE Succinyl-CoA:3-ketoacid-coenzyme A transferase OS=Danio rerio GN=oxct1a PE=1 SV=1;tr|A0A0R4IJ61|A0A0R4IJ61_DANRE Succinyl-CoA:3-ketoacid-coenzyme A transferase OS=Danio rerio GN=oxct1a PE=1 SV=1	57.202	525	FALSE	FALSE	4	6	6	6	13	11	0.0035574	1.8268	none	none	none	none	none	FALSE			FLASE	FALSE			FALSE	0	4	1	0					-2.59698	-2.95379	-2.8283	-2.76129				-3.26892
646	A0A0R4IR43;A0A0R4IJ67;A0A0R4II55	Anoctamin	ano1	tr|A0A0R4IR43|A0A0R4IR43_DANRE Anoctamin OS=Danio rerio GN=ano1 PE=3 SV=1;tr|A0A0R4IJ67|A0A0R4IJ67_DANRE Anoctamin OS=Danio rerio GN=ano1 PE=3 SV=1	107.42	925	FALSE	FALSE	3	17	17	17	95	16.8	0	15.58	none	none	none	none	red	TRUE	0.00060243	-2.95983	TRUE	FALSE			FALSE	4	3	2	4	-1.11822	-0.416531	-0.606308	-1.26749	-3.83001	-3.64115		-3.96474	-2.58049			-3.85595	-0.293343	0.721621	-0.699392	0.398087
647	Q568N7;A0A0R4IJ69	GM2 ganglioside activator (Zgc:110188) (Zgc:110188 protein)	gm2a zgc:110188	tr|Q568N7|Q568N7_DANRE GM2 ganglioside activator OS=Danio rerio GN=gm2a PE=1 SV=1;tr|A0A0R4IJ69|A0A0R4IJ69_DANRE GM2 ganglioside activator OS=Danio rerio GN=gm2a PE=1 SV=1	21.584	200	FALSE	FALSE	2	5	5	5	102	32	0	38.201	none	none	none	none	blue	FALSE	0.0531405	0.347545	TRUE	FALSE	0.00593086	-1.01867	TRUE	4	4	4	4	1.26929	1.02188	1.29907	1.09359	1.4078	1.29748	1.62068	1.74805	1.2019	1.90644	1.48549	1.27053	0.46335	0.143835	0.967234	0.215252
648	A0A0R4IJ71;E9QCV2	Plectin b	plecb	tr|A0A0R4IJ71|A0A0R4IJ71_DANRE Plectin b OS=Danio rerio GN=plecb PE=1 SV=1;tr|E9QCV2|E9QCV2_DANRE Plectin b OS=Danio rerio GN=plecb PE=1 SV=1	532.73	4647	FALSE	FALSE	2	547	547	6	22113	80.6	0	323.31	none	none	none	none	blue	FALSE	0.000914274	-0.739605	TRUE	FALSE	0.0159532	-0.485343	TRUE	4	4	4	4	7.67125	7.83473	7.81161	7.75754	7.24573	7.04576	6.9325	6.89272	7.53158	7.27804	6.83796	7.30866	6.71877	6.73717	6.76486	6.79406
649	A0A0R4IJ75	Integrator complex subunit 1	ints1	tr|A0A0R4IJ75|A0A0R4IJ75_DANRE Integrator complex subunit 1 OS=Danio rerio GN=ints1 PE=1 SV=1	244.75	2192	FALSE	FALSE	1	8	8	8	15	5.3	0.016278	1.1263	none	none	none	none	none	FALSE			FLASE	FALSE			FALSE	0	0	0	1															-1.28791
650	A0A0R4IJA4;F1QLH9	Nucleobindin 1	nucb1	tr|A0A0R4IJA4|A0A0R4IJA4_DANRE Nucleobindin 1 OS=Danio rerio GN=nucb1 PE=1 SV=1;tr|F1QLH9|F1QLH9_DANRE Nucleobindin 1 OS=Danio rerio GN=nucb1 PE=1 SV=1	53.84	455	TRUE	FALSE	2	22	22	22	244	58.2	0	99.792	none	none	none	none	greenyellow	FALSE	0.0418755	0.468139	TRUE	FALSE	0.391331	0.331561	TRUE	4	4	4	4	-0.0677891	0.263035	-0.0502415	-0.0645046	0.434502	0.243002	0.422443	0.853108	-1.02665	0.423014	0.234632	-0.284645	0.0429993	-0.0812836	0.0944138	0.61647
651	A0A0R4IJB1;A0A0R4IUX5	Si:dkey-74k8.3	si:dkey-74k8.3	tr|A0A0R4IJB1|A0A0R4IJB1_DANRE Si:dkey-74k8.3 OS=Danio rerio GN=si:dkey-74k8.3 PE=4 SV=1	26.296	239	FALSE	FALSE	2	3	3	3	19	10.5	0	7.4648	none	none	none	none	none	FALSE			FLASE	FALSE			FALSE	2	2	1	3		-1.09323	-4.73895		-3.18038			-3.43154		-3.9748			-3.30858	-1.66864		-2.4282
652	F1R6A1;A0A0R4IJB2;F1QDE4;R4GE91	Hydroxymethylbilane synthase, b	hmbsb	tr|F1R6A1|F1R6A1_DANRE Hydroxymethylbilane synthase, b OS=Danio rerio GN=hmbsb PE=1 SV=1;tr|A0A0R4IJB2|A0A0R4IJB2_DANRE Hydroxymethylbilane synthase, b OS=Danio rerio GN=hmbsb PE=1 SV=1;tr|F1QDE4|F1QDE4_DANRE Hydroxymethylbilane synthase, b (Fragment) OS=D	39.469	360	FALSE	FALSE	4	4	1	1	5	9.4	0.018021	1.0795	none	none	none	none	none	FALSE			FLASE	FALSE			FALSE	1	0	0	0				-3.84432
653	A0A0R4IJB4;A7MBL8;Q08BD6	Zgc:153916	zgc:153916	tr|A0A0R4IJB4|A0A0R4IJB4_DANRE Zgc:153916 OS=Danio rerio GN=zgc:153916 PE=1 SV=1;sp|A7MBL8|PKN2_DANRE Serine/threonine-protein kinase N2 OS=Danio rerio GN=pkn2 PE=2 SV=1	110.62	977	FALSE	FALSE	3	13	13	10	28	17.2	0.00026062	7.3098	none	none	none	none	none	FALSE			FLASE	FALSE			FALSE	2	1	2	3		-1.66129	-1.38087		-1.73546				-1.33103		-1.88186			-0.500214	-1.79724	-1.34791
654	A0A0R4IJC7;E9QCT7	YME1-like 1b	yme1l1b	tr|A0A0R4IJC7|A0A0R4IJC7_DANRE YME1-like 1b OS=Danio rerio GN=yme1l1b PE=1 SV=1;tr|E9QCT7|E9QCT7_DANRE YME1-like 1a OS=Danio rerio GN=yme1l1a PE=1 SV=1	79.954	722	FALSE	FALSE	2	6	6	2	28	8.6	0.016281	1.1274	none	none	none	none	turquoise	FALSE	0.000111469	1.3127	TRUE	FALSE	0.0570343	-0.766294	TRUE	4	4	4	3	-3.20786	-3.1283	-3.45206	-3.28186	-1.80183	-1.98613	-2.00414	-2.02716	-1.76726	-2.09836	-1.86888	-2.57414		-2.91447	-3.27454	-2.34135
655	A0A0R4IJD3;A0A0R4IBM1			tr|A0A0R4IJD3|A0A0R4IJD3_DANRE Serine hydroxymethyltransferase 2 (mitochondrial) OS=Danio rerio GN=shmt2 PE=1 SV=1;tr|A0A0R4IBM1|A0A0R4IBM1_DANRE Serine hydroxymethyltransferase 2 (mitochondrial) OS=Danio rerio GN=shmt2 PE=1 SV=1	54.36	491	TRUE	FALSE	2	22	22	22	361	53.4	0	240.67	none	none	none	none	turquoise	FALSE	0.00181752	0.561765	TRUE	FALSE	0.553923	-0.0712881	TRUE	4	4	4	4	0.518751	0.683769	0.746422	0.567133	1.10441	1.36189	1.17828	1.11856	1.1585	1.39406	1.103	1.21591	1.22888	1.30754	0.874571	1.17533
656	A0A0R4IJE4;A0A0R4IW08;A0A0G2L5U5	Zgc:194469	zgc:194469	tr|A0A0R4IJE4|A0A0R4IJE4_DANRE Zgc:194469 OS=Danio rerio GN=zgc:194469 PE=1 SV=1;tr|A0A0R4IW08|A0A0R4IW08_DANRE Zgc:194469 OS=Danio rerio GN=zgc:194469 PE=1 SV=1	38.843	347	FALSE	FALSE	3	10	9	9	121	32.6	0	14.185	none	none	none	none	blue	FALSE	0.201879	-0.289531	TRUE	FALSE	0.221018	-0.178967	TRUE	4	4	4	4	-0.304045	-0.603342	-0.0447578	0.0775948	-0.390295	-0.666706	-0.631733	-0.343941	-0.676281	-0.856289	-0.830416	-0.728939	-0.856806	-0.644567	-1.15312	-1.1533
657	A0A0R4IJF3;A0A0R4ILG8	DnaJ (Hsp40) homolog, subfamily C, member 17	dnajc17	tr|A0A0R4IJF3|A0A0R4IJF3_DANRE DnaJ (Hsp40) homolog, subfamily C, member 17 OS=Danio rerio GN=dnajc17 PE=1 SV=1	35.052	307	FALSE	FALSE	2	9	9	9	22	35.8	0.00025562	6.8617	none	none	none	none	none	FALSE			FLASE	FALSE			FALSE	4	1	0	1	-3.41431	-3.44202	-2.75437	-2.84409	-3.57948									-4.39046
658	A0A0R4IJF5;Q6PBL0	Mitochondrial import inner membrane translocase subunit tim16	pam16	tr|A0A0R4IJF5|A0A0R4IJF5_DANRE Mitochondrial import inner membrane translocase subunit tim16 OS=Danio rerio GN=pam16 PE=1 SV=1;sp|Q6PBL0|TIM16_DANRE Mitochondrial import inner membrane translocase subunit tim16 OS=Danio rerio GN=pam16 PE=2 SV=1	14.244	129	FALSE	FALSE	2	2	2	2	6	12.4	0.0032112	1.8944	none	none	none	none	none	FALSE			FLASE	FALSE			FALSE	1	0	0	0		-2.97082
659	A0A0R4IJG9;A0A0R4IX86	Protein kinase, cAMP-dependent, regulatory, type I, beta (Fragment)	prkar1b	tr|A0A0R4IJG9|A0A0R4IJG9_DANRE Protein kinase, cAMP-dependent, regulatory, type I, beta (Fragment) OS=Danio rerio GN=prkar1b PE=1 SV=1;tr|A0A0R4IX86|A0A0R4IX86_DANRE Protein kinase, cAMP-dependent, regulatory, type I, beta OS=Danio rerio GN=prkar1b PE=1 SV	24.439	217	FALSE	FALSE	2	11	3	3	7	42.9	0.00044893	4.2032	none	none	none	none	none	FALSE			FLASE	FALSE			FALSE	1	0	0	0		-0.769285
660	A0A0R4IJJ3	Si:dkey-16p6.1	si:dkey-16p6.1	tr|A0A0R4IJJ3|A0A0R4IJJ3_DANRE Si:dkey-16p6.1 OS=Danio rerio GN=si:dkey-16p6.1 PE=4 SV=1	122.01	1065	TRUE	FALSE	1	21	1	1	1	22.2	1	-2	none	none	none	none	none	FALSE			FLASE	FALSE			FALSE	0	0	0	0
661	A0A0R4IJL2	Alpha-galactosidase (EC 3.2.1.-)	naga	tr|A0A0R4IJL2|A0A0R4IJL2_DANRE N-acetylgalactosaminidase, alpha OS=Danio rerio GN=naga PE=1 SV=1	49.319	437	FALSE	FALSE	1	6	6	6	99	18.3	0	33.982	none	none	none	none	turquoise	FALSE	0.0213161	0.454838	TRUE	FALSE	0.697714	-0.103023	TRUE	4	4	4	4	-1.21417	-1.17685	-1.04504	-1.15746	-0.382399	-0.803686	-0.92234	-0.665743	-0.580135	-0.857603	-0.367557	-0.406864	-0.847471	-0.0123978	-0.703079	-1.0613
662	A0A0R4IU05;A0A0R4IJN1;A0A0R4IEY3	AP-1 complex subunit gamma	ap1g1	tr|A0A0R4IU05|A0A0R4IU05_DANRE Adaptor-related protein complex 1, gamma 1 subunit OS=Danio rerio GN=ap1g1 PE=1 SV=1;tr|A0A0R4IJN1|A0A0R4IJN1_DANRE Adaptor-related protein complex 1, gamma 1 subunit (Fragment) OS=Danio rerio GN=ap1g1 PE=1 SV=1	91.093	819	FALSE	FALSE	3	27	27	25	148	33.8	0	38.51	none	none	none	none	grey	FALSE	0.617497	0.284695	TRUE	FALSE	0.562173	0.216507	TRUE	4	4	4	4	-2.13836	-0.454012	-0.802973	-0.289467	-0.931845	-0.662701	-0.670797	-0.280685	-0.352305	-1.61719	-1.40066	-0.450678	-1.11881	-0.776472	-0.468847	-0.590675
663	Q6IQK3;A0A0R4IJN3;Q7SZZ5;Q6DGI1	Vesicle-associated membrane protein 3 (Cellubrevin)	vamp3	tr|Q6IQK3|Q6IQK3_DANRE Vesicle-associated membrane protein 3 (Cellubrevin) OS=Danio rerio GN=vamp3 PE=1 SV=1;tr|A0A0R4IJN3|A0A0R4IJN3_DANRE Vesicle-associated membrane protein 3 (cellubrevin) (Fragment) OS=Danio rerio GN=vamp3 PE=1 SV=1;tr|Q7SZZ5|Q7SZZ5_DA	11.355	102	FALSE	FALSE	4	8	8	2	126	52	0	126.01	none	none	none	none	blue	FALSE	0.00326476	-1.88958	TRUE	FALSE	0.663726	0.244516	TRUE	4	4	4	4	1.36365	1.23844	1.03948	0.952915	0.103928	-1.19546	-0.808039	-1.06428	-1.22908	-1.38052	-0.528753	0.115097	0.23403	-0.921457	-1.46328	0.10552
664	A0A0R4IJN8;A0A0R4IN25;F1QMW2;X1WBS6			tr|A0A0R4IJN8|A0A0R4IJN8_DANRE X-linked inhibitor of apoptosis OS=Danio rerio GN=xiap PE=4 SV=1;tr|A0A0R4IN25|A0A0R4IN25_DANRE X-linked inhibitor of apoptosis OS=Danio rerio GN=xiap PE=4 SV=1;tr|F1QMW2|F1QMW2_DANRE X-linked inhibitor of apoptosis OS=Danio	36.361	321	FALSE	FALSE	4	6	6	6	30	19.3	0.00023736	5.2259	none	none	none	none	pink	FALSE			FLASE	FALSE			FALSE	4	1	4	2	-3.39697	-3.08678	-2.9988	-3.6246	-3.44183				-3.95347	-3.32181	-3.36597	-3.67131	-3.05635	-4.234
665	A0A0R4IJP7;A0A0R4IJ66;A0A0R4ISB0	Zinc finger protein 185 with LIM domain	znf185	tr|A0A0R4IJP7|A0A0R4IJP7_DANRE Zinc finger protein 185 with LIM domain OS=Danio rerio GN=znf185 PE=1 SV=1;tr|A0A0R4IJ66|A0A0R4IJ66_DANRE Zinc finger protein 185 with LIM domain OS=Danio rerio GN=znf185 PE=4 SV=1;tr|A0A0R4ISB0|A0A0R4ISB0_DANRE Zinc finger p	117.51	1089	TRUE	TRUE	3	59	59	59	1957	72	0	323.31	none	none	none	none	blue	FALSE	0.00733035	-1.00899	TRUE	FALSE	0.0186731	-0.548401	TRUE	4	4	4	4	5.08548	5.36025	5.23435	4.75975	4.25915	4.17062	4.33098	3.64311	4.41046	4.43405	3.85884	4.15171	3.84063	3.82941	3.59789	3.39351
666	A0A0R4IJQ7;F1QCH7	Zgc:162816	zgc:162816	tr|A0A0R4IJQ7|A0A0R4IJQ7_DANRE Zgc:162816 OS=Danio rerio GN=zgc:162816 PE=1 SV=1;tr|F1QCH7|F1QCH7_DANRE Zgc:162816 (Fragment) OS=Danio rerio GN=zgc:162816 PE=1 SV=2	38.133	342	FALSE	FALSE	2	6	6	6	21	17.8	0.00064295	3.4185	none	none	none	none	turquoise	FALSE	0.115293	0.451371	TRUE	FALSE	0.152801	-0.224946	TRUE	3	4	4	4		-2.96242	-2.59374	-3.01231	-2.10434	-2.75327	-2.49527	-2.26626	-2.44074	-2.57285	-2.52801	-2.03939	-2.49196	-2.66979	-2.54377	-2.77525
667	A0A0R4IJR6;A0A0R4IL00;A0A0R4IQ86	Cadherin 30	cdh1 cdh30	tr|A0A0R4IJR6|A0A0R4IJR6_DANRE Cadherin 1, type 1, E-cadherin (epithelial) OS=Danio rerio GN=cdh1 PE=1 SV=1;tr|A0A0R4IL00|A0A0R4IL00_DANRE Cadherin 1, type 1, E-cadherin (epithelial) OS=Danio rerio GN=cdh1 PE=1 SV=1;tr|A0A0R4IQ86|A0A0R4IQ86_DANRE Cadherin	95.268	864	FALSE	FALSE	3	24	24	24	352	26.2	0	87.487	none	none	none	none	turquoise	FALSE	0.000848706	1.4078	TRUE	FALSE	0.00390948	0.52814	TRUE	4	4	4	4	0.237057	0.808849	0.440304	0.820086	2.0295	1.99818	1.77155	2.13827	1.51061	1.72358	1.71503	2.0238	2.15071	2.28001	2.38682	2.26804
668	E7F648;A0A0R4IJS0;F1QCU5;Q6PGZ0	Centrosomal protein of 63 kDa	cep63	tr|E7F648|E7F648_DANRE Centrosomal protein of 63 kDa OS=Danio rerio GN=cep63 PE=4 SV=1;tr|A0A0R4IJS0|A0A0R4IJS0_DANRE Centrosomal protein of 63 kDa OS=Danio rerio GN=cep63 PE=4 SV=1;tr|F1QCU5|F1QCU5_DANRE Centrosomal protein of 63 kDa OS=Danio rerio GN=cep	79.967	689	FALSE	FALSE	4	4	4	4	14	8.6	0.014658	1.1648	none	none	none	none	none	FALSE			FLASE	FALSE			FALSE	0	0	0	2														-0.638666		-0.580483
669	A0A0R4IJS1;F8W5T2	Collagen, type IV, alpha 3 (Goodpasture antigen)-binding protein b	col4a3bpb	tr|A0A0R4IJS1|A0A0R4IJS1_DANRE Collagen, type IV, alpha 3 (Goodpasture antigen)-binding protein b OS=Danio rerio GN=col4a3bpb PE=1 SV=1	55.039	485	FALSE	FALSE	2	17	17	2	109	47	0	68.982	none	none	none	none	turquoise	TRUE	0.000915767	2.1348	TRUE	FALSE	0.528759	-0.158268	TRUE	3	4	4	4	-3.53633	-2.76749		-3.11588	-0.981756	-0.842451	-1.2132	-0.98299	0.784513	0.299406	-0.10914	0.109331	0.453922	-0.199989	0.206091	-0.00898743
670	A0A0R4IJS6	Uncharacterized protein	khdrbs3	tr|A0A0R4IJS6|A0A0R4IJS6_DANRE KH RNA binding domain containing, signal transduction associated 3 OS=Danio rerio PE=4 SV=1	27.353	247	FALSE	TRUE	1	2	2	1	9	13.4	0.03329	0.82788	none	none	none	none	none	FALSE			FLASE	FALSE			FALSE	1	0	0	0			-2.85523
671	Q5RGI2;A0A0R4IJT3	Nucleoporin 107	nup107	tr|Q5RGI2|Q5RGI2_DANRE Nucleoporin 107 OS=Danio rerio GN=nup107 PE=1 SV=1;tr|A0A0R4IJT3|A0A0R4IJT3_DANRE Nucleoporin 107 OS=Danio rerio GN=nup107 PE=1 SV=1	105.4	919	TRUE	FALSE	2	21	21	21	84	29.3	0	25.978	none	none	none	none	turquoise	FALSE	0.311218	0.326955	TRUE	FALSE	0.121582	-0.591068	TRUE	3	4	4	4		-1.3548	-1.15336	-0.82708	-0.320167	-0.733616	-1.13868	-0.946709	-0.57929	-1.01452	-0.524158	-0.120016	-0.823639	-0.573358	-1.46089	-1.74437
672	Q6NX09;A0A0R4IJT7;B8A4K2;F1RC38	Hexokinase 1	hk1	tr|Q6NX09|Q6NX09_DANRE Hexokinase 1 OS=Danio rerio GN=hk1 PE=1 SV=1;tr|A0A0R4IJT7|A0A0R4IJT7_DANRE Hexokinase 1 OS=Danio rerio GN=hk1 PE=1 SV=1	102.76	918	TRUE	TRUE	4	52	52	45	574	58	0	323.31	none	none	none	none	blue	FALSE	0.921959	0.013607	TRUE	FALSE	0.0428523	-0.343025	TRUE	4	4	4	4	1.28255	1.65734	1.32652	1.65888	1.54456	1.46146	1.51294	1.46075	1.85489	1.41443	1.43262	1.80755	1.21136	1.22031	1.23251	1.47321
673	A0A0R4IJV2;E9QD53;Q567H4;E9QHQ2;A0A0R4IFU8			tr|A0A0R4IJV2|A0A0R4IJV2_DANRE cAMP-responsive element-binding protein 1b OS=Danio rerio GN=creb1b PE=1 SV=1;tr|E9QD53|E9QD53_DANRE cAMP-responsive element modulator a OS=Danio rerio GN=crema PE=4 SV=1	34.541	324	FALSE	FALSE	5	7	1	1	10	15.7	0.017253	1.113	none	none	none	none	none	FALSE			FLASE	FALSE			FALSE	0	0	2	1									-3.78394		-3.52047			-3.63145
674	A0A0R4IJV5	DEAD (Asp-Glu-Ala-Asp) box polypeptide 52	ddx52	tr|A0A0R4IJV5|A0A0R4IJV5_DANRE DEAD (Asp-Glu-Ala-Asp) box polypeptide 52 OS=Danio rerio GN=ddx52 PE=1 SV=1	68.511	608	FALSE	FALSE	1	5	5	5	7	12.8	0.0042719	1.7455	none	none	none	none	none	FALSE			FLASE	FALSE			FALSE	0	2	1	1					-2.75306	-3.02867						-2.61408			-2.34118
675	A0A0R4IJX3;F1QF23;E9QED1;B0CLV3			tr|A0A0R4IJX3|A0A0R4IJX3_DANRE Cell adhesion molecule 4 OS=Danio rerio GN=cadm4 PE=4 SV=1;tr|F1QF23|F1QF23_DANRE Cell adhesion molecule 4 OS=Danio rerio GN=cadm4 PE=4 SV=1;tr|E9QED1|E9QED1_DANRE Cell adhesion molecule 4 OS=Danio rerio GN=cadm4 PE=4 SV=2;tr	43.03	389	FALSE	FALSE	4	2	2	2	9	7.7	0.0008285	2.9647	none	none	none	none	none	FALSE			FLASE	FALSE			FALSE	1	0	0	0		-4.07824
676	A0A0R4IJX6;A0A0R4IPA1	Calcium-activated nucleotidase 1b	cant1b	tr|A0A0R4IJX6|A0A0R4IJX6_DANRE Calcium-activated nucleotidase 1b OS=Danio rerio GN=cant1b PE=4 SV=1	44.729	400	FALSE	FALSE	2	3	3	3	10	11.5	0.00083595	3.0876	none	none	none	none	turquoise	FALSE			FLASE	FALSE	0.13517	0.303274	TRUE	2	2	4	3	-4.78595	-4.55825					-4.58548	-4.39125	-4.44311	-4.56164	-4.17724	-4.40605	-4.2168	-3.75976		-4.30466
677	A0A0R4IJY8;Q3B747;A0A0R4IIT4			tr|A0A0R4IJY8|A0A0R4IJY8_DANRE MICOS complex subunit OS=Danio rerio GN=apooa PE=1 SV=1;tr|Q3B747|Q3B747_DANRE MICOS complex subunit OS=Danio rerio GN=apooa PE=1 SV=1;tr|A0A0R4IIT4|A0A0R4IIT4_DANRE MICOS complex subunit OS=Danio rerio GN=apooa PE=1 SV=1	23.509	216	FALSE	FALSE	3	4	4	4	11	38.9	0	12.544	none	none	none	none	blue	FALSE			FLASE	FALSE			FALSE	0	4	2	3					-2.03292	-1.79343	-2.77282	-1.82211	-2.05418			-2.03439	-2.30444	-1.77779		-1.54959
678	A0A0R4IK06;A2CER9	Ankyrin repeat and FYVE domain-containing 1	ankfy1	tr|A0A0R4IK06|A0A0R4IK06_DANRE Ankyrin repeat and FYVE domain-containing 1 OS=Danio rerio GN=ankfy1 PE=1 SV=2;tr|A2CER9|A2CER9_DANRE Ankyrin repeat and FYVE domain-containing 1 OS=Danio rerio GN=ankfy1 PE=1 SV=1	127.66	1167	FALSE	FALSE	2	17	17	17	80	22.9	0	81.775	none	none	none	none	turquoise	FALSE	0.307756	0.746202	TRUE	FALSE	0.00803362	-0.969551	TRUE	3	4	4	4		-1.28757	-1.77817	-3.42156	-1.29073	-1.25568	-1.39666	-1.72187	-0.75345	-1.31741	-1.30233	-0.614881	-1.86444	-1.93257	-2.43564	-1.63362
679	A0A0R4IK14;A0A0R4INT2	SH3 domain-containing 21	sh3d21	tr|A0A0R4IK14|A0A0R4IK14_DANRE SH3 domain-containing 21 OS=Danio rerio GN=sh3d21 PE=1 SV=1	47.582	425	TRUE	TRUE	2	27	27	16	441	64.2	0	210.86	none	none	none	none	blue	FALSE	0.00138277	-1.18598	TRUE	FALSE	0.00918573	-0.559911	TRUE	4	4	4	4	2.44021	2.52774	2.38316	2.1965	1.13231	0.942434	1.59189	1.13707	1.64647	1.51227	1.612	1.10217	0.796495	0.964109	0.766338	1.10632
680	A0A0R4IK35	Epoxide hydrolase 5	ephx5	tr|A0A0R4IK35|A0A0R4IK35_DANRE Epoxide hydrolase 5 OS=Danio rerio GN=ephx5 PE=1 SV=1	29.842	261	FALSE	FALSE	1	4	4	4	10	25.7	0	8.67	none	none	none	none	none	FALSE			FLASE	FALSE			FALSE	2	1	0	0	-4.84961	-1.46621					-3.33909
681	A0A0R4IWL5;A0A0R4IK45;A5WWC4	Calpain 8	capn8	tr|A0A0R4IWL5|A0A0R4IWL5_DANRE Calpain 8 OS=Danio rerio GN=capn8 PE=1 SV=1;tr|A0A0R4IK45|A0A0R4IK45_DANRE Calpain 8 OS=Danio rerio GN=capn8 PE=1 SV=1;tr|A5WWC4|A5WWC4_DANRE Calpain 8 OS=Danio rerio GN=capn8 PE=1 SV=1	79.068	701	FALSE	FALSE	3	6	5	5	15	11.1	0.00065934	3.824	none	none	none	none	none	FALSE			FLASE	FALSE			FALSE	2	0	0	0	-1.56227	-1.81027
682	A0A0R4IK68;A0A0R4ILJ5;A0A0R4IZK6;A0A0R4IY76;A0A0R4IWM1	Pantothenate kinase 4	pank4	tr|A0A0R4IK68|A0A0R4IK68_DANRE Pantothenate kinase 4 OS=Danio rerio GN=pank4 PE=1 SV=1;tr|A0A0R4ILJ5|A0A0R4ILJ5_DANRE Pantothenate kinase 4 (Fragment) OS=Danio rerio GN=pank4 PE=1 SV=1;tr|A0A0R4IZK6|A0A0R4IZK6_DANRE Pantothenate kinase 4 (Fragment) OS=Dani	55.687	496	FALSE	FALSE	5	6	6	5	19	14.1	0.00023491	4.9929	none	none	none	none	red	FALSE	0.165672	-0.404637	TRUE	FALSE			FALSE	3	4	0	2		-3.81671	-3.42225	-3.11508	-3.66833	-3.75361	-3.84687	-4.15512						-3.67545		-3.20189
683	A0A0R4IK94;F1R235;Q1RM35			tr|A0A0R4IK94|A0A0R4IK94_DANRE Cilia- and flagella-associated protein 36 OS=Danio rerio GN=cfap36 PE=4 SV=1;tr|F1R235|F1R235_DANRE Cilia- and flagella-associated protein 36 OS=Danio rerio GN=cfap36 PE=4 SV=1;sp|Q1RM35|CFA36_DANRE Cilia- and flagella-associ	39.163	347	FALSE	FALSE	3	3	3	3	10	13.5	0.00024313	5.7141	none	none	none	none	none	FALSE			FLASE	FALSE			FALSE	1	2	3	1		-4.77122					-4.33108	-4.38717	-4.18008	-4.25957	-4.4209		-4.33833
684	A0A0R4IKC7;A0A0R4IHE0;A0A0R4IZN1;A0A0J9YJB5	Bloodthirsty-related gene family, member 24	btr24	tr|A0A0R4IKC7|A0A0R4IKC7_DANRE Bloodthirsty-related gene family, member 24 OS=Danio rerio GN=btr24 PE=4 SV=1;tr|A0A0R4IHE0|A0A0R4IHE0_DANRE Bloodthirsty-related gene family, member 24 OS=Danio rerio GN=btr24 PE=4 SV=1;tr|A0A0R4IZN1|A0A0R4IZN1_DANRE Bloodth	63.415	552	TRUE	FALSE	4	6	1	1	18	12.5	0.0092133	1.3606	none	none	none	none	blue	FALSE			FLASE	FALSE			FALSE	3	2	1	3	-2.55301	-2.96801	-0.681877				-3.89201	-4.22067	-2.94716				-3.56975	-3.42534	-2.66637
685	F8W5Q4;A0A0R4IKD6;A0JME2	Activating transcription factor 7-interacting protein 1	atf7ip	tr|F8W5Q4|F8W5Q4_DANRE Activating transcription factor 7-interacting protein 1 OS=Danio rerio GN=atf7ip PE=1 SV=1;tr|A0A0R4IKD6|A0A0R4IKD6_DANRE Activating transcription factor 7-interacting protein 1 OS=Danio rerio GN=atf7ip PE=1 SV=1;sp|A0JME2|MCAF1_DANR	90.009	858	TRUE	FALSE	3	9	9	9	30	15.4	0	30.06	none	none	none	none	turquoise	FALSE			FLASE	FALSE	0.0840357	-0.499589	TRUE	0	4	4	4					-2.25743	-1.61571	-1.8729	-2.09535	-1.66239	-1.86996	-2.04443	-1.53338	-2.3313	-2.79301	-1.75164	-2.23257
686	A0A0R4IKF0	Apolipoprotein A-Ib	apoa1b	tr|A0A0R4IKF0|A0A0R4IKF0_DANRE Apolipoprotein A-Ib OS=Danio rerio GN=apoa1b PE=1 SV=1	30.139	257	FALSE	FALSE	1	52	52	52	5496	92.6	0	323.31	none	none	none	none	turquoise	FALSE	0.0154925	0.993231	TRUE	FALSE	0.61618	-0.0686674	TRUE	4	4	4	4	7.48412	8.0184	7.65435	7.51339	8.54316	8.24292	8.61264	9.24446	9.79328	9.41113	9.68714	9.84207	9.75045	9.56289	9.75532	9.39029
687	B7SEE1;B0S682;A0A0R4IKF1	Interferon regulatory factor 5	irf5	tr|B7SEE1|B7SEE1_DANRE Interferon regulatory factor 5 OS=Danio rerio GN=irf5 PE=2 SV=1;tr|B0S682|B0S682_DANRE Interferon regulatory factor 5 OS=Danio rerio GN=irf5 PE=4 SV=1;tr|A0A0R4IKF1|A0A0R4IKF1_DANRE Interferon regulatory factor 5 OS=Danio rerio GN=ir	56.053	498	FALSE	FALSE	3	2	2	2	5	5.2	0.00063627	3.2735	none	none	none	none	none	FALSE			FLASE	FALSE			FALSE	0	0	0	0
688	A0A0R4IKF7	Sulfite oxidase	suox	tr|A0A0R4IKF7|A0A0R4IKF7_DANRE Sulfite oxidase OS=Danio rerio GN=suox PE=1 SV=1	63.047	574	FALSE	FALSE	1	2	2	2	81	4.5	0.0084094	1.4351	none	none	none	none	turquoise	FALSE			FLASE	FALSE	0.236453	-0.62709	TRUE	1	4	3	4	1.86197				3.94017	1.40221	4.0307	3.87292		3.50831	3.25244	3.11384	3.52559	2.82408	2.65179	1.6563
689	A0A0R4IKH3;A0A140LFU9;A0A1D5NSI5;A0A140LFP2	Zgc:55733	zgc:55733	tr|A0A0R4IKH3|A0A0R4IKH3_DANRE Zgc:55733 OS=Danio rerio GN=zgc:55733 PE=1 SV=1;tr|A0A140LFU9|A0A140LFU9_DANRE Zgc:55733 (Fragment) OS=Danio rerio GN=zgc:55733 PE=1 SV=1;tr|A0A1D5NSI5|A0A1D5NSI5_DANRE Zgc:55733 (Fragment) OS=Danio rerio GN=zgc:55733 PE=1 SV	32.539	289	FALSE	TRUE	4	14	8	8	56	47.1	0	28.593	none	none	none	none	turquoise	FALSE	0.00142078	1.84378	TRUE	FALSE	0.957516	-0.0141816	TRUE	3	4	4	4	-3.12898		-2.67963	-2.57389	-0.722761	-0.769302	-1.07839	-1.23109	-0.131102	-0.513084	-0.944921	-0.578449	-0.0933685	-0.45447	-0.657167	-1.01928
690	Q2YDQ8;A0A0R4IKH4	5-phosphohydroxy-L-lysine phospho-lyase (Zgc:123007)	phykpl zgc:123007	tr|Q2YDQ8|Q2YDQ8_DANRE 5-phosphohydroxy-L-lysine phospho-lyase OS=Danio rerio GN=phykpl PE=1 SV=1;tr|A0A0R4IKH4|A0A0R4IKH4_DANRE 5-phosphohydroxy-L-lysine phospho-lyase OS=Danio rerio GN=phykpl PE=1 SV=1	50.008	447	FALSE	FALSE	2	4	4	4	10	9.8	0.00045362	4.3824	none	none	none	none	none	FALSE			FLASE	FALSE			FALSE	1	2	0	1		-5.6312					-4.87969	-4.64548						-4.86932
691	A0A0R4IKI3	Tripartite motif-containing 25	trim25	tr|A0A0R4IKI3|A0A0R4IKI3_DANRE Tripartite motif-containing 25 OS=Danio rerio GN=trim25 PE=1 SV=1	74.336	654	FALSE	FALSE	1	32	32	20	361	57.3	0	204.38	none	none	none	none	blue	FALSE	0.273882	-0.202161	TRUE	FALSE	0.516873	-0.196609	TRUE	4	4	4	4	0.651869	0.753	1.039	1.14097	0.739731	0.448322	0.81476	0.773382	1.4596	0.608065	0.699257	0.861851	0.53648	1.31669	0.340168	0.649006
692	A0A0R4IKJ1;A0A0R4IDC3	PDX1 C-terminal-inhibiting factor 1	pcif1	tr|A0A0R4IKJ1|A0A0R4IKJ1_DANRE PDX1 C-terminal-inhibiting factor 1 OS=Danio rerio GN=pcif1 PE=1 SV=1;tr|A0A0R4IDC3|A0A0R4IDC3_DANRE PDX1 C-terminal-inhibiting factor 1 (Fragment) OS=Danio rerio GN=pcif1 PE=1 SV=1	81.296	721	FALSE	FALSE	2	8	8	8	14	13.7	0.00024254	5.6853	none	none	none	none	none	FALSE			FLASE	FALSE			FALSE	2	0	0	1	-2.72289			-2.58935												-3.48929
693	A0A0R4IVD0;A0A0R4IKJ3	AT-rich interactive domain 1Aa (SWI-like)	arid1aa	tr|A0A0R4IVD0|A0A0R4IVD0_DANRE AT-rich interactive domain 1Aa (SWI-like) OS=Danio rerio GN=arid1aa PE=1 SV=1;tr|A0A0R4IKJ3|A0A0R4IKJ3_DANRE AT-rich interactive domain 1Aa (SWI-like) OS=Danio rerio GN=arid1aa PE=1 SV=1	246.1	2285	FALSE	FALSE	2	14	14	11	32	7.1	0.00024102	5.5539	none	none	none	none	turquoise	FALSE			FLASE	FALSE	0.0104359	-1.09579	TRUE	0	4	4	4					-0.880737	-1.51316	-1.24356	-1.90074	-0.521042	-0.776075	-0.804766	-0.227829	-1.90966	-0.963732	-1.62668	-2.21282
694	A0A0R4IKN3	Annexin	anxa5b	tr|A0A0R4IKN3|A0A0R4IKN3_DANRE Annexin OS=Danio rerio GN=anxa5b PE=1 SV=1	31.28	280	TRUE	TRUE	1	37	1	1	1	77.5	1	-2	none	none	none	none	none	FALSE			FLASE	FALSE			FALSE	0	0	0	0
695	A0A0R4IKN8;Q32LU7	Pentatricopeptide repeat domain-containing protein 3, mitochondrial	ptcd3	tr|A0A0R4IKN8|A0A0R4IKN8_DANRE Pentatricopeptide repeat domain-containing protein 3, mitochondrial OS=Danio rerio GN=ptcd3 PE=1 SV=1;sp|Q32LU7|PTCD3_DANRE Pentatricopeptide repeat domain-containing protein 3, mitochondrial OS=Danio rerio GN=ptcd3 PE=2 SV=1	76.046	667	FALSE	FALSE	2	14	14	14	50	26.2	0	20.806	none	none	none	none	green	FALSE	0.0708302	0.486338	TRUE	FALSE	0.869368	-0.0831121	TRUE	4	4	3	4	-2.03394	-1.56756	-2.05884	-2.02844	-1.07661	-1.7432	-1.34094	-1.58268	-1.38807		-1.64811	-1.43626	-2.16112	-0.409988	-1.67248	-2.05211
696	A0A0R4IKS1;A0A0R4IB79	Transglutaminase 1-like 2	tgm1l2	tr|A0A0R4IKS1|A0A0R4IKS1_DANRE Transglutaminase 1-like 2 OS=Danio rerio GN=tgm1l2 PE=4 SV=1;tr|A0A0R4IB79|A0A0R4IB79_DANRE Transglutaminase 1-like 2 (Fragment) OS=Danio rerio GN=tgm1l2 PE=4 SV=1	96.124	853	FALSE	FALSE	2	4	3	3	8	5.7	0.03093	0.88621	none	none	none	none	none	FALSE			FLASE	FALSE			FALSE	0	0	3	2										-2.49835	-1.92396	-2.27551	-2.24133	-2.43512
697	A0A0R4IKT0	Fumarylacetoacetate hydrolase (fumarylacetoacetase)	fah	tr|A0A0R4IKT0|A0A0R4IKT0_DANRE Fumarylacetoacetate hydrolase (fumarylacetoacetase) (Fragment) OS=Danio rerio GN=fah PE=1 SV=2	25.83	234	FALSE	FALSE	1	8	8	8	113	48.7	0	204.94	none	none	none	none	blue	FALSE	0.000604191	-1.60053	TRUE	FALSE	0.367084	-0.181384	TRUE	4	4	4	4	1.42648	1.5362	1.65666	1.26184	-0.158037	-0.352207	-0.304108	0.293411	-0.914316	-1.01044	-0.846428	-0.252274	-0.948147	-0.742348	-1.09371	-0.964792
698	A0A0R4IKT2;F6P6X0			tr|A0A0R4IKT2|A0A0R4IKT2_DANRE Ubiquitin-associated protein 1 OS=Danio rerio GN=ubap1 PE=1 SV=1;tr|F6P6X0|F6P6X0_DANRE Ubiquitin-associated protein 1 OS=Danio rerio GN=ubap1 PE=1 SV=1	32.454	295	FALSE	FALSE	2	3	3	3	21	18.6	0	23.239	none	none	none	none	blue	FALSE	0.0682171	-0.455717	TRUE	FALSE			FALSE	3	4	4	0	-3.24037	-3.34083	-3.28873		-3.43684	-4.08292	-3.63834	-3.82467	-3.84142	-3.54025	-3.47017	-3.94922
699	A0A0R4IKU3;F1QWT7;A0A0R4IQ32	Reversion-inducing cysteine-rich protein with Kazal motifs	reck	tr|A0A0R4IKU3|A0A0R4IKU3_DANRE Reversion-inducing-cysteine-rich protein with kazal motifs OS=Danio rerio GN=reck PE=4 SV=1;tr|F1QWT7|F1QWT7_DANRE Reversion-inducing-cysteine-rich protein with kazal motifs OS=Danio rerio GN=reck PE=4 SV=2	81.787	742	FALSE	FALSE	3	4	4	4	15	6.5	0.00063762	3.3197	none	none	none	none	turquoise	FALSE	0.536239	0.128121	TRUE	FALSE	0.293117	0.202354	TRUE	3	3	4	3	-2.82252	-3.21194	-2.85759		-3.01607	-2.79135	-2.70026		-2.76051	-2.98995	-2.72627	-2.70306		-2.75122	-2.79995	-2.22661
700	A0A0R4IW74;Q6IQF6;A0A0R4IKU5;U3JA96	FGFR1 oncogene partner	fgfr1op	tr|A0A0R4IW74|A0A0R4IW74_DANRE FGFR1 oncogene partner OS=Danio rerio GN=fgfr1op PE=1 SV=1;tr|Q6IQF6|Q6IQF6_DANRE Chemokine (C-C motif) receptor 6a OS=Danio rerio GN=fgfr1op PE=1 SV=1;tr|A0A0R4IKU5|A0A0R4IKU5_DANRE FGFR1 oncogene partner OS=Danio rerio GN=f	53.585	487	FALSE	FALSE	4	5	5	5	16	18.3	0	17.905	none	none	none	none	turquoise	FALSE	0.106191	0.422678	TRUE	FALSE	0.399009	0.183487	TRUE	3	4	4	4	-3.24658	-3.67881	-3.28506		-2.83546	-2.89587	-2.85979	-3.33211	-2.94787	-3.19739	-2.979	-3.28891	-2.85389	-2.432	-3.11987	-3.27347
701	E7F9T3;A0A0R4IKU9;F1QYD7			tr|E7F9T3|E7F9T3_DANRE Junctional adhesion molecule 3b OS=Danio rerio GN=jam3b PE=1 SV=1;tr|A0A0R4IKU9|A0A0R4IKU9_DANRE Junctional adhesion molecule 3b OS=Danio rerio GN=jam3b PE=1 SV=1;tr|F1QYD7|F1QYD7_DANRE Junctional adhesion molecule 3b (Fragment) OS=D	32.479	288	FALSE	FALSE	3	5	5	5	36	15.6	0.033884	0.81497	none	none	none	none	blue	FALSE	0.0791822	-0.193181	TRUE	FALSE	0.267109	-0.237428	TRUE	4	4	4	4	-2.387	-2.52934	-2.46552	-2.66464	-2.60676	-2.81427	-2.76646	-2.63172	-2.88471	-2.70036	-2.63163	-2.0706	-2.56258	-2.9113	-2.90579	-2.85733
702	A0A0R4IKV1	Tubulin tyrosine ligase-like family, member 12	ttll12	tr|A0A0R4IKV1|A0A0R4IKV1_DANRE Tubulin tyrosine ligase-like family, member 12 OS=Danio rerio GN=ttll12 PE=1 SV=2	73.008	623	FALSE	FALSE	1	7	7	7	31	15.7	0	21.79	none	none	none	none	brown	FALSE	0.184351	0.568647	TRUE	FALSE			FALSE	4	4	2	4	-2.9657	-3.82246	-2.90495	-2.30649	-2.47865	-2.4697	-2.1895	-2.58715	-4.59388			-3.05317	-3.7646	-3.2397	-1.99555	-2.46431
703	A0A0R4IKV4;F1RDQ7			tr|A0A0R4IKV4|A0A0R4IKV4_DANRE Cyclin-dependent kinase 4 OS=Danio rerio GN=cdk4 PE=3 SV=1;tr|F1RDQ7|F1RDQ7_DANRE Cyclin-dependent kinase 4 OS=Danio rerio GN=cdk4 PE=1 SV=2	33.358	297	FALSE	FALSE	2	6	5	5	32	22.9	0.00026171	7.408	none	none	none	none	grey	FALSE			FLASE	FALSE	0.951389	-0.0118937	TRUE	3	2	4	3	-2.08194	-2.30112	-2.47096		-2.02831			-2.47089	-1.8644	-2.09046	-2.13265	-2.31295		-2.29435	-1.75307	-2.2886
704	A0A0R4IKW3;Q7ZVA6;A0A0R4IG38	Eukaryotic initiation factor 4A-III	eif4a3	tr|A0A0R4IKW3|A0A0R4IKW3_DANRE Eukaryotic initiation factor 4A-III OS=Danio rerio GN=eif4a3 PE=1 SV=1;sp|Q7ZVA6|IF4A3_DANRE Eukaryotic initiation factor 4A-III OS=Danio rerio GN=eif4a3 PE=2 SV=1	46.477	406	FALSE	FALSE	3	32	29	29	479	67.7	0	215.11	none	none	none	none	turquoise	FALSE	0.680482	0.115136	TRUE	FALSE	0.62722	-0.14775	TRUE	4	4	4	4	0.411724	1.15344	0.955044	0.823574	0.897034	0.884268	0.660042	1.36298	1.87504	1.48223	0.997734	1.42298	1.15444	1.76561	0.733046	1.53389
705	A0A0R4IKW4;A0A0R4IB66;Q7SYC9;F1QIF7;F1R8Y2;G1K2Q4;B0S5A7	Zgc:63569	zgc:63569	tr|A0A0R4IKW4|A0A0R4IKW4_DANRE Zgc:63569 OS=Danio rerio GN=zgc:63569 PE=1 SV=1;tr|A0A0R4IB66|A0A0R4IB66_DANRE Zgc:63569 OS=Danio rerio GN=zgc:63569 PE=1 SV=1;sp|Q7SYC9|CTL2_DANRE Choline transporter-like protein 2 OS=Danio rerio GN=slc44a2 PE=2 SV=1	72.362	637	FALSE	FALSE	7	13	13	12	54	18.7	0	29.958	none	none	none	none	red	FALSE	0.226908	-1.07263	TRUE	TRUE	0.000613752	1.62725	TRUE	4	4	4	4	-0.835493	-0.0667362	-2.71559	-0.490448	-2.7275	-2.00293	-2.4912	-1.17716	-2.61203	-2.84503	-1.96395	-2.52976	-0.938204	-0.647274	-1.29169	-0.564583
706	A0A0R4IKX4;E7FCX4;F8W570;F1Q594	TSR1, 20S rRNA accumulation, homolog (S. cerevisiae)	tsr1	tr|A0A0R4IKX4|A0A0R4IKX4_DANRE TSR1, 20S rRNA accumulation, homolog (S. cerevisiae) OS=Danio rerio GN=tsr1 PE=1 SV=1;tr|E7FCX4|E7FCX4_DANRE TSR1, 20S rRNA accumulation, homolog (S. cerevisiae) OS=Danio rerio GN=tsr1 PE=1 SV=1;tr|F8W570|F8W570_DANRE TSR1, 2	93.263	822	FALSE	FALSE	4	12	12	12	34	17.9	0.00044853	4.1999	none	none	none	none	red	FALSE			FLASE	FALSE	0.00342623	0.732679	TRUE	0	4	4	4					-1.92137	-2.30754	-2.16647	-2.05834	-1.72268	-2.21565	-2.04982	-1.67496	-1.31439	-1.33152	-1.12582	-0.960669
707	Q503G3;A0A0R4IKX8	Tdg protein (Thymine DNA glycosylase, tandem duplicate 1) (Thymine-DNA glycosylase)	tdg.1 tdg	tr|Q503G3|Q503G3_DANRE Tdg protein OS=Danio rerio GN=tdg.1 PE=1 SV=1;tr|A0A0R4IKX8|A0A0R4IKX8_DANRE Thymine DNA glycosylase, tandem duplicate 1 OS=Danio rerio GN=tdg.1 PE=1 SV=1	49.135	441	FALSE	FALSE	2	2	2	2	5	5	0.0051329	1.6284	none	none	none	none	none	FALSE			FLASE	FALSE			FALSE	0	0	0	1														-4.6103
708	A0A0R4IL21;A0A0R4IYX8;A0A0R4IJA6;A0A0R4IKT4;A0A0R4IBZ8			tr|A0A0R4IL21|A0A0R4IL21_DANRE Dihydropyrimidinase-like 4 OS=Danio rerio GN=dpysl4 PE=1 SV=1;tr|A0A0R4IYX8|A0A0R4IYX8_DANRE Dihydropyrimidinase-like 4 OS=Danio rerio GN=dpysl4 PE=1 SV=1;tr|A0A0R4IJA6|A0A0R4IJA6_DANRE Dihydropyrimidinase-like 4 OS=Danio rer	62.606	574	FALSE	FALSE	5	12	9	9	13	25.4	0.0015764	2.3577	none	none	none	none	none	FALSE			FLASE	FALSE			FALSE	3	0	0	0		-2.38325	-2.31184	-2.55042
709	A0A0R4IL24;F1QN68	Si:dkeyp-20g2.1	si:dkeyp-20g2.1	tr|A0A0R4IL24|A0A0R4IL24_DANRE Si:dkeyp-20g2.1 OS=Danio rerio GN=si:dkeyp-20g2.1 PE=1 SV=1	87.234	762	FALSE	FALSE	2	6	6	6	42	7.2	0.034927	0.7956	none	none	none	none	none	FALSE			FLASE	FALSE			FALSE	2	1	3	0	-0.0695477			-0.300518				-0.0662003	-1.05601		0.861555	0.284004
710	A0A0R4IL29	Calreticulin 3b	calr3b	tr|A0A0R4IL29|A0A0R4IL29_DANRE Calreticulin 3b OS=Danio rerio GN=calr3b PE=1 SV=1	48.287	417	TRUE	FALSE	1	41	41	28	667	75.1	0	323.31	Cluster 2	GO:0043167~ion binding,GO:0046872~metal ion binding,GO:0043169~cation binding,GO:0005509~calcium ion binding	none	none	turquoise	TRUE	5.44731e-05	4.18145	TRUE	FALSE	0.337266	-0.121983	TRUE	4	4	4	4	-0.881439	-0.656906	-0.227913	-0.434637	3.69552	3.12647	3.82329	3.87964	3.29172	3.54034	3.3742	3.40959	3.02433	3.2	3.4259	3.4777
711	A0A0R4IL40;A0A0R4IZB5	Si:ch211-134c10.1 (Fragment)	si:ch211-215p11.1 si:ch211-134c10.1	tr|A0A0R4IL40|A0A0R4IL40_DANRE Si:ch211-215p11.1 (Fragment) OS=Danio rerio GN=si:ch211-215p11.1 PE=4 SV=1;tr|A0A0R4IZB5|A0A0R4IZB5_DANRE Si:ch211-215p11.1 OS=Danio rerio GN=si:ch211-215p11.1 PE=4 SV=1	141.07	1233	TRUE	FALSE	2	24	2	1	5	21.8	1	-2	none	none	none	none	none	FALSE			FLASE	FALSE			FALSE	0	0	0	0
712	A0A0R4IL58;Q803X1	Cytoplasmic tRNA 2-thiolation protein 1 (EC 2.7.7.-) (ATP-binding domain-containing protein 3) (Cytoplasmic tRNA adenylyltransferase 1)	ctu1 ATPBD3 CTU1 NCS6	tr|A0A0R4IL58|A0A0R4IL58_DANRE Cytoplasmic tRNA 2-thiolation protein 1 OS=Danio rerio GN=ctu1 PE=3 SV=1;sp|Q803X1|CTU1_DANRE Cytoplasmic tRNA 2-thiolation protein 1 OS=Danio rerio GN=ctu1 PE=2 SV=1	40.246	358	FALSE	FALSE	2	3	3	3	19	14	0.00066667	4.0229	none	none	none	none	none	FALSE			FLASE	FALSE			FALSE	1	1	0	0		-3.7613				-2.56986
713	A0A0R4IL64;A0A0R4ISE2	Bloodthirsty-related gene family, member 22	btr22	tr|A0A0R4IL64|A0A0R4IL64_DANRE Bloodthirsty-related gene family, member 22 OS=Danio rerio GN=btr22 PE=4 SV=1;tr|A0A0R4ISE2|A0A0R4ISE2_DANRE Bloodthirsty-related gene family, member 22 OS=Danio rerio GN=btr22 PE=4 SV=1	61.783	534	TRUE	FALSE	2	9	9	3	44	20.8	0	84.269	none	none	none	none	blue	FALSE	0.0624322	-0.944723	TRUE	FALSE			FALSE	4	3	0	3	-0.823219	-1.52921	-2.16563	-1.40109	-2.37391		-2.34334	-2.55629					-3.60458	-1.9006		-2.95705
714	A0A0R4IL67;A0A0R4IS45;A0A0R4IUV4			tr|A0A0R4IL67|A0A0R4IL67_DANRE Component of oligomeric golgi complex 6 OS=Danio rerio GN=cog6 PE=1 SV=1;tr|A0A0R4IS45|A0A0R4IS45_DANRE Component of oligomeric golgi complex 6 OS=Danio rerio GN=cog6 PE=1 SV=1	75.003	668	FALSE	FALSE	3	10	10	10	78	17.5	0	11.222	none	none	none	none	turquoise	FALSE	0.00523649	0.772826	TRUE	FALSE	0.964972	-0.0250359	TRUE	4	4	4	4	-1.75242	-1.81435	-1.37857	-1.35163	-0.636702	-0.921585	-0.717375	-0.929997	0.0584831	-0.0791435	-2.075	-1.2381	-0.924549	-0.361898	-1.37003	-0.777428
715	A0A0R4IL71;B8A5E8	Insulin-degrading enzyme (Novel protein similar to H.sapiens IDE, insulin-degrading enzyme (IDE, zgc:162603))	ide CH211-129M12.3 CH211-129M12.3-001	tr|A0A0R4IL71|A0A0R4IL71_DANRE Insulin-degrading enzyme OS=Danio rerio GN=ide PE=1 SV=1;tr|B8A5E8|B8A5E8_DANRE Insulin-degrading enzyme OS=Danio rerio GN=ide PE=3 SV=2	115.53	998	TRUE	FALSE	2	37	37	37	367	43.5	0	84.517	none	none	none	none	turquoise	FALSE	0.00185199	1.23412	TRUE	FALSE	0.0029961	-0.689088	TRUE	4	4	4	4	-0.465	0.266151	-0.118383	0.12792	1.13111	1.10536	1.39292	1.11776	1.63496	1.11075	1.24612	1.53386	0.898546	0.562756	0.707968	0.600071
716	A0A0R4ILA8;F1QUQ7;A0A1D5NS51	Proteasome 26S subunit, ATPase 3	psmc3	tr|A0A0R4ILA8|A0A0R4ILA8_DANRE Proteasome 26S subunit, ATPase 3 OS=Danio rerio GN=psmc3 PE=1 SV=1;tr|F1QUQ7|F1QUQ7_DANRE Proteasome 26S subunit, ATPase 3 OS=Danio rerio GN=psmc3 PE=1 SV=1	47.883	427	TRUE	TRUE	3	44	44	44	784	88.1	0	323.31	none	none	none	none	black	FALSE	0.00407871	0.497163	TRUE	FALSE	0.125018	0.731618	TRUE	4	4	4	4	2.48689	2.74512	2.71587	2.75106	3.13452	3.34397	3.1139	3.09521	2.57194	1.34864	3.20801	2.81583	3.26111	3.43051	3.16554	3.01372
717	F1QBQ8;A0A0R4ILB5;F1Q9I6	Sarcolemma-associated protein b	slmapb	tr|F1QBQ8|F1QBQ8_DANRE Sarcolemma-associated protein b OS=Danio rerio GN=slmapb PE=1 SV=1;tr|A0A0R4ILB5|A0A0R4ILB5_DANRE Sarcolemma-associated protein b OS=Danio rerio GN=slmapb PE=1 SV=1;tr|F1Q9I6|F1Q9I6_DANRE Sarcolemma-associated protein b (Fragment) OS	43.65	376	FALSE	FALSE	3	4	4	4	7	14.6	0.0046066	1.6783	none	none	none	none	none	FALSE			FLASE	FALSE			FALSE	1	0	0	0			-4.07663
718	A0A0R4ILD9;A5WWE4	Eukaryotic translation initiation factor 2B, subunit 1 alpha	eif2b1	tr|A0A0R4ILD9|A0A0R4ILD9_DANRE Eukaryotic translation initiation factor 2B, subunit 1 alpha OS=Danio rerio GN=eif2b1 PE=1 SV=1;tr|A5WWE4|A5WWE4_DANRE Eukaryotic translation initiation factor 2B, subunit 1 alpha OS=Danio rerio GN=eif2b1 PE=3 SV=1	33.571	302	FALSE	FALSE	2	17	17	17	206	52.3	0	77.715	none	none	none	none	magenta	FALSE	0.477964	0.30807	TRUE	FALSE	0.5796	-0.0381413	TRUE	4	4	4	4	0.225723	0.456709	-0.103104	0.468323	1.15383	0.975794	0.359739	-0.209433	1.01923	1.11906	1.05599	1.12109	1.02599	1.01388	0.917141	1.2058
719	A0A0R4ILE7;F1R816;X1WEG1	DNA helicase (EC 3.6.4.12)	mcm6 mcm6l	tr|A0A0R4ILE7|A0A0R4ILE7_DANRE DNA helicase OS=Danio rerio GN=mcm6 PE=1 SV=1	95.407	842	FALSE	TRUE	3	42	1	1	2	47.1	1	-2	none	none	none	none	none	FALSE			FLASE	FALSE			FALSE	0	0	0	0
720	F1QHE9;A0A0R4ILG5	NADH:ubiquinone oxidoreductase core subunit S7	ndufs7	tr|F1QHE9|F1QHE9_DANRE NADH dehydrogenase (ubiquinone) Fe-S protein 7, (NADH-coenzyme Q reductase) OS=Danio rerio GN=ndufs7 PE=1 SV=2;tr|A0A0R4ILG5|A0A0R4ILG5_DANRE NADH dehydrogenase (ubiquinone) Fe-S protein 7, (NADH-coenzyme Q reductase) OS=Danio rerio	24.276	217	FALSE	TRUE	2	6	6	6	48	22.6	0	32.953	none	none	none	none	turquoise	FALSE	0.0186491	0.612471	TRUE	FALSE	0.561081	-0.0798469	TRUE	4	4	4	4	-1.48093	-1.35466	-1.17991	-0.984181	-0.393692	-0.762671	-0.499928	-0.893515	-0.784149	-0.639322	-0.31015	-0.402371	-0.658909	-0.465174	-0.79137	-0.539926
721	A0A0R4ILH1;A0A0R4IM96	Kinesin family member 16Ba (Fragment)	kif16ba	tr|A0A0R4ILH1|A0A0R4ILH1_DANRE Kinesin family member 16Ba (Fragment) OS=Danio rerio GN=kif16ba PE=1 SV=1;tr|A0A0R4IM96|A0A0R4IM96_DANRE Kinesin family member 16Ba OS=Danio rerio GN=kif16ba PE=1 SV=1	112.28	953	FALSE	FALSE	2	11	11	11	27	11.4	0.0023401	2.24	none	none	none	none	turquoise	FALSE			FLASE	FALSE	0.426418	-0.49468	TRUE	2	4	4	4	0.270367			-0.212181	1.30672	-0.324022	-0.245001	1.38906	0.345577	0.633282	2.41612	1.44346	1.08786	0.13584	0.128262	1.50777
722	A0A0R4ILH4;A0A0R4ISH4	Sorting nexin 1b	snx1b	tr|A0A0R4ILH4|A0A0R4ILH4_DANRE Sorting nexin 1b OS=Danio rerio GN=snx1b PE=1 SV=1;tr|A0A0R4ISH4|A0A0R4ISH4_DANRE Sorting nexin 1b OS=Danio rerio GN=snx1b PE=1 SV=1	55.69	493	FALSE	FALSE	2	6	4	4	6	15.6	0.003379	1.8476	none	none	none	none	none	FALSE			FLASE	FALSE			FALSE	0	0	0	1																-2.77297
723	A0A0R4ILH7;A0A0R4IZ70	Splicing factor 3a, subunit 3	sf3a3	tr|A0A0R4ILH7|A0A0R4ILH7_DANRE Splicing factor 3a, subunit 3 OS=Danio rerio GN=sf3a3 PE=1 SV=1;tr|A0A0R4IZ70|A0A0R4IZ70_DANRE Splicing factor 3a, subunit 3 (Fragment) OS=Danio rerio GN=sf3a3 PE=1 SV=1	58.705	501	TRUE	FALSE	2	19	19	19	160	42.1	0	131.96	Cluster 2	GO:0043167~ion binding,GO:0046872~metal ion binding,GO:0043169~cation binding,	none	none	turquoise	TRUE	0.000221306	4.2069	TRUE	FALSE	0.351497	-0.368598	TRUE	4	4	4	4	-3.10409	-4.03731	-4.20113	-4.24025	0.876842	0.281553	0.139402	-0.0529862	-0.168055	1.3499	0.615042	0.967352	0.54636	0.14745	0.660076	-0.0640373
724	F1Q5A9;E7EYY5;A0A0R4IUP8;E7FEA3;A0A0R4ILH8	Ubiquitination factor E4B, UFD2 homolog (S. cerevisiae)	ube4b	tr|F1Q5A9|F1Q5A9_DANRE Ubiquitination factor E4B, UFD2 homolog (S. cerevisiae) OS=Danio rerio GN=ube4b PE=1 SV=1;tr|E7EYY5|E7EYY5_DANRE Ubiquitination factor E4B, UFD2 homolog (S. cerevisiae) OS=Danio rerio GN=ube4b PE=1 SV=2;tr|A0A0R4IUP8|A0A0R4IUP8_DANRE	134.14	1183	FALSE	FALSE	5	8	8	8	29	10.4	0	10.55	none	none	none	none	turquoise	FALSE			FLASE	FALSE	0.939015	0.0442316	TRUE	2	2	4	3		-4.02861	-2.87217		-5.16447		-3.25866		-2.18453	-3.27129	-3.66748	-1.98124	-3.32676	-2.5758		-2.29315
725	F1QA25;A0A0R4ILI6;R4GF10	Protein O-glucosyltransferase 1 (Zgc:123318)	poglut1 ktelc1 zgc:123318	tr|F1QA25|F1QA25_DANRE Protein O-glucosyltransferase 1 OS=Danio rerio GN=poglut1 PE=1 SV=1;tr|A0A0R4ILI6|A0A0R4ILI6_DANRE Protein O-glucosyltransferase 1 OS=Danio rerio GN=poglut1 PE=1 SV=1;tr|R4GF10|R4GF10_DANRE Protein O-glucosyltransferase 1 (Fragment)	45.821	387	FALSE	FALSE	3	7	7	7	23	17.1	0.00066225	3.904	none	none	none	none	tan	FALSE	0.51748	0.14889	TRUE	FALSE	0.460359	-0.146489	TRUE	3	4	4	4		-2.74354	-2.94435	-2.54901	-2.31561	-2.69138	-2.89533	-2.48466	-2.92488	-2.11668	-2.74585	-2.69399	-2.59504	-2.7639	-2.88321	-2.8252
726	A0A0R4ILJ1;A0A0R4IPX6;A0A0R4ILU5;A0A0R4IXG9;A0A0R4IS95;A0A0R4INY9;A0A0R4ICK5;A0A0J9YJ46	MAP7 domain-containing 1b	map7d1b	tr|A0A0R4ILJ1|A0A0R4ILJ1_DANRE MAP7 domain-containing 1b OS=Danio rerio GN=map7d1b PE=4 SV=1;tr|A0A0R4IPX6|A0A0R4IPX6_DANRE MAP7 domain-containing 1b OS=Danio rerio GN=map7d1b PE=4 SV=1	82.47	728	FALSE	FALSE	8	13	13	11	32	22.9	0	11.005	none	none	none	none	blue	FALSE			FLASE	FALSE	0.915004	0.0329452	TRUE	0	4	4	4					-2.00649	-1.82493	-1.30738	-2.18447	-1.57236	-1.88042	-2.0585	-1.05678	-1.86413	-1.09415	-1.50479	-1.97321
727	A0A0R4ILM0;A0A0R4IDE7	Si:ch211-194m7.8	si:ch211-194m7.8	tr|A0A0R4ILM0|A0A0R4ILM0_DANRE Si:ch211-194m7.8 OS=Danio rerio GN=si:ch211-194m7.8 PE=1 SV=1;tr|A0A0R4IDE7|A0A0R4IDE7_DANRE Si:ch211-194m7.4 (Fragment) OS=Danio rerio GN=si:ch211-194m7.4 PE=4 SV=1	51.918	447	FALSE	FALSE	2	4	4	2	6	9.8	0.0075417	1.4659	none	none	none	none	none	FALSE			FLASE	FALSE			FALSE	3	0	0	1		-1.91462	-1.70213	-2.43549										-1.6643
728	A0A0R4ILM1;H0WF16	Abhydrolase domain-containing 10a	abhd10a	tr|A0A0R4ILM1|A0A0R4ILM1_DANRE Abhydrolase domain-containing 10a OS=Danio rerio GN=abhd10a PE=1 SV=1;tr|H0WF16|H0WF16_DANRE Abhydrolase domain-containing 10a OS=Danio rerio GN=abhd10a PE=1 SV=2	31.639	284	FALSE	FALSE	2	7	6	6	28	23.6	0.00023691	5.1733	none	none	none	none	blue	FALSE	0.0999258	-0.790182	TRUE	FALSE			FALSE	4	3	2	3	-1.59519	-2.31606	-2.25824	-2.85479		-3.29622	-3.06312	-2.77942		-2.68354		-2.81266	-2.46256	-2.51341		-2.91832
729	A0A0R4ILM2;F1R5R0;A0A0R4IUA2			tr|A0A0R4ILM2|A0A0R4ILM2_DANRE Cystathionase (cystathionine gamma-lyase),-like OS=Danio rerio GN=cthl PE=1 SV=1;tr|F1R5R0|F1R5R0_DANRE Cystathionase (cystathionine gamma-lyase),-like OS=Danio rerio GN=cthl PE=1 SV=1;tr|A0A0R4IUA2|A0A0R4IUA2_DANRE Cystathio	44.377	402	FALSE	FALSE	3	5	4	4	8	21.1	0	35.478	none	none	none	none	none	FALSE			FLASE	FALSE			FALSE	1	0	0	0		-2.36307
730	A0A0R4ILM7;A0A0R4IWF1;Q6NVJ5	Disco-interacting protein 2 homolog B-A (Disco-interacting protein 2 homolog Bb)	dip2ba dip2bb	tr|A0A0R4ILM7|A0A0R4ILM7_DANRE Disco-interacting protein 2 homolog B-A OS=Danio rerio GN=dip2ba PE=1 SV=1;tr|A0A0R4IWF1|A0A0R4IWF1_DANRE Disco-interacting protein 2 homolog B-A OS=Danio rerio GN=dip2ba PE=1 SV=1;sp|Q6NVJ5|DI2BA_DANRE Disco-interacting prot	164.25	1509	FALSE	FALSE	3	14	14	11	25	11.3	0	13.918	none	none	none	none	none	FALSE			FLASE	FALSE			FALSE	0	2	2	3					-4.06949		-3.88483			-4.2054	-3.7155			-2.63796	-4.57923	-3.14183
731	A0A0R4ILN1;A0A0R4IRG6	Coiled-coil and C2 domain-containing 1B	cc2d1b	tr|A0A0R4ILN1|A0A0R4ILN1_DANRE Coiled-coil and C2 domain-containing 1B OS=Danio rerio GN=cc2d1b PE=1 SV=2;tr|A0A0R4IRG6|A0A0R4IRG6_DANRE Coiled-coil and C2 domain-containing 1B OS=Danio rerio GN=cc2d1b PE=1 SV=1	94.073	859	TRUE	FALSE	2	8	8	8	23	15.6	0.00024956	6.2353	none	none	none	none	turquoise	FALSE			FLASE	FALSE	0.170642	-0.421728	TRUE	3	2	4	3	-1.77683	-2.47657	-2.2777		-2.45269			-1.91512	-1.41546	-1.83944	-0.848543	-1.05124	-1.6289	-1.66027		-1.84204
732	A0A0R4ILN3	Neurochondrin	ncdn	tr|A0A0R4ILN3|A0A0R4ILN3_DANRE Neurochondrin OS=Danio rerio GN=ncdn PE=1 SV=1	77.248	702	FALSE	FALSE	1	3	3	3	5	7.7	0.017221	1.1036	none	none	none	none	none	FALSE			FLASE	FALSE			FALSE	0	1	0	0							-1.00782
733	A0A0R4ILN6;A0A0R4IKI0	Fibulin-1	fbln1	tr|A0A0R4ILN6|A0A0R4ILN6_DANRE Fibulin 1 OS=Danio rerio PE=4 SV=1;tr|A0A0R4IKI0|A0A0R4IKI0_DANRE Fibulin 1 OS=Danio rerio PE=4 SV=1	53.422	496	TRUE	FALSE	2	12	12	4	115	41.1	0	44.784	none	none	none	none	turquoise	FALSE	0.00147161	1.02745	TRUE	FALSE	0.758329	-0.0565681	TRUE	4	4	4	4	-1.68555	-1.32609	-1.71784	-1.28467	-0.569506	-0.628	-0.311686	-0.395159	-0.140747	-0.490044	-0.25267	0.0243473	-0.655863	-0.26858	-0.0111713	-0.149773
734	A0A0R4ILN7;Q98TZ8			tr|A0A0R4ILN7|A0A0R4ILN7_DANRE Flotillin-2a OS=Danio rerio GN=flot2a PE=1 SV=1;sp|Q98TZ8|FLOT2_DANRE Flotillin-2a OS=Danio rerio GN=flot2a PE=2 SV=2	47.818	435	FALSE	FALSE	2	22	22	16	283	58.2	0	137.44	none	none	none	none	brown	FALSE	0.0111645	-0.85726	TRUE	FALSE	0.20974	0.642836	TRUE	4	4	4	4	0.154276	0.518227	0.509766	0.866512	-0.420237	-0.0281487	-0.631048	-0.300827	-0.195656	-1.84113	-0.441566	-0.429016	-0.429905	0.593382	-0.55489	0.0553894
735	E7F8S2;A0A0R4ILQ1	Kinesin-like protein (Fragment)	kif5ab si:ch73-130n22.1	tr|E7F8S2|E7F8S2_DANRE Kinesin-like protein (Fragment) OS=Danio rerio GN=kif5ab PE=3 SV=1;tr|A0A0R4ILQ1|A0A0R4ILQ1_DANRE Kinesin family member 5A, b OS=Danio rerio GN=kif5ab PE=3 SV=1	114.17	992	FALSE	TRUE	2	19	7	7	53	16.5	0.00044954	4.2255	none	none	none	none	turquoise	FALSE	0.078692	1.93346	TRUE	FALSE	0.608126	0.169797	TRUE	3	3	3	4	-2.94807	-1.15084	-2.7857		-1.0855	0.0525951	-0.0513344		-0.876316		-1.53486	-1.42695	-1.21804	-1.16618	-1.55093	-0.503159
736	A0A0R4ILS4;F1QUD1;F1RCY2	Transient receptor potential cation channel, subfamily C, member 6a (Trpc6 protein)	trpc6a trpc6	tr|A0A0R4ILS4|A0A0R4ILS4_DANRE Transient receptor potential cation channel, subfamily C, member 6a OS=Danio rerio GN=trpc6a PE=3 SV=1;tr|F1QUD1|F1QUD1_DANRE Transient receptor potential cation channel, subfamily C, member 6a OS=Danio rerio GN=trpc6a PE=3 S	100.42	876	FALSE	TRUE	3	4	4	4	5	8.1	0.033295	0.82802	none	none	none	none	none	FALSE			FLASE	FALSE			FALSE	0	0	0	0
737	A0A0R4ILS8	HSPA (heat shock 70kDa)-binding protein, cytoplasmic cochaperone 1	hspbp1	tr|A0A0R4ILS8|A0A0R4ILS8_DANRE HSPA (heat shock 70kDa)-binding protein, cytoplasmic cochaperone 1 OS=Danio rerio GN=hspbp1 PE=1 SV=1	37.438	334	FALSE	FALSE	1	7	7	7	49	23.7	0	11.255	none	none	none	none	turquoise	FALSE	0.204064	0.193547	TRUE	FALSE	0.90253	0.022233	TRUE	4	4	4	4	-1.6667	-1.46018	-1.44058	-1.52139	-1.03853	-1.32898	-1.5072	-1.43996	-1.4306	-1.50836	-1.07331	-1.23246	-1.17416	-0.940208	-1.57257	-1.46886
738	F1RBW3;A0A0R4ILT4;E9QBB3;E9QHL2	Protein kinase C substrate 80K-H	prkcsh	tr|F1RBW3|F1RBW3_DANRE Protein kinase C substrate 80K-H OS=Danio rerio GN=prkcsh PE=1 SV=1;tr|A0A0R4ILT4|A0A0R4ILT4_DANRE Protein kinase C substrate 80K-H OS=Danio rerio GN=prkcsh PE=1 SV=1;tr|E9QBB3|E9QBB3_DANRE Protein kinase C substrate 80K-H (Fragment)	59.642	529	TRUE	FALSE	4	25	25	25	472	52.4	0	315.14	none	none	none	none	turquoise	FALSE	0.00015206	1.39043	TRUE	FALSE	0.372977	0.246432	TRUE	4	4	4	4	1.17986	1.06786	0.741175	1.04926	2.35475	2.47445	2.43887	2.33178	2.58097	1.8021	1.61904	2.25749	1.98805	2.19523	2.51022	2.55183
739	A0A0R4ILV8;A0A0R4IJM9;F8W3T3	Collagen type XVIII alpha 1 chain b	col18a1b si:dkey-257h21.1	tr|A0A0R4ILV8|A0A0R4ILV8_DANRE Collagen type XVIII alpha 1 chain b OS=Danio rerio GN=col18a1b PE=4 SV=1;tr|A0A0R4IJM9|A0A0R4IJM9_DANRE Collagen type XVIII alpha 1 chain b OS=Danio rerio GN=col18a1b PE=4 SV=1	146.64	1367	FALSE	FALSE	3	11	11	11	57	11.8	0	25.607	none	none	none	none	none	FALSE			FLASE	FALSE			FALSE	4	0	1	0	0.302473	0.896465	0.694704	0.74641					-2.13221
740	A0A0R4ILW8;F1QX12;F1R4B6	Geranylgeranyl diphosphate synthase 1	ggps1	tr|A0A0R4ILW8|A0A0R4ILW8_DANRE Geranylgeranyl diphosphate synthase 1 OS=Danio rerio GN=ggps1 PE=1 SV=1;tr|F1QX12|F1QX12_DANRE Geranylgeranyl diphosphate synthase 1 OS=Danio rerio GN=ggps1 PE=1 SV=2;tr|F1R4B6|F1R4B6_DANRE Geranylgeranyl diphosphate synthase	40.625	350	FALSE	FALSE	3	15	15	15	93	39.1	0	33.265	none	none	none	none	blue	FALSE	0.000347423	-1.46298	TRUE	FALSE	0.637398	0.0950308	TRUE	4	4	4	4	0.605457	0.310701	0.758659	0.416872	-1.13758	-1.03067	-0.798798	-0.793169	-1.3109	-1.09949	-0.805647	-0.908836	-1.21592	-0.504654	-0.92436	-1.09981
741	Q1LYC7;F1R4G7;X1WBB9;A0A0R4ILY0;H0WE50	Neuro-oncological ventral antigen 1	nova1	tr|Q1LYC7|Q1LYC7_DANRE Neuro-oncological ventral antigen 1 OS=Danio rerio GN=nova1 PE=1 SV=1;tr|F1R4G7|F1R4G7_DANRE Neuro-oncological ventral antigen 2 (Fragment) OS=Danio rerio GN=nova2 PE=1 SV=2;tr|X1WBB9|X1WBB9_DANRE Neuro-oncological ventral antigen 2	50.795	495	FALSE	FALSE	5	2	2	2	0	5.3	0.01449	1.1661	none	none	none	none	none	FALSE			FLASE	FALSE			FALSE	0	0	0	0
742	A0A0R4IM03;B0V3D7	Si:ch73-18b11.1	si:ch73-18b11.1	tr|A0A0R4IM03|A0A0R4IM03_DANRE Si:ch73-18b11.1 OS=Danio rerio GN=si:ch73-18b11.1 PE=1 SV=1	103.74	929	FALSE	FALSE	2	8	3	3	79	9.6	0.00066108	3.8551	none	none	none	none	turquoise	FALSE	0.00055413	1.87493	TRUE	FALSE	0.753616	-0.0917993	TRUE	4	4	4	4	-3.12627	-3.08388	-3.00363	-2.96262	-1.14328	-1.16165	-0.720825	-1.65091	-0.401497	-1.26378	-1.53896	-0.713074	-0.895081	-0.88158	-1.21008	-1.29777
743	A0A0R4IPE3;A0A0R4IM23	Thioredoxin-related transmembrane protein 4 (Fragment)	tmx4	tr|A0A0R4IPE3|A0A0R4IPE3_DANRE Thioredoxin-related transmembrane protein 4 (Fragment) OS=Danio rerio GN=tmx4 PE=1 SV=1;tr|A0A0R4IM23|A0A0R4IM23_DANRE Thioredoxin-related transmembrane protein 4 OS=Danio rerio GN=tmx4 PE=1 SV=1	25.381	226	FALSE	FALSE	2	6	6	6	49	35.8	0	9.1035	none	none	none	none	turquoise	FALSE			FLASE	FALSE	0.55394	-0.147738	TRUE	1	4	4	4	-1.32508				-0.661875	0.106894	-0.41379	-1.39812	-0.0771961	-0.571816	-0.774866	-0.955118	-1.10481	-0.813702	-0.579891	-0.471546
744	A1IH00;F1QG02;A0A0R4IM29;F8W5E0	Cis-Golgi matrix protein GM130 (Golgin A2)	golga2 drgm130	tr|A1IH00|A1IH00_DANRE Cis-Golgi matrix protein GM130 OS=Danio rerio GN=golga2 PE=1 SV=1;tr|F1QG02|F1QG02_DANRE Golgin A2 OS=Danio rerio GN=golga2 PE=1 SV=2;tr|A0A0R4IM29|A0A0R4IM29_DANRE Golgin A2 OS=Danio rerio GN=golga2 PE=1 SV=1	117.77	1028	FALSE	FALSE	4	18	18	18	74	17.1	0	13.959	none	none	none	none	turquoise	FALSE			FLASE	FALSE	0.00726881	-0.873418	TRUE	2	4	4	4			-1.65117	-2.37716	-1.6248	-1.20138	-1.01237	-0.913908	-0.353682	-0.85751	-1.07237	-0.591471	-1.36384	-1.29274	-1.82024	-1.89187
745	A0A0R4IM33;Q66I22	Serrate RNA effector molecule homolog	srrt	tr|A0A0R4IM33|A0A0R4IM33_DANRE Serrate RNA effector molecule homolog OS=Danio rerio GN=srrt PE=1 SV=1;sp|Q66I22|SRRT_DANRE Serrate RNA effector molecule homolog OS=Danio rerio GN=srrt PE=2 SV=1	103.24	896	FALSE	FALSE	2	34	34	34	145	39.4	0	68.798	none	none	none	none	turquoise	TRUE	0.00030952	3.6691	TRUE	FALSE	0.104964	0.944446	TRUE	3	4	4	4	-3.1994	-3.11334		-3.05183	0.285759	0.107914	0.836607	0.96002	0.959141	-0.59152	-0.266607	0.918438	1.66854	1.40035	1.37878	0.349573
746	F1R1U9;A0A0R4IM68;F1QJG3	Si:dkey-21e2.13 (Fragment)	si:dkey-21e2.13	tr|F1R1U9|F1R1U9_DANRE Si:dkey-21e2.13 (Fragment) OS=Danio rerio GN=si:dkey-21e2.13 PE=3 SV=1;tr|A0A0R4IM68|A0A0R4IM68_DANRE Si:dkey-21e2.13 OS=Danio rerio GN=si:dkey-21e2.13 PE=3 SV=2;tr|F1QJG3|F1QJG3_DANRE Si:dkey-21e2.13 (Fragment) OS=Danio rerio GN=si:	26.22	239	FALSE	FALSE	3	3	3	3	9	9.6	0.0035547	1.8227	none	none	none	none	none	FALSE			FLASE	FALSE			FALSE	1	0	0	0		0.0580997
747	A0A0R4IRP5;A0A0R4IMX7;A0A0R4IM71	SH3 and PX domains 2B	sh3pxd2b	tr|A0A0R4IRP5|A0A0R4IRP5_DANRE SH3 and PX domains 2B OS=Danio rerio GN=sh3pxd2b PE=1 SV=1;tr|A0A0R4IMX7|A0A0R4IMX7_DANRE SH3 and PX domains 2B OS=Danio rerio GN=sh3pxd2b PE=1 SV=1;tr|A0A0R4IM71|A0A0R4IM71_DANRE SH3 and PX domains 2B OS=Danio rerio GN=sh3px	97.536	868	FALSE	FALSE	3	29	29	25	280	36.2	0	42.503	Cluster 2, other	GO:0043167~ion binding,GO:0001501~skeletal system development	none	none	turquoise	TRUE	0.00138936	3.80015	TRUE	FALSE	0.771698	0.0796943	TRUE	4	4	4	4	-2.92378	-1.30785	-2.30998	-3.62844	1.17592	1.37332	1.37072	1.11061	1.86521	1.26712	0.87089	1.46706	1.38183	1.81008	1.04119	1.55597
748	A0A0R4IM99;Q6IQD7;A0A0R4INL7	Tropomyosin 2 (beta)	tpm2	tr|A0A0R4IM99|A0A0R4IM99_DANRE Tropomyosin 2 (beta) OS=Danio rerio GN=tpm2 PE=1 SV=1;tr|Q6IQD7|Q6IQD7_DANRE Tropomyosin 2 (beta) OS=Danio rerio GN=tpm2 PE=1 SV=1;tr|A0A0R4INL7|A0A0R4INL7_DANRE Tropomyosin 2 (beta) OS=Danio rerio GN=tpm2 PE=1 SV=1	32.715	284	FALSE	TRUE	3	28	1	1	1	56.7	0.028185	0.94521	none	none	none	none	none	FALSE			FLASE	FALSE			FALSE	1	0	0	0				-1.72746
749	A0A0R4IMF2;F1QJE5;A0A0R4IDB2			tr|A0A0R4IMF2|A0A0R4IMF2_DANRE Protein phosphatase, Mg2+/Mn2+-dependent, 1G OS=Danio rerio GN=ppm1g PE=1 SV=1;tr|F1QJE5|F1QJE5_DANRE Protein phosphatase, Mg2+/Mn2+-dependent, 1G OS=Danio rerio GN=ppm1g PE=1 SV=1;tr|A0A0R4IDB2|A0A0R4IDB2_DANRE Protein phosp	57.696	537	FALSE	TRUE	3	16	16	16	188	29.8	0	65.404	none	none	none	none	green	FALSE			FLASE	FALSE	0.686183	0.157031	TRUE	0	4	4	4					1.10269	0.265242	1.12996	1.11798	2.09164	1.55898	0.758127	1.82774	1.47654	2.3665	1.3082	1.71338
750	F1QAA4;A0A0R4IMF6;A5PL92;F1R518;F1QRZ3	Eukaryotic translation initiation factor 4Ba	eif4ba	tr|F1QAA4|F1QAA4_DANRE Eukaryotic translation initiation factor 4Ba OS=Danio rerio GN=eif4ba PE=1 SV=1;tr|A0A0R4IMF6|A0A0R4IMF6_DANRE Eukaryotic translation initiation factor 4Ba OS=Danio rerio GN=eif4ba PE=1 SV=1;tr|A5PL92|A5PL92_DANRE Eif4ba protein OS=D	60.126	529	TRUE	FALSE	5	20	18	18	142	45.6	0	27.191	none	none	none	none	turquoise	FALSE	0.00395189	0.664694	TRUE	FALSE	0.959258	0.0192823	TRUE	4	4	4	4	-1.20348	-1.38396	-1.47692	-1.37906	-0.655699	-0.754402	-0.452286	-0.922257	0.743158	-0.260792	-0.34762	0.236198	0.0557957	0.864002	-0.23428	-0.237444
751	A0A0R4IMF9;Q5RKN4	Putative oxidoreductase GLYR1	glyr1	tr|A0A0R4IMF9|A0A0R4IMF9_DANRE Putative oxidoreductase GLYR1 OS=Danio rerio GN=glyr1 PE=1 SV=1;sp|Q5RKN4|GLYR1_DANRE Putative oxidoreductase GLYR1 OS=Danio rerio GN=glyr1 PE=2 SV=1	50.615	462	FALSE	FALSE	2	9	9	3	58	27.1	0	21.077	none	none	none	none	turquoise	FALSE	0.0349577	0.441455	TRUE	FALSE	0.149468	-0.0682826	TRUE	4	4	4	4	-2.371	-2.3313	-2.15452	-2.49632	-1.75004	-1.65063	-2.05366	-2.13298	-1.91318	-1.90226	-1.88585	-2.00343	-1.95582	-1.95415	-2.08831	-1.97956
752	A0A0R4IMG2	N-acetylglucosamine-6-sulfatase (EC 3.1.6.14) (Glucosamine-6-sulfatase)	gnsb	tr|A0A0R4IMG2|A0A0R4IMG2_DANRE N-acetylglucosamine-6-sulfatase OS=Danio rerio GN=gnsb PE=1 SV=1	57.097	507	FALSE	FALSE	1	8	8	7	34	16.2	0.0010121	2.6897	none	none	none	none	turquoise	FALSE			FLASE	FALSE	0.318751	-0.333147	TRUE	2	4	3	4		-3.11062		-2.8082	-2.36546	-2.59503	-2.56295	-2.77062		-1.55895	-1.70581	-2.45732	-2.35422	-1.90477	-2.06713	-2.6359
753	A0A0R4IMG3	Protein THEM6	them6 si:ch73-52e5.1	tr|A0A0R4IMG3|A0A0R4IMG3_DANRE Si:ch73-52e5.1 OS=Danio rerio GN=si:ch73-52e5.1 PE=1 SV=1	23.583	205	FALSE	FALSE	1	3	3	2	22	20.5	0.002148	2.2502	none	none	none	none	blue	FALSE			FLASE	FALSE	0.16068	-1.0257	TRUE	4	0	3	3	-2.0648	-0.748814	-1.33163	-0.929094					-3.10219		-2.55832	-1.57626	-4.181		-3.302	-2.83086
754	F1QLX2;F1QFY8;A0A0R4IMG4	Phosphoinositide phospholipase C (EC 3.1.4.11) (Fragment)	plcg1	tr|F1QLX2|F1QLX2_DANRE Phosphoinositide phospholipase C (Fragment) OS=Danio rerio GN=plcg1 PE=1 SV=1;tr|F1QFY8|F1QFY8_DANRE Phosphoinositide phospholipase C OS=Danio rerio GN=plcg1 PE=1 SV=1;tr|A0A0R4IMG4|A0A0R4IMG4_DANRE Phosphoinositide phospholipase C O	116.44	1020	FALSE	FALSE	3	10	10	10	22	15	0	23.447	none	none	none	none	none	FALSE			FLASE	FALSE			FALSE	0	3	2	2					-3.19216	-2.14021	-2.56811			-3.87104		-3.80654	-2.92846		-3.28674
755	A0A286YAD0;A0A0R4IMI1;F1QKS0;A0A0R4IPW9;A0A0R4IB90;A0A0R4IJN0	Myosin VB	myo5b	tr|A0A286YAD0|A0A286YAD0_DANRE Myosin VB OS=Danio rerio GN=myo5b PE=3 SV=1;tr|A0A0R4IMI1|A0A0R4IMI1_DANRE Myosin VB OS=Danio rerio GN=myo5b PE=3 SV=1;tr|F1QKS0|F1QKS0_DANRE Myosin VB OS=Danio rerio GN=myo5b PE=3 SV=2;tr|A0A0R4IPW9|A0A0R4IPW9_DANRE Myosin V	210.06	1814	TRUE	FALSE	6	33	33	30	86	17.8	0	40.956	none	none	none	none	red	FALSE	0.947662	-0.0248528	TRUE	FALSE	0.043507	1.20459	TRUE	4	4	4	4	-1.82864	-0.852646	-1.32344	-1.17325	-1.1758	-1.92987	-1.10804	-1.06368	-2.14138	-1.88928	-1.38761	-2.7992	-0.363989	-0.0721073	-1.53294	-1.43009
756	A0A0R4IMI8	Si:ch211-215k15.5	si:ch211-215k15.5	tr|A0A0R4IMI8|A0A0R4IMI8_DANRE Si:ch211-215k15.5 OS=Danio rerio GN=si:ch211-215k15.5 PE=1 SV=1	37.101	322	FALSE	FALSE	1	4	4	4	7	18.3	0.0068729	1.5268	none	none	none	none	none	FALSE			FLASE	FALSE			FALSE	1	0	0	0		-2.79882
757	A0A0R4IML0;A0A0R4IZL5	Capping protein (actin filament), gelsolin-like b	capgb	tr|A0A0R4IML0|A0A0R4IML0_DANRE Capping protein (actin filament), gelsolin-like b OS=Danio rerio GN=capgb PE=1 SV=1	38.662	345	TRUE	TRUE	2	46	46	45	1418	83.8	0	323.31	none	none	none	none	blue	FALSE	0.00226253	-0.609512	TRUE	FALSE	0.618419	0.0478253	TRUE	4	4	4	4	5.43098	5.40805	5.69733	5.60184	4.95118	4.81581	4.85632	5.07685	4.9815	5.12423	5.08216	5.02279	5.27914	5.17165	5.07425	4.87695
758	A0A0R4IMM2;Q498Z6	28S ribosomal protein S7, mitochondrial	mrps7	tr|A0A0R4IMM2|A0A0R4IMM2_DANRE 28S ribosomal protein S7, mitochondrial OS=Danio rerio GN=mrps7 PE=1 SV=1;sp|Q498Z6|RT07_DANRE 28S ribosomal protein S7, mitochondrial OS=Danio rerio GN=mrps7 PE=2 SV=1	26.542	228	FALSE	FALSE	2	10	10	10	74	58.8	0	47.293	none	none	none	none	turquoise	FALSE	0.0778246	0.906357	TRUE	FALSE	0.762862	-0.0432491	TRUE	4	4	4	4	-0.851166	-1.15024	-1.00423	-0.901503	0.358147	-1.12777	0.328589	0.15933	0.231762	0.436941	0.0755138	-0.0638599	0.319803	-0.0886211	0.173353	0.102825
759	A0A0R4IMM3;Q6PBY7	Trafficking protein particle complex subunit 13	trappc13	tr|A0A0R4IMM3|A0A0R4IMM3_DANRE Trafficking protein particle complex subunit 13 OS=Danio rerio GN=trappc13 PE=1 SV=1;sp|Q6PBY7|TPC13_DANRE Trafficking protein particle complex subunit 13 OS=Danio rerio GN=trappc13 PE=2 SV=2	46.789	418	FALSE	FALSE	2	8	8	8	59	20.6	0	7.9127	none	none	none	none	blue	FALSE	0.261863	-0.244332	TRUE	FALSE	0.475724	0.0933304	TRUE	4	4	4	4	-3.31711	-2.77981	-2.7232	-2.68521	-2.89425	-3.17898	-3.25092	-3.15849	-2.8419	-2.90015	-3.07069	-2.94236	-2.7634	-2.77903	-3.17486	-2.6645
760	A0A0R4IMM5	Pyrophosphatase (inorganic) 1a	ppa1a	tr|A0A0R4IMM5|A0A0R4IMM5_DANRE Pyrophosphatase (inorganic) 1a OS=Danio rerio GN=ppa1a PE=4 SV=1	32.848	289	FALSE	FALSE	1	2	2	2	4	9.7	0.022117	1.0252	none	none	none	none	none	FALSE			FLASE	FALSE			FALSE	1	0	0	0			-2.8622
761	A0A0R4IMM7;A0A0R4ITV5	Double-strand break repair protein	mre11a	tr|A0A0R4IMM7|A0A0R4IMM7_DANRE MRE11 homolog A, double strand break repair nuclease OS=Danio rerio GN=mre11a PE=1 SV=1;tr|A0A0R4ITV5|A0A0R4ITV5_DANRE MRE11 homolog A, double strand break repair nuclease OS=Danio rerio GN=mre11a PE=1 SV=1	70.459	619	FALSE	FALSE	2	4	4	4	7	6.6	0.00063385	3.2147	none	none	none	none	none	FALSE			FLASE	FALSE			FALSE	0	3	2	2					-2.59653	-2.67859		-2.32651		-3.11578	-3.10111			-3.50624		-2.45671
762	Q6P022;A0A0R4IMP0;I3ITB5;I3ITA8;I3ISW3;I3ITG9;I3ISL9	U2 snRNP auxiliary factor large subunit	u2af2b	tr|Q6P022|Q6P022_DANRE U2 snRNP auxiliary factor large subunit OS=Danio rerio GN=u2af2b PE=1 SV=1;tr|A0A0R4IMP0|A0A0R4IMP0_DANRE U2 snRNP auxiliary factor large subunit OS=Danio rerio GN=u2af2b PE=1 SV=1	53.63	475	TRUE	FALSE	7	14	14	4	122	46.5	0	190.47	none	none	none	none	turquoise	FALSE			FLASE	FALSE	0.0515497	0.893615	TRUE	2	4	4	4		-5.06327		-2.66592	1.09124	1.01004	0.203983	1.00173	-0.468317	-0.332735	-0.319269	-0.736523	0.273541	-0.432276	0.596634	1.27972
763	A0A0R4IMP8	Protein phosphatase 4, regulatory subunit 1-like (Fragment)	ppp4r1l	tr|A0A0R4IMP8|A0A0R4IMP8_DANRE Protein phosphatase 4, regulatory subunit 1-like (Fragment) OS=Danio rerio GN=ppp4r1l PE=1 SV=1	21.699	193	FALSE	FALSE	1	3	3	3	3	13	0.041881	0.69733	none	none	none	none	none	FALSE			FLASE	FALSE			FALSE	0	1	0	1					-3.67412									-4.44262
764	A0A0R4IMR0;A0A0R4IYL8			tr|A0A0R4IMR0|A0A0R4IMR0_DANRE Translocated promoter region a, nuclear basket protein OS=Danio rerio GN=tpra PE=1 SV=1;tr|A0A0R4IYL8|A0A0R4IYL8_DANRE Translocated promoter region a, nuclear basket protein OS=Danio rerio GN=tpra PE=1 SV=1	223.7	1951	FALSE	FALSE	2	62	62	62	322	37.2	0	152.21	none	none	none	none	turquoise	TRUE	0.00246065	2.12521	TRUE	FALSE	0.000905679	-0.987402	TRUE	4	4	4	4	-0.271925	-0.045248	-1.2331	0.236576	1.70983	1.80942	1.92352	1.74436	1.89326	1.93695	1.25972	1.80854	0.777458	0.628311	0.722759	0.820332
765	A0A0R4IMR9;Q7ZW35;Q5TZ57;U3JAX9	Family with sequence similarity 49, member A	fam49a znf395	tr|A0A0R4IMR9|A0A0R4IMR9_DANRE Family with sequence similarity 49, member A OS=Danio rerio GN=fam49a PE=1 SV=1;tr|Q7ZW35|Q7ZW35_DANRE Family with sequence similarity 49, member A OS=Danio rerio GN=fam49a PE=1 SV=1;tr|Q5TZ57|Q5TZ57_DANRE Family with sequenc	43.683	381	FALSE	FALSE	4	9	8	7	37	28.1	0	12.547	none	none	none	none	blue	FALSE	0.144161	-0.678987	TRUE	FALSE			FALSE	4	4	4	2	-0.776102	-0.975908	-1.24196	-0.854553	-1.28217	-0.892546	-2.23331	-2.15645	-1.4618	-1.63191	-1.64887	-1.56185	-2.18557		-2.2827
766	A0A0R4IMS1	5'-3' exoribonuclease 2 (Fragment)	xrn2	tr|A0A0R4IMS1|A0A0R4IMS1_DANRE 5-3 exoribonuclease 2 (Fragment) OS=Danio rerio GN=xrn2 PE=1 SV=1	31.727	273	TRUE	FALSE	1	17	1	1	1	63.4	1	-2	none	none	none	none	none	FALSE			FLASE	FALSE			FALSE	0	0	0	0
767	A0A0R4IMS3;Q8JGR4	60S ribosomal protein L24	rpl24	tr|A0A0R4IMS3|A0A0R4IMS3_DANRE 60S ribosomal protein L24 OS=Danio rerio GN=rpl24 PE=1 SV=1;sp|Q8JGR4|RL24_DANRE 60S ribosomal protein L24 OS=Danio rerio GN=rpl24 PE=2 SV=1	17.883	157	FALSE	TRUE	2	22	22	22	887	66.2	0	183.24	none	none	none	none	turquoise	FALSE	0.0015637	1.56266	TRUE	FALSE	0.238804	-0.182045	TRUE	4	4	4	4	6.00946	6.01348	5.33212	5.61716	7.53996	6.95515	7.25988	7.46786	6.52016	6.81144	6.68181	6.62725	6.46017	6.81799	6.41918	6.21514
768	A0A0R4IMS9;A0A0R4IMA8	DNA-directed RNA polymerase subunit (EC 2.7.7.6)	polr2a	tr|A0A0R4IMS9|A0A0R4IMS9_DANRE DNA-directed RNA polymerase subunit OS=Danio rerio GN=polr2a PE=1 SV=1;tr|A0A0R4IMA8|A0A0R4IMA8_DANRE DNA-directed RNA polymerase subunit OS=Danio rerio GN=polr2a PE=1 SV=1	216.82	1965	FALSE	FALSE	2	33	33	33	167	19.7	0	69.589	none	none	none	none	turquoise	TRUE	0.00012457	2.99726	TRUE	FALSE	0.0818278	-0.463141	TRUE	4	4	4	4	-2.71494	-1.98812	-2.14036	-2.03688	0.964361	0.753824	0.460499	0.930071	0.91716	0.559195	0.0865727	0.354546	0.174498	0.237989	0.0212421	-0.368822
769	A0A0R4IMU2;Q08CN0	Trafficking protein particle complex subunit 2	trappc2	tr|A0A0R4IMU2|A0A0R4IMU2_DANRE Trafficking protein particle complex subunit 2 OS=Danio rerio GN=trappc2 PE=1 SV=1;sp|Q08CN0|TPPC2_DANRE Trafficking protein particle complex subunit 2 OS=Danio rerio GN=trappc2 PE=2 SV=1	16.398	140	FALSE	TRUE	2	3	3	3	10	22.1	0.00083368	3.0321	none	none	none	none	none	FALSE			FLASE	FALSE			FALSE	0	1	2	2							-2.94281				-2.72646	-2.7844	-2.44191	-1.25111
770	A0A0R4IMW5;A0A0R4ITZ2;Q66L58			tr|A0A0R4IMW5|A0A0R4IMW5_DANRE Protein VAC14 homolog OS=Danio rerio GN=vac14 PE=1 SV=1;tr|A0A0R4ITZ2|A0A0R4ITZ2_DANRE Protein VAC14 homolog OS=Danio rerio GN=vac14 PE=1 SV=1;sp|Q66L58|VAC14_DANRE Protein VAC14 homolog OS=Danio rerio GN=vac14 PE=2 SV=1	87.789	773	FALSE	FALSE	3	11	11	11	17	16.6	0	9.2405	none	none	none	none	none	FALSE			FLASE	FALSE			FALSE	0	0	0	0
771	A0A0R4IMY4			tr|A0A0R4IMY4|A0A0R4IMY4_DANRE Heparan sulfate proteoglycan 2 OS=Danio rerio GN=hspg2 PE=1 SV=1	390.51	3581	TRUE	TRUE	1	99	99	2	1030	34.7	0	323.31	none	none	none	none	blue	FALSE	0.0010845	-0.773232	TRUE	FALSE	0.291631	-0.219477	TRUE	4	4	4	4	3.1502	3.41396	3.38406	3.13594	2.51943	2.56038	2.58501	2.32641	2.64244	2.63024	1.92282	2.25317	2.35235	2.12398	2.13294	1.96149
772	A0A0R4IMY9;F1QX43;F1RBV6;A0A0R4IKA4;A0A0R4IWK8	Dystrobrevin	dtnba	tr|A0A0R4IMY9|A0A0R4IMY9_DANRE Dystrobrevin OS=Danio rerio GN=dtnba PE=1 SV=1;tr|F1QX43|F1QX43_DANRE Dystrobrevin OS=Danio rerio GN=dtnba PE=1 SV=2;tr|F1RBV6|F1RBV6_DANRE Dystrobrevin OS=Danio rerio GN=dtnba PE=1 SV=2;tr|A0A0R4IKA4|A0A0R4IKA4_DANRE Dystrob	69.492	616	FALSE	FALSE	5	3	3	3	26	9.9	0.034466	0.8014	none	none	none	none	none	FALSE			FLASE	FALSE			FALSE	3	1	0	0	-2.34457	-2.90217	-3.2231				-3.03252
773	A0A0R4IMZ5			tr|A0A0R4IMZ5|A0A0R4IMZ5_DANRE Hook microtubule-tethering protein 2 OS=Danio rerio GN=hook2 PE=1 SV=1	83.016	709	FALSE	FALSE	1	4	4	3	24	7.5	0	8.3987	none	none	none	none	none	FALSE			FLASE	FALSE			FALSE	1	0	4	1		-2.12989							-1.84851	-2.38392	-1.76719	-1.77067	-2.1464
774	A0A0R4IMZ8	Karyopherin (importin) beta 1	kpnb1	tr|A0A0R4IMZ8|A0A0R4IMZ8_DANRE Karyopherin (importin) beta 1 OS=Danio rerio GN=kpnb1 PE=1 SV=1	97.466	876	TRUE	TRUE	1	38	38	29	1020	50.3	0	323.31	none	none	none	none	turquoise	FALSE	0.0185815	0.524919	TRUE	FALSE	0.0213019	-0.400444	TRUE	4	4	4	4	2.54704	2.93684	2.80319	3.01204	3.25776	3.25932	3.26613	3.61557	3.49261	2.96868	3.2868	3.28429	2.77061	2.81528	2.77555	3.06917
775	A0A0R4IN07;A0A0R4IVL6	Collagen, type V, alpha 3b	col5a3b	tr|A0A0R4IN07|A0A0R4IN07_DANRE Collagen, type V, alpha 3b OS=Danio rerio GN=col5a3b PE=1 SV=1;tr|A0A0R4IVL6|A0A0R4IVL6_DANRE Collagen, type V, alpha 3b (Fragment) OS=Danio rerio GN=col5a3b PE=1 SV=1	171.57	1723	FALSE	FALSE	2	7	6	6	35	6.5	0	63.491	none	none	none	none	none	FALSE			FLASE	FALSE			FALSE	2	4	1	1	-1.75903			-1.34427	-1.39486	-1.45413	-2.14094	-0.180536				-2.66142	-1.55642
776	A0A0R4IN20;A8KBJ0	Zinc finger protein 1169 (Fragment)	znf1169	tr|A0A0R4IN20|A0A0R4IN20_DANRE Zinc finger protein 1169 (Fragment) OS=Danio rerio GN=znf1169 PE=4 SV=1;tr|A8KBJ0|A8KBJ0_DANRE Si:dkey-1b17.11 protein OS=Danio rerio GN=znf1169 PE=2 SV=1	35.268	303	FALSE	FALSE	2	3	3	2	6	15.2	0.011542	1.2606	none	none	none	none	none	FALSE			FLASE	FALSE			FALSE	0	0	0	0
777	A0A0R4IN26;A0JMF4;A0A286Y8A9;A0A0R4IPW8	Septin 15	43358	tr|A0A0R4IN26|A0A0R4IN26_DANRE Septin 15 OS=Danio rerio GN=sept15 PE=1 SV=1;tr|A0JMF4|A0JMF4_DANRE Septin 15 OS=Danio rerio GN=sept15 PE=1 SV=1;tr|A0A286Y8A9|A0A286Y8A9_DANRE Septin 15 OS=Danio rerio GN=sept15 PE=1 SV=1;tr|A0A0R4IPW8|A0A0R4IPW8_DANRE Septi	49.636	428	TRUE	TRUE	4	18	9	9	58	43.2	0	22.868	none	none	none	none	blue	FALSE	0.0620863	-0.24378	TRUE	FALSE	0.854899	-0.0355935	TRUE	4	4	4	4	-2.43855	-2.3234	-2.26569	-2.35431	-2.54926	-2.38605	-2.6434	-2.77835	-2.5725	-3.18792	-3.06895	-2.85599	-2.79693	-2.73677	-3.30828	-2.98574
778	A0A0R4IN38;F1R0Y7			tr|A0A0R4IN38|A0A0R4IN38_DANRE Superoxide dismutase 3, extracellular a OS=Danio rerio GN=sod3a PE=4 SV=1;tr|F1R0Y7|F1R0Y7_DANRE Superoxide dismutase 3, extracellular a OS=Danio rerio GN=sod3a PE=4 SV=1	25.998	234	FALSE	FALSE	2	7	7	7	72	41	0	16.424	none	none	none	none	turquoise	FALSE	0.00460686	0.800306	TRUE	FALSE	0.195612	-0.282806	TRUE	4	4	4	4	-2.33509	-2.27563	-2.22644	-2.68107	-1.56664	-1.33617	-1.59817	-1.81602	-0.762043	-0.555649	-0.585575	-0.530645	-0.811621	-0.468759	-0.909218	-1.37554
779	A0A0R4IN44;A0A0R4IP90;A0A0R4IH83	PDZ and LIM domain 5a	pdlim5a	tr|A0A0R4IN44|A0A0R4IN44_DANRE PDZ and LIM domain 5a OS=Danio rerio GN=pdlim5a PE=1 SV=1;tr|A0A0R4IP90|A0A0R4IP90_DANRE PDZ and LIM domain 5a OS=Danio rerio GN=pdlim5a PE=1 SV=1	59.819	551	TRUE	TRUE	3	9	8	8	39	20.5	0	14.354	none	none	none	none	blue	FALSE	0.00789209	-1.64004	TRUE	FALSE	0.455398	0.292709	TRUE	4	4	3	4	-1.85491	-1.46853	-1.16682	-0.353725	-2.99449	-3.05008	-2.58171	-2.77788	-3.22737	-2.52713		-2.44876	-1.96644	-3.06753	-2.61776	-2.11512
780	A0A0R4IN46	Transglutaminase 1-like 1 (Fragment)	tgm1l1	tr|A0A0R4IN46|A0A0R4IN46_DANRE Transglutaminase 1-like 1 (Fragment) OS=Danio rerio GN=tgm1l1 PE=1 SV=1	90.692	816	FALSE	FALSE	1	44	44	41	378	51	0	285.73	none	none	none	none	blue	FALSE	0.000841849	-1.0247	TRUE	FALSE	0.320435	0.166795	TRUE	4	4	4	4	1.52316	1.40332	1.21039	1.54506	0.263214	0.219517	0.570139	0.530249	0.894115	0.407347	0.70442	0.815939	0.788622	0.651445	1.176	0.872934
781	A0A0R4IN59	Si:ch73-281k2.5	si:ch73-281k2.5	tr|A0A0R4IN59|A0A0R4IN59_DANRE Si:ch73-281k2.5 OS=Danio rerio GN=si:ch73-281k2.5 PE=1 SV=1	28.136	256	FALSE	FALSE	1	7	7	7	69	40.6	0	13.721	none	none	none	none	turquoise	FALSE	0.00427652	1.03131	TRUE	FALSE	0.0988064	-0.424017	TRUE	4	4	4	4	-2.6851	-3.1415	-2.49703	-2.70205	-1.67068	-1.43931	-2.00052	-1.78993	-1.55643	-1.28345	-0.843212	-0.919531	-1.24002	-1.44574	-1.80909	-1.80384
782	A0A0R4IN64			tr|A0A0R4IN64|A0A0R4IN64_DANRE Interferon-induced GTP-binding protein MxC OS=Danio rerio GN=mxc PE=3 SV=1	70.876	627	FALSE	TRUE	1	30	1	1	1	46.3	1	-2	none	none	none	none	none	FALSE			FLASE	FALSE			FALSE	0	0	0	0
783	A0A140LH76;A0A0R4IN76	Glucan (1,4-alpha-),-branching enzyme 1b	gbe1b	tr|A0A140LH76|A0A140LH76_DANRE Glucan (1,4-alpha-),-branching enzyme 1b OS=Danio rerio GN=gbe1b PE=1 SV=1;tr|A0A0R4IN76|A0A0R4IN76_DANRE Glucan (1,4-alpha-),-branching enzyme 1b (Fragment) OS=Danio rerio GN=gbe1b PE=1 SV=2	75.708	652	FALSE	FALSE	2	8	8	7	17	15.5	0	8.2961	none	none	none	none	none	FALSE			FLASE	FALSE			FALSE	2	3	2	1	-3.19861			-2.95705	-2.77952	-3.22892		-2.7853	-3.0288			-3.30202	-2.88205
784	A0A0R4IN78;F8W392;F1R8K2;F8W637;A0A0R4IAF8;B1H1M4	Serine/threonine kinase 24b (STE20 homolog, yeast)	stk24b	tr|A0A0R4IN78|A0A0R4IN78_DANRE Serine/threonine kinase 24b (STE20 homolog, yeast) OS=Danio rerio GN=stk24b PE=1 SV=1;tr|F8W392|F8W392_DANRE Serine/threonine kinase 24b (STE20 homolog, yeast) (Fragment) OS=Danio rerio GN=stk24b PE=1 SV=1;tr|F1R8K2|F1R8K2_DA	48.023	432	FALSE	FALSE	6	8	4	3	19	26.2	0	8.1316	none	none	none	none	none	FALSE			FLASE	FALSE			FALSE	0	3	2	2					-1.85373	-1.98957		-2.03264		-2.09255		-2.59681	-2.57577			-2.31285
785	Q1LVI0;A0A0R4IN87;Q1LVH9	GATA zinc finger domain-containing 2Ab	gatad2ab gatad2a	tr|Q1LVI0|Q1LVI0_DANRE GATA zinc finger domain-containing 2Ab OS=Danio rerio GN=gatad2ab PE=1 SV=1;tr|A0A0R4IN87|A0A0R4IN87_DANRE GATA zinc finger domain-containing 2Ab OS=Danio rerio GN=gatad2ab PE=1 SV=1	68.463	632	TRUE	FALSE	3	18	18	16	185	37.2	0	36.66	none	none	none	none	turquoise	FALSE	0.0082478	0.814548	TRUE	FALSE	0.647692	-0.10597	TRUE	4	4	4	4	-0.74283	-1.03082	-0.515808	-1.01894	-0.299418	-0.0987263	0.179646	0.168293	0.44516	-0.418257	-0.205244	-0.0146351	-0.194113	0.199726	-0.329008	-0.293461
786	A0A0R4IN88;E7FBE0	Si:dkeyp-115e12.6	si:dkeyp-115e12.6	tr|A0A0R4IN88|A0A0R4IN88_DANRE Si:dkeyp-115e12.6 OS=Danio rerio GN=si:dkeyp-115e12.6 PE=4 SV=1;tr|E7FBE0|E7FBE0_DANRE Si:dkeyp-115e12.6 OS=Danio rerio GN=si:dkeyp-115e12.6 PE=4 SV=1	191.35	1694	FALSE	FALSE	2	7	7	7	10	4.8	0.0402	0.73017	none	none	none	none	none	FALSE			FLASE	FALSE			FALSE	1	2	0	2			-3.52902		-3.88131			-3.2367					-3.63018		-3.37513
787	A0A0R4IN96;F1R6Z2			tr|A0A0R4IN96|A0A0R4IN96_DANRE Claudin OS=Danio rerio GN=cldn1 PE=3 SV=1;tr|F1R6Z2|F1R6Z2_DANRE Claudin OS=Danio rerio GN=cldn1 PE=3 SV=1	21.801	209	FALSE	FALSE	2	5	5	5	10	18.2	0.00084034	3.1317	none	none	none	none	none	FALSE			FLASE	FALSE			FALSE	0	0	0	0
788	F1QZR2;A0A0R4INA4	Non-specific serine/threonine protein kinase (EC 2.7.11.1)	pak4	tr|F1QZR2|F1QZR2_DANRE p21 protein (Cdc42/Rac)-activated kinase 4 OS=Danio rerio GN=pak4 PE=1 SV=1;tr|A0A0R4INA4|A0A0R4INA4_DANRE p21 protein (Cdc42/Rac)-activated kinase 4 OS=Danio rerio GN=pak4 PE=1 SV=1	74.86	664	FALSE	FALSE	2	4	4	4	10	9.2	0.0030436	1.9626	none	none	none	none	none	FALSE			FLASE	FALSE			FALSE	0	0	0	0
789	D3KYK7;D3KYK8;D3KYK9;D3KYL0;A0A0R4INA6;A0A0R4IL13;A0A0G2KS66;A0A0R4IST7	Gephyrin a (Gephyrin1)	gphna	tr|D3KYK7|D3KYK7_DANRE Gephyrin a OS=Danio rerio GN=gphna PE=1 SV=1;tr|D3KYK8|D3KYK8_DANRE Gephyrin a OS=Danio rerio GN=gphna PE=1 SV=1;tr|D3KYK9|D3KYK9_DANRE Gephyrin a OS=Danio rerio GN=gphna PE=1 SV=1;tr|D3KYL0|D3KYL0_DANRE Gephyrin a OS=Danio rerio GN=	79.604	735	FALSE	FALSE	8	6	6	6	23	8.6	0.0027179	2.1828	none	none	none	none	red	FALSE	0.0656933	-0.293929	TRUE	FALSE	0.426943	0.158724	TRUE	4	4	4	4	-2.88909	-3.01622	-2.74667	-2.91022	-3.15731	-3.31244	-2.92493	-3.34324	-2.98783	-3.4921	-3.26744	-3.41534	-3.1718	-3.47141	-3.14158	-2.74302
790	A0A0R4INA9;A0A0R4IYW6	Si:ch211-197h24.9	si:ch211-197h24.9	tr|A0A0R4INA9|A0A0R4INA9_DANRE Si:ch211-197h24.9 OS=Danio rerio GN=si:ch211-197h24.9 PE=4 SV=1	36.069	308	FALSE	FALSE	2	3	3	3	3	14	0.02927	0.92773	none	none	none	none	none	FALSE			FLASE	FALSE			FALSE	0	1	0	0						-4.50561
791	A0A0R4INB1	Transglutaminase 1-like 4	tgm1l4	tr|A0A0R4INB1|A0A0R4INB1_DANRE Transglutaminase 1-like 4 OS=Danio rerio GN=tgm1l4 PE=1 SV=1	80.73	727	FALSE	FALSE	1	16	15	15	82	23.8	0	28.722	none	none	none	none	blue	FALSE			FLASE	FALSE	0.231305	-0.626989	TRUE	0	4	4	4					-0.308792	-0.292337	-0.817339	-0.6096	0.192636	0.190065	-0.736589	-0.465429	-0.652018	-0.029892	-1.96999	-0.675375
792	A0A0R4IND9			tr|A0A0R4IND9|A0A0R4IND9_DANRE Epiplakin 1 OS=Danio rerio GN=eppk1 PE=1 SV=1	549.37	4927	FALSE	FALSE	1	220	1	1	1	88.1	1	-2	none	none	none	none	none	FALSE			FLASE	FALSE			FALSE	0	0	0	1													-4.21163
793	A0A0R4INE2;E7F3L2	Methyl-CpG-binding domain protein 2	mbd2	tr|A0A0R4INE2|A0A0R4INE2_DANRE Methyl-CpG-binding domain protein 2 OS=Danio rerio GN=mbd2 PE=4 SV=1;tr|E7F3L2|E7F3L2_DANRE Methyl-CpG-binding domain protein 2 OS=Danio rerio GN=mbd2 PE=4 SV=1	21.024	191	FALSE	FALSE	2	8	8	7	113	44	0	31.578	none	none	none	none	turquoise	FALSE	0.0975478	0.28339	TRUE	FALSE	0.445731	0.0526233	TRUE	4	4	4	4	0.140842	0.125193	-0.0950527	-0.0564785	0.0889683	0.365366	0.211052	0.582678	0.311361	0.293497	0.395485	0.279886	0.269209	0.459282	0.489481	0.272751
794	A0A0R4INE3;A0A0R4IX35	Prolyl 3-hydroxylase family member 4 (non-enzymatic)	p3h4	tr|A0A0R4INE3|A0A0R4INE3_DANRE Prolyl 3-hydroxylase family member 4 (non-enzymatic) OS=Danio rerio GN=p3h4 PE=4 SV=1;tr|A0A0R4IX35|A0A0R4IX35_DANRE Prolyl 3-hydroxylase family member 4 (non-enzymatic) OS=Danio rerio GN=p3h4 PE=4 SV=1	50.183	426	FALSE	FALSE	2	7	7	7	43	19.7	0	7.9487	none	none	none	none	turquoise	FALSE			FLASE	FALSE	0.0853466	0.262532	TRUE	1	4	4	4			-4.37005		-2.08677	-2.32548	-1.89126	-1.62459	-2.05864	-2.23321	-2.5417	-2.18524	-2.2008	-1.99732	-1.84742	-1.92312
795	F1QXJ4;A0A0R4INF9	Syntaxin-binding protein 3	stxbp3	tr|F1QXJ4|F1QXJ4_DANRE Syntaxin-binding protein 3 OS=Danio rerio GN=stxbp3 PE=1 SV=1;tr|A0A0R4INF9|A0A0R4INF9_DANRE Syntaxin-binding protein 3 OS=Danio rerio GN=stxbp3 PE=1 SV=1	67.32	590	TRUE	FALSE	2	29	29	29	262	54.7	0	133.7	none	none	none	none	blue	FALSE	0.0920588	-0.259919	TRUE	FALSE	0.243276	-0.316791	TRUE	4	4	4	4	1.22261	1.35635	1.44893	1.47907	1.28703	0.921478	1.26758	0.991207	1.53188	1.51381	0.961803	0.746002	0.691607	1.30113	0.760244	0.733347
796	E7FF48;A0A0R4INH0;A0A0R4ILY3;F1R8Z8;F1R8E1	Nuclear receptor corepressor 2	ncor2	tr|E7FF48|E7FF48_DANRE Nuclear receptor corepressor 2 OS=Danio rerio GN=ncor2 PE=1 SV=2;tr|A0A0R4INH0|A0A0R4INH0_DANRE Nuclear receptor corepressor 2 OS=Danio rerio GN=ncor2 PE=1 SV=1;tr|A0A0R4ILY3|A0A0R4ILY3_DANRE Nuclear receptor corepressor 2 OS=Danio r	254.33	2315	FALSE	FALSE	5	13	13	12	14	8.3	0.033076	0.8474	none	none	none	none	none	FALSE			FLASE	FALSE			FALSE	0	4	3	0					-0.525448	-0.916082	-0.177765	-1.21835	-0.891283	-0.89596	-1.24695
797	A0A0R4INI3;A0A0R4IVW7	Slow myosin heavy chain 1	smyhc1	tr|A0A0R4INI3|A0A0R4INI3_DANRE Slow myosin heavy chain 1 OS=Danio rerio GN=smyhc1 PE=1 SV=1;tr|A0A0R4IVW7|A0A0R4IVW7_DANRE Slow myosin heavy chain 1 OS=Danio rerio GN=smyhc1 PE=1 SV=1	222.91	1938	TRUE	FALSE	2	10	1	1	1	7.9	1	-2	none	none	none	none	none	FALSE			FLASE	FALSE			FALSE	0	0	0	0
798	F1QZD3;A0A0R4INK2;E9QCE6;F1QSE7	UDP-N-acetylglucosamine pyrophosphorylase 1	uap1	tr|F1QZD3|F1QZD3_DANRE UDP-N-acetylglucosamine pyrophosphorylase 1 OS=Danio rerio GN=uap1 PE=1 SV=1;tr|A0A0R4INK2|A0A0R4INK2_DANRE UDP-N-acetylglucosamine pyrophosphorylase 1 OS=Danio rerio GN=uap1 PE=1 SV=1;tr|E9QCE6|E9QCE6_DANRE UDP-N-acetylglucosamine p	56.693	504	FALSE	FALSE	4	19	18	18	106	44.2	0	39.023	none	none	none	none	turquoise	FALSE	0.054613	0.519669	TRUE	FALSE	0.869319	-0.0349822	TRUE	4	4	4	4	-1.77739	-1.11245	-1.4842	-1.60384	-0.806616	-1.14564	-1.20783	-0.739115	-0.801939	-0.764582	-1.54617	-0.787376	-0.932335	-1.10957	-1.15115	-0.846935
799	A0A0R4ITJ1;A0A0R4INL4	Si:dkeyp-93a5.3	si:ch73-182e20.4	tr|A0A0R4ITJ1|A0A0R4ITJ1_DANRE Si:ch73-182e20.4 OS=Danio rerio GN=si:ch73-182e20.4 PE=3 SV=1;tr|A0A0R4INL4|A0A0R4INL4_DANRE Si:ch73-182e20.4 (Fragment) OS=Danio rerio GN=si:ch73-182e20.4 PE=3 SV=1	27.895	257	FALSE	FALSE	2	6	6	6	9	25.7	0.0021468	2.2478	none	none	none	none	none	FALSE			FLASE	FALSE			FALSE	4	0	0	0	-2.37855	-2.32267	-2.08982	-2.28792
800	A0A0R4IU44;A0A0R4INP2;A0A0R4IX10	Inter-alpha-trypsin inhibitor heavy chain 3b	itih3b	tr|A0A0R4IU44|A0A0R4IU44_DANRE Inter-alpha-trypsin inhibitor heavy chain 3b OS=Danio rerio GN=itih3b PE=4 SV=1;tr|A0A0R4INP2|A0A0R4INP2_DANRE Inter-alpha-trypsin inhibitor heavy chain 3b OS=Danio rerio GN=itih3b PE=4 SV=1	100.01	892	FALSE	FALSE	3	15	14	14	58	20	0	36.435	none	none	none	none	turquoise	FALSE	0.0443622	0.679536	TRUE	FALSE	0.103195	-0.351736	TRUE	3	3	4	4	-2.36374	-2.13818	-2.16368		-1.21814		-1.58021	-1.82864	-1.52126	-1.42729	-1.41614	-1.77004	-2.29736	-1.67293	-1.57758	-1.99382
801	A0A0R4INQ4;A0A0R4IM08;A0A0R4ICD1	Si:ch211-175l6.2 (Fragment)	si:ch211-175l6.2	tr|A0A0R4INQ4|A0A0R4INQ4_DANRE Si:ch211-175l6.2 (Fragment) OS=Danio rerio GN=si:ch211-175l6.2 PE=4 SV=1;tr|A0A0R4IM08|A0A0R4IM08_DANRE Si:ch211-175l6.2 OS=Danio rerio GN=si:ch211-175l6.2 PE=4 SV=1	51.563	447	FALSE	FALSE	3	7	4	1	11	15	0.0021501	2.2591	none	none	none	none	turquoise	FALSE	0.943745	0.0304823	TRUE	FALSE			FALSE	3	4	2	1	-0.239845		-0.612801	0.652157	-0.0423775	-0.136318	-0.00682068	0.0401268	0.0444164	0.0336227						0.465206
802	A0A0R4INQ5	Aminopeptidase (EC 3.4.11.-)	erap2	tr|A0A0R4INQ5|A0A0R4INQ5_DANRE Aminopeptidase OS=Danio rerio GN=erap2 PE=3 SV=1	107.47	935	FALSE	FALSE	1	11	11	11	34	12.5	0	10.757	none	none	none	none	none	FALSE			FLASE	FALSE			FALSE	0	4	3	1					-2.4798	-2.84476	-2.72292	-2.28837	-2.08944		-2.6215	-2.35668	-2.42192
803	A0A0R4INQ9;F1QX16	1-acylglycerol-3-phosphate O-acyltransferase 4 (lysophosphatidic acid acyltransferase, delta)	agpat4	tr|A0A0R4INQ9|A0A0R4INQ9_DANRE 1-acylglycerol-3-phosphate O-acyltransferase 4 (lysophosphatidic acid acyltransferase, delta) OS=Danio rerio GN=agpat4 PE=4 SV=1;tr|F1QX16|F1QX16_DANRE 1-acylglycerol-3-phosphate O-acyltransferase 4 (lysophosphatidic acid acy	41.109	352	FALSE	FALSE	2	7	7	7	7	27.6	0.00063479	3.23	none	none	none	none	none	FALSE			FLASE	FALSE			FALSE	0	0	0	0
804	A0A0R4INR1;A0A0R4IU04;A0A0R4IVG8	Abnormal spindle microtubule assembly	aspm	tr|A0A0R4INR1|A0A0R4INR1_DANRE Abnormal spindle microtubule assembly OS=Danio rerio GN=aspm PE=4 SV=1;tr|A0A0R4IU04|A0A0R4IU04_DANRE Abnormal spindle microtubule assembly OS=Danio rerio GN=aspm PE=4 SV=1;tr|A0A0R4IVG8|A0A0R4IVG8_DANRE Abnormal spindle micr	394.24	3391	FALSE	FALSE	3	11	11	11	53	6.2	0.008544	1.4097	none	none	none	none	red	FALSE	0.419791	-0.742874	TRUE	FALSE	0.365418	0.673514	TRUE	3	4	4	4		-0.0645771	-2.69873	-1.67205	-2.81941	-2.4473	-1.80189	-1.8167	-2.09156	-2.43467	-2.51056	-1.12286	-1.02725	-2.87116	-1.62043	0.0532436
805	A0A0R4INR8;F1QUW2;F1R646;E7F564;F1QYP9			tr|A0A0R4INR8|A0A0R4INR8_DANRE G protein-signaling modulator 2 OS=Danio rerio GN=gpsm2 PE=4 SV=1;tr|F1QUW2|F1QUW2_DANRE G protein-signaling modulator 2 OS=Danio rerio GN=gpsm2 PE=4 SV=1;tr|F1R646|F1R646_DANRE G protein-signaling modulator 2 OS=Danio rerio	72.146	648	FALSE	FALSE	5	4	3	3	5	8	0.0015788	2.3807	none	none	none	none	none	FALSE			FLASE	FALSE			FALSE	0	1	0	0								-5.35718
806	A0A0R4INS7;F1R118	Hexosaminidase (glycosyl hydrolase family 20, catalytic domain)-containing	hexdc	tr|A0A0R4INS7|A0A0R4INS7_DANRE Hexosaminidase (glycosyl hydrolase family 20, catalytic domain)-containing OS=Danio rerio GN=hexdc PE=1 SV=1;tr|F1R118|F1R118_DANRE Hexosaminidase (glycosyl hydrolase family 20, catalytic domain)-containing OS=Danio rerio GN=	54.024	480	FALSE	FALSE	2	4	4	4	8	11.7	0.045005	0.67819	none	none	none	none	none	FALSE			FLASE	FALSE			FALSE	1	0	0	0		-4.70773
807	A0A0R4INT5;Q6P4V4	Catenin, beta-like 1	ctnnbl1	tr|A0A0R4INT5|A0A0R4INT5_DANRE Catenin, beta-like 1 OS=Danio rerio GN=ctnnbl1 PE=1 SV=1;tr|Q6P4V4|Q6P4V4_DANRE Catenin, beta-like 1 OS=Danio rerio GN=ctnnbl1 PE=1 SV=1	64.472	562	FALSE	FALSE	2	20	20	20	207	42.2	0	83.195	none	none	none	none	turquoise	FALSE	0.00817322	0.681971	TRUE	FALSE	0.416696	-0.143385	TRUE	4	4	4	4	-0.744446	-0.490663	-0.294952	-0.185492	0.351442	0.0480347	0.319069	0.293785	0.3995	-0.0148869	0.233872	0.319439	-0.0405693	0.499863	-0.0971966	0.00228691
808	A0A0R4INU1;A0A0R4IVW2	RNA-binding motif protein 12	rbm12	tr|A0A0R4INU1|A0A0R4INU1_DANRE RNA-binding motif protein 12 OS=Danio rerio GN=rbm12 PE=1 SV=1	94.103	876	FALSE	FALSE	2	16	16	16	123	16.8	0	14.757	none	none	none	none	turquoise	FALSE	0.00555167	0.837332	TRUE	FALSE	5.03065e-05	-0.585487	TRUE	4	4	4	4	-0.856672	-0.541239	-0.419079	-1.08654	0.116346	0.150442	0.180035	-0.00102043	0.284891	0.318695	0.425636	0.442909	-0.226791	-0.321356	-0.118477	-0.203194
809	A0A0R4INX2;E9QH22;Q66I11;F1QQP8			tr|A0A0R4INX2|A0A0R4INX2_DANRE 5-nucleotidase, cytosolic II,-like 1 OS=Danio rerio GN=nt5c2l1 PE=1 SV=1;tr|E9QH22|E9QH22_DANRE 5-nucleotidase, cytosolic II,-like 1 OS=Danio rerio GN=nt5c2l1 PE=1 SV=1;tr|Q66I11|Q66I11_DANRE 5-nucleotidase, cytosolic II,-	55.785	487	FALSE	FALSE	4	2	2	2	4	3.9	0.023577	1.0052	none	none	none	none	none	FALSE			FLASE	FALSE			FALSE	0	0	0	0
810	A0A0R4INX3;Z4YIA7;Q6IQP3	Calumenin-A	calua	tr|A0A0R4INX3|A0A0R4INX3_DANRE Calumenin-A OS=Danio rerio GN=calua PE=1 SV=1;tr|Z4YIA7|Z4YIA7_DANRE Calumenin-A OS=Danio rerio GN=calua PE=1 SV=1;sp|Q6IQP3|CALUA_DANRE Calumenin-A OS=Danio rerio GN=calua PE=2 SV=1	34.944	296	FALSE	FALSE	3	12	12	12	162	31.8	0	77.457	none	none	none	none	turquoise	FALSE	0.000234313	1.98627	TRUE	FALSE	0.127627	-0.202819	TRUE	4	4	4	4	-1.35659	-1.66425	-1.37254	-1.52197	0.572586	0.0889339	0.656616	0.711594	0.581314	0.984615	0.646992	0.51083	0.524244	0.404846	0.396894	0.586489
811	A0A0R4INY2;A0A0R4IE42;A0A0J9YJH5	Periostin, osteoblast-specific factor b	postnb	tr|A0A0R4INY2|A0A0R4INY2_DANRE Periostin, osteoblast-specific factor b OS=Danio rerio GN=postnb PE=1 SV=1	82.911	756	FALSE	FALSE	3	59	1	1	27	71.3	1	-2	none	none	none	none	none	FALSE			FLASE	FALSE			FALSE	0	0	0	1																-1.07285
812	Q8AYH1;A0A0R4INZ2	17-beta-hydroxysteroid dehydrogenase type 4 (Hsd17b4 protein) (Hydroxysteroid (17-beta) dehydrogenase 4)	hsd17b4	tr|Q8AYH1|Q8AYH1_DANRE 17-beta-hydroxysteroid dehydrogenase type 4 OS=Danio rerio GN=hsd17b4 PE=1 SV=1;tr|A0A0R4INZ2|A0A0R4INZ2_DANRE Hydroxysteroid (17-beta) dehydrogenase 4 OS=Danio rerio GN=hsd17b4 PE=1 SV=1	78.624	725	FALSE	FALSE	2	17	17	17	183	30.5	0	151.05	none	none	none	none	magenta	FALSE	0.709285	0.216542	TRUE	FALSE	0.886051	0.0291262	TRUE	4	4	4	4	0.424231	0.208445	0.211277	1.00092	1.27629	1.37168	0.407593	-0.344524	1.35863	1.13552	0.673975	0.842526	1.29857	0.728619	0.96743	1.13254
813	A0A0R4INZ8	Dihydrolipoamide acetyltransferase component of pyruvate dehydrogenase complex (EC 2.3.1.-) (Fragment)	dbt	tr|A0A0R4INZ8|A0A0R4INZ8_DANRE Dihydrolipoamide acetyltransferase component of pyruvate dehydrogenase complex (Fragment) OS=Danio rerio GN=dbt PE=1 SV=1	58.337	532	FALSE	FALSE	1	14	14	14	137	35.7	0	91.336	none	none	none	none	blue	FALSE	0.580397	0.100864	TRUE	FALSE	0.394675	-0.18238	TRUE	4	4	4	4	-0.140718	0.18363	0.152172	0.272902	0.363478	0.180216	-0.0769367	0.404686	-0.0223637	0.627085	-0.0978947	0.10556	0.17852	-0.178606	-0.267254	0.150207
814	A0A0R4ISD4;A0A0R4IP06	Nudix (nucleoside diphosphate-linked moiety X)-type motif 12	nudt12	tr|A0A0R4ISD4|A0A0R4ISD4_DANRE Nudix (nucleoside diphosphate-linked moiety X)-type motif 12 OS=Danio rerio GN=nudt12 PE=1 SV=1;tr|A0A0R4IP06|A0A0R4IP06_DANRE Nudix (nucleoside diphosphate-linked moiety X)-type motif 12 OS=Danio rerio GN=nudt12 PE=1 SV=1	48.143	433	FALSE	FALSE	2	6	6	6	16	17.8	0.00023759	5.2322	none	none	none	none	none	FALSE			FLASE	FALSE			FALSE	0	2	0	0					-1.67732		-1.84922
815	A0A0R4IP07;Q6PE25;A0A140LFQ3			tr|A0A0R4IP07|A0A0R4IP07_DANRE Elongation factor 1-gamma OS=Danio rerio GN=eef1g PE=1 SV=1;sp|Q6PE25|EF1G_DANRE Elongation factor 1-gamma OS=Danio rerio GN=eef1g PE=2 SV=1	50.028	437	TRUE	TRUE	3	37	37	37	1702	73.9	0	323.31	none	none	none	none	black	FALSE	0.00474428	0.832456	TRUE	FALSE	0.183054	0.766163	TRUE	4	4	4	4	4.16912	4.52682	4.72614	4.79677	5.3713	5.52303	5.2845	5.36985	5.39722	3.44789	5.24561	5.4762	5.59137	6.12464	5.43608	5.47949
816	E7F9V7;A0A0R4IP09;A0A0J9YJ86	Pleckstrin homology domain-containing, family A member 6	plekha6	tr|E7F9V7|E7F9V7_DANRE Pleckstrin homology domain-containing, family A member 6 OS=Danio rerio GN=plekha6 PE=1 SV=2;tr|A0A0R4IP09|A0A0R4IP09_DANRE Pleckstrin homology domain-containing, family A member 6 OS=Danio rerio GN=plekha6 PE=1 SV=1	122.26	1088	FALSE	FALSE	3	10	10	10	22	12.6	0.00063884	3.3433	none	none	none	none	blue	FALSE			FLASE	FALSE			FALSE	2	4	3	1	-0.549591		-0.424559		-1.04933	-0.744339	-0.508297	-0.662743		-1.0792	-0.98757	-0.803213				-0.780676
817	A0A0R4IP12	PDS5 cohesin-associated factor B	pds5b	tr|A0A0R4IP12|A0A0R4IP12_DANRE PDS5 cohesin-associated factor B OS=Danio rerio GN=pds5b PE=1 SV=1	159.79	1408	FALSE	FALSE	1	12	9	9	57	12.4	0.00024331	5.7235	none	none	none	none	yellow	FALSE	0.00912083	1.01756	TRUE	FALSE	0.430609	-0.125958	TRUE	4	4	4	4	-1.41729	-1.48494	-1.70202	-2.1365	-0.302181	-0.842056	-0.585646	-0.940639	-1.82472	-1.61256	-1.70987	-2.22194	-2.07462	-1.79299	-1.94098	-2.06433
818	E9QCB2;A0A0R4IP18	Si:ch211-191j22.3	si:ch211-191j22.3	tr|E9QCB2|E9QCB2_DANRE Si:ch211-191j22.3 OS=Danio rerio GN=si:ch211-191j22.3 PE=1 SV=1;tr|A0A0R4IP18|A0A0R4IP18_DANRE Si:ch211-191j22.3 OS=Danio rerio GN=si:ch211-191j22.3 PE=1 SV=1	11.015	99	FALSE	FALSE	2	4	4	4	7	43.4	0.0093722	1.3464	none	none	none	none	none	FALSE			FLASE	FALSE			FALSE	3	0	2	1	-0.759586	-1.58955	-1.34014						-1.59313	-1.79295					-2.19051
819	A0A0R4IP25;A2BGE2	Si:dkey-103e21.5	si:dkey-103e21.5	tr|A0A0R4IP25|A0A0R4IP25_DANRE Si:dkey-103e21.5 OS=Danio rerio GN=si:dkey-103e21.5 PE=1 SV=1;tr|A2BGE2|A2BGE2_DANRE Si:dkey-103e21.5 (Fragment) OS=Danio rerio GN=si:dkey-103e21.5 PE=1 SV=1	42.151	376	FALSE	FALSE	2	24	24	24	348	46.5	0	170.06	none	none	none	none	magenta	FALSE	0.703293	0.165918	TRUE	FALSE	0.755953	-0.0417185	TRUE	4	4	4	4	1.15099	0.769707	1.10011	1.49413	1.67762	1.61851	1.47519	0.407284	1.34987	1.07906	1.19029	1.16939	0.953867	1.47877	1.03704	1.15206
820	F1QLH0;A0A0R4IP27	Caspase 8, apoptosis-related cysteine peptidase	casp8	tr|F1QLH0|F1QLH0_DANRE Caspase 8, apoptosis-related cysteine peptidase OS=Danio rerio GN=casp8 PE=1 SV=1;tr|A0A0R4IP27|A0A0R4IP27_DANRE Caspase 8, apoptosis-related cysteine peptidase OS=Danio rerio GN=casp8 PE=1 SV=1	54.937	476	FALSE	FALSE	2	9	9	9	74	23.7	0	9.978	none	none	none	none	blue	FALSE	0.637658	-0.167421	TRUE	FALSE	0.541995	-0.178336	TRUE	4	4	4	4	-0.0420437	-0.909899	-1.01882	-1.19658	-0.789013	-0.990181	-0.830519	-1.22732	-1.20344	-0.635613	-1.82614	-1.4479	-1.28778	-1.65285	-1.66506	-1.22074
821	Q803Y1;A0A0R4IP36	Thymidine kinase (EC 2.7.1.21)	tk1 TK1	tr|Q803Y1|Q803Y1_DANRE Thymidine kinase OS=Danio rerio GN=tk1 PE=1 SV=1;tr|A0A0R4IP36|A0A0R4IP36_DANRE Thymidine kinase OS=Danio rerio GN=tk1 PE=1 SV=1	25.586	230	FALSE	FALSE	2	2	2	2	2	9.6	0.041325	0.70905	none	none	none	none	none	FALSE			FLASE	FALSE			FALSE	0	0	0	1															-5.61918
822	A0A0R4IQ44;A0A0R4IP49;A0A0R4IF68	Interleukin-1 receptor-associated kinase 4	irak4	tr|A0A0R4IQ44|A0A0R4IQ44_DANRE Interleukin 1 receptor associated kinase 4 OS=Danio rerio PE=4 SV=1;tr|A0A0R4IP49|A0A0R4IP49_DANRE Interleukin 1 receptor associated kinase 4 OS=Danio rerio PE=4 SV=1;tr|A0A0R4IF68|A0A0R4IF68_DANRE Interleukin 1 receptor asso	49.641	447	FALSE	FALSE	3	6	6	6	11	13.6	0.0042743	1.75	none	none	none	none	none	FALSE			FLASE	FALSE			FALSE	1	3	0	0	-4.21861				-4.47324		-3.96455	-4.21907
823	A0A0R4IP53;A0A0R4IWP5	TAO kinase 1b	taok1b	tr|A0A0R4IP53|A0A0R4IP53_DANRE TAO kinase 1b OS=Danio rerio GN=taok1b PE=4 SV=1;tr|A0A0R4IWP5|A0A0R4IWP5_DANRE TAO kinase 1b OS=Danio rerio GN=taok1b PE=4 SV=1	115.26	1001	FALSE	FALSE	2	11	5	3	13	12.1	0.00066607	4.0035	none	none	none	none	none	FALSE			FLASE	FALSE			FALSE	0	1	1	3					-3.22218					-3.08023			-2.9843	-3.31188		-2.97192
824	A0A0R4IP59	Collagen, type XIV, alpha 1b (Fragment)	col14a1b	tr|A0A0R4IP59|A0A0R4IP59_DANRE Collagen, type XIV, alpha 1b (Fragment) OS=Danio rerio GN=col14a1b PE=4 SV=1	84.584	776	FALSE	FALSE	1	25	6	6	42	42.1	0	26.281	none	none	none	none	none	FALSE			FLASE	FALSE			FALSE	4	1	1	0	-0.95672	-0.728805	-0.785624	-0.246481			-2.93726			-3.25789
825	A0A0R4IP79;F1QGX0	Integrin beta (Fragment)	itgb6	tr|A0A0R4IP79|A0A0R4IP79_DANRE Integrin beta (Fragment) OS=Danio rerio GN=itgb6 PE=3 SV=1;tr|F1QGX0|F1QGX0_DANRE Integrin beta OS=Danio rerio GN=itgb6 PE=3 SV=1	24.155	216	FALSE	FALSE	2	4	4	4	44	24.5	0.004264	1.7313	none	none	none	none	greenyellow	FALSE			FLASE	FALSE			FALSE	4	2	2	4	-0.815781	-0.32419	0.151276	0.184208		-0.568233		-0.0635586	-1.37389			-0.40871	-0.278309	-0.614881	-0.391781	-0.224504
826	B8JLL7;B8JLL8;A0A0R4IP91	Transthyretin	ttr	tr|B8JLL7|B8JLL7_DANRE Transthyretin OS=Danio rerio GN=ttr PE=3 SV=1;tr|B8JLL8|B8JLL8_DANRE Transthyretin OS=Danio rerio GN=ttr PE=3 SV=1;tr|A0A0R4IP91|A0A0R4IP91_DANRE Transthyretin OS=Danio rerio GN=ttr PE=3 SV=1	12.778	118	FALSE	FALSE	3	2	2	2	3	18.6	0.00063184	3.1661	none	none	none	none	none	FALSE			FLASE	FALSE			FALSE	0	0	0	0
827	B2GRL9;A0A0R4IPA3;Q08BR4;A0A0R4IT84;A0A0R4IUJ3	Setdb1b protein	setdb1b	tr|B2GRL9|B2GRL9_DANRE Histone-lysine N-methyltransferase SETDB1-B OS=Danio rerio GN=setdb1b PE=1 SV=1;tr|A0A0R4IPA3|A0A0R4IPA3_DANRE Histone-lysine N-methyltransferase OS=Danio rerio GN=setdb1b PE=1 SV=1;sp|Q08BR4|STB1B_DANRE Histone-lysine N-methyltransf	99.663	886	FALSE	FALSE	5	6	6	6	11	7.9	0.012682	1.2102	none	none	none	none	none	FALSE			FLASE	FALSE			FALSE	0	2	1	3					-2.8156	-2.89571			-3.09929				-2.71446	-2.60846		-3.18078
828	A0A0R4IPA7	Sperm flagellar 2	spef2	tr|A0A0R4IPA7|A0A0R4IPA7_DANRE Sperm flagellar 2 OS=Danio rerio GN=spef2 PE=1 SV=1	188.23	1639	TRUE	FALSE	1	4	4	4	14	4.2	0.014019	1.1854	none	none	none	none	none	FALSE			FLASE	FALSE			FALSE	2	1	1	3		0.203129	-0.0893974					-0.410557			-0.0912018		0.78249	1.85835	0.487865
829	A0A0R4IPB3;C0H5W1;A5WUK1			tr|A0A0R4IPB3|A0A0R4IPB3_DANRE Collagen, type XXVIII, alpha 1a OS=Danio rerio GN=col28a1a PE=1 SV=1;tr|C0H5W1|C0H5W1_DANRE Collagen type XXVIII alpha 1 a (Fragment) OS=Danio rerio GN=col28a1a PE=1 SV=1;tr|A5WUK1|A5WUK1_DANRE Collagen, type XXVIII, alpha 1a	114.76	1112	FALSE	FALSE	3	3	3	3	185	6.8	0.014009	1.1827	none	none	none	none	none	FALSE			FLASE	FALSE			FALSE	0	0	0	1														3.72714
830	A0A0R4IPB8	Leucine-rich repeat-containing 20	lrrc20	tr|A0A0R4IPB8|A0A0R4IPB8_DANRE Leucine-rich repeat-containing 20 OS=Danio rerio GN=lrrc20 PE=1 SV=1	18.721	167	FALSE	TRUE	1	5	5	5	33	34.7	0.00025727	7.0029	none	none	none	none	turquoise	FALSE	0.00155161	0.769294	TRUE	FALSE	0.0348366	-0.401013	TRUE	4	4	4	4	-1.94784	-1.88921	-1.70833	-1.70876	-0.990074	-1.27363	-1.03491	-0.878353	-0.35401	-0.241423	0.0311203	-0.3778	-0.33639	-0.587744	-0.848892	-0.77314
831	B3DIZ3;A0A0R4IPC5;A0A0J9YJ18;X1WHN5	Zgc:171967 (Zgc:171967 protein)	zgc:171967	tr|B3DIZ3|B3DIZ3_DANRE Zgc:171967 OS=Danio rerio GN=zgc:171967 PE=1 SV=1;tr|A0A0R4IPC5|A0A0R4IPC5_DANRE Zgc:171967 OS=Danio rerio GN=zgc:171967 PE=1 SV=1	104.13	917	FALSE	FALSE	4	27	19	10	232	28.8	0	54.274	none	none	none	none	turquoise	FALSE	0.0582063	0.501918	TRUE	FALSE	0.67238	-0.0806694	TRUE	4	4	4	4	-0.434273	0.0804863	0.156591	-0.105263	0.483015	0.55418	0.607832	0.0601864	0.636644	0.312864	0.263224	0.692505	0.659588	-0.0147438	0.501722	0.435993
832	A0A0R4IPD4	Down syndrome cell adhesion molecule-like 1 (Fragment)	dscaml1	tr|A0A0R4IPD4|A0A0R4IPD4_DANRE Down syndrome cell adhesion molecule-like 1 (Fragment) OS=Danio rerio GN=dscaml1 PE=4 SV=1	141.24	1275	FALSE	FALSE	1	6	6	5	37	5.2	0.039127	0.74788	none	none	none	none	grey	FALSE			FLASE	FALSE	0.503471	-0.200249	TRUE	2	4	4	4		-1.04251		-0.597055	-1.09714	-0.55212	-0.735352	-0.636728	-0.897102	0.0196304	-0.0469875	-0.708702	-0.318916	-1.06491	-0.496988	-0.553345
833	A0A0R4IPD5;A0A0R4IU45	Cyclin-dependent kinase 11B	cdk11b	tr|A0A0R4IPD5|A0A0R4IPD5_DANRE Cyclin-dependent kinase 11B OS=Danio rerio GN=cdk11b PE=1 SV=1	92.973	800	FALSE	FALSE	2	7	7	7	24	11.5	0.00046104	4.6361	none	none	none	none	turquoise	FALSE			FLASE	FALSE	0.0301919	0.424114	TRUE	1	3	4	4	-2.53898				-1.90225		-1.38992	-1.30062	-1.7967	-1.5607	-1.97137	-1.73437	-1.70543	-1.28271	-1.22191	-1.15665
834	F1QS86;A0A0R4IPE2;A0A0R4IFW1;F1RED5;E7FEK4;E7FFZ3;B7ZVK0;A0A0R4IGR4;E7F3L3;E7FFL8;A0A0R4I9L9;F1RCB4;E7F2C7	Si:dkey-46g23.5	si:dkey-46g23.5	tr|F1QS86|F1QS86_DANRE Si:dkey-46g23.5 OS=Danio rerio GN=si:dkey-46g23.5 PE=1 SV=2;tr|A0A0R4IPE2|A0A0R4IPE2_DANRE Si:dkey-46g23.5 OS=Danio rerio GN=si:dkey-46g23.5 PE=1 SV=1;tr|A0A0R4IFW1|A0A0R4IFW1_DANRE Zgc:171445 OS=Danio rerio GN=zgc:171445 PE=1 SV=1;t	160.08	1467	TRUE	FALSE	13	4	3	2	2	3.2	0.041338	0.70996	none	none	none	none	none	FALSE			FLASE	FALSE			FALSE	0	0	0	0
835	E9QC46;A0A0R4IPE6;A0A0R4ILE0;F1QZT8;E9QFK5;E9QHU9;E9QGE0;F1R260;E9QCS2;E9QGB1	Calpastatin	cast	tr|E9QC46|E9QC46_DANRE Calpastatin OS=Danio rerio GN=cast PE=1 SV=1;tr|A0A0R4IPE6|A0A0R4IPE6_DANRE Calpastatin OS=Danio rerio GN=cast PE=1 SV=1;tr|A0A0R4ILE0|A0A0R4ILE0_DANRE Calpastatin OS=Danio rerio GN=cast PE=1 SV=1;tr|F1QZT8|F1QZT8_DANRE Calpastatin O	86.225	828	FALSE	FALSE	10	77	77	45	5620	84.2	0	323.31	none	none	none	none	blue	FALSE	0.000794202	-1.31678	TRUE	FALSE	0.164517	0.266918	TRUE	4	4	4	4	7.78815	7.50319	7.30117	7.6663	5.93649	6.29424	6.4059	6.35506	6.58693	6.26967	6.13467	6.74439	6.56802	6.52697	6.92475	6.78359
836	A0A0R4IPF8;Q802V1;X1WG59	Synovial sarcoma translocation, chromosome 18 (H. sapiens)	ss18	tr|A0A0R4IPF8|A0A0R4IPF8_DANRE Synovial sarcoma translocation, chromosome 18 (H. sapiens) OS=Danio rerio GN=ss18 PE=4 SV=1;tr|Q802V1|Q802V1_DANRE Synovial sarcoma translocation, chromosome 18 (H. sapiens) OS=Danio rerio GN=ss18 PE=2 SV=1	35.568	327	FALSE	FALSE	3	5	5	5	22	15.6	0.00065076	3.6389	none	none	none	none	turquoise	FALSE	0.556895	0.0957855	TRUE	FALSE	0.747	0.0755539	TRUE	3	4	4	4	-2.31021		-2.26646	-2.43337	-2.35963	-2.14152	-2.44861	-2.01382	-2.11192	-2.17078	-2.0771	-1.61039	-1.86461	-1.44561	-2.31832	-2.03944
[truncated: 5,653 more rows]
[truncated: 32 more columns]
