# Supplementary material for: Glucocorticoid Treatment Leads to Aberrant Ion and Macromolecular Transport in Regenerating Zebrafish Fins
Source: Front Endocrinol (Lausanne). 2019 Oct 4;10:674. doi: 10.3389/fendo.2019.00674 (PMC6787175; doi:10.3389/fendo.2019.00674)
Supplement: Supplementary file 2 [file Table_2.XLSX]

## Sheet: Description
Table S2: List of significantly affected proteins in the regeneration phase
The following values are listed for each protein/protein group
Protein information
id	Rolling unique numeric ID generated by MaxQuant
Uniprot Accessions	Protein accessions of identified proteins extracted from Uniprot Knowledgebase
Protein names	Protein names of identifications extracted from Uniprot Knowledgebase
Gene names	Gene names of identifications extracted from Uniprot Knowledgebase
GO enrichment/clustering
Cluster (Regeneration phase)	Cluster(s) identified by GO analysis protein is assigned to in the regeneration phase
Terms (Regeneration phase)	Assigned terms from GO analysis
Cluster (Prednisolone effects)	Cluster(s) identified by GO analysis protein is assigned to in the regeneration phase
Terms (Prednisolone effects)	Assigned terms from GO analysis
WGCNA
Module name	Assigned module from Weighted gene correlation analysis (WGCNA)
Regeneration phase
significance	If TRUE, protein was identified as significantly altered abundant
p value adjusted (BH)	Benjamini-Hochberg adjusted p value from permutation based FDR validation
log2 fold change	log2- transformed abundance ratio of the means of treatment vs. control
quantified	if TRUE, protein was quantified (n>3 replicates) in both treatments of the corresponding analysis
quantification
n quant treatment	number of replicates with quantitive values of the corresponding protein and treatment

## Sheet: Table S2
Protein information				GO enrichment/clustering		WGCNA	regeneration phase (uninjured/untreated vs. 4 dpa/untreated)				quantification
id	Uniprot Accessions	Protein names	Gene names	Cluster (Regeneration phase)	Terms (Regeneration phase)	Module name	significance	p value adjusted (BH)	log2 fold change	quantified	n quant uninjured/untreated	n quant 4 dpa/untreated
32	A0A0G2KG42	Uncharacterized protein		none	none	turquoise	TRUE	0.000560034	2.33498	TRUE	4	4
43	A0A0G2KHM6	Peroxidasin	pxdn	none	none	turquoise	TRUE	0.0107348	2.72635	TRUE	4	4
52	A0A0G2KJM7	LIM domain and actin-binding 1a	lima1a	Cluster 2	GO:0043167~ion binding,GO:0046872~metal ion binding,GO:0043169~cation binding,	turquoise	TRUE	0.00136612	3.2232	TRUE	4	4
67	A0A0G2KNY9	Peptidyl-prolyl cis-trans isomerase (EC 5.2.1.8)	pin1	none	none	blue	TRUE	0.000833386	-2.36573	TRUE	4	4
68	A0A0G2KP17			none	none	blue	TRUE	0.000368104	-4.5902	TRUE	4	4
72	A0A0G2KQ62;A0A0G2KVR1	Fibrillin 2b	fbn2b	Cluster 1, Cluster 2	GO:0005576~extracellular region,GO:0044421~extracellular region part,GO:0031012~extracellular matrix,GO:0005578~proteinaceous extracellular matrix,GO:0043167~ion binding,GO:0046872~metal ion binding,GO:0043169~cation binding,GO:0005509~calcium ion binding	turquoise	TRUE	0.00012457	2.45223	TRUE	4	4
85	A0A0G2KT98;A0A0G2KLS9	Si:ch73-236c18.9	si:ch73-236c18.9	none	none	blue	TRUE	1.86805e-05	-2.60704	TRUE	4	4
106	H9GXR0;A0A0G2KXZ1			none	none	blue	TRUE	0.000895444	-2.33658	TRUE	4	4
151	A0A0G2L6I6			none	none	turquoise	TRUE	0.000538174	2.84653	TRUE	4	4
156	A0A140LFY0;A0A0G2L836;A0A140LFV3	Nidogen 1b	nid1b	Cluster 2	GO:0043167~ion binding,GO:0046872~metal ion binding,GO:0043169~cation binding,GO:0005509~calcium ion binding	blue	TRUE	0.000686676	-4.50638	TRUE	4	4
186	A0A0H2UKQ7;A0A140LG13;F1RDD0	Pyrroline-5-carboxylate reductase (EC 1.5.1.2)	pycr1b	none	none	turquoise	TRUE	3.34379e-05	3.89021	TRUE	4	4
233	A0A0R4I9E8	Prolyl 3-hydroxylase 1	p3h1	Cluster 2	GO:0043167~ion binding,GO:0046872~metal ion binding,GO:0043169~cation binding,	turquoise	TRUE	0.0154654	3.00136	TRUE	4	4
304	A5PN03;A0A0R4IB26;F1R4F6;Q1LUT1	Enhancer of mRNA-decapping protein 4	edc4	none	none	turquoise	TRUE	0.00405921	2.3604	TRUE	3	4
311	A0A0R4IDN1;A0A0R4IB69;A0A0R4IY30	Laminin, beta 1a	lamb1a	other	dre04512:ECM-receptor interaction	turquoise	TRUE	0.0274423	5.24054	TRUE	3	4
422	A0A0R4IDK6;A0A286Y948			Cluster 3	GO:0006334~nucleosome assembly,GO:0031497~chromatin assembly,GO:0006333~chromatin assembly or disassembly,GO:0034728~nucleosome organization,GO:0006323~DNA packaging,GO:0065004~protein-DNA complex assembly,GO:0071824~protein-DNA complex subunit organization,GO:0071103~DNA conformation change	turquoise	TRUE	2.20428e-05	3.16556	TRUE	4	4
435	F1R7F7;A0A0R4IE05;F1QQ04;E9QEB4	Serpin peptidase inhibitor, clade H (heat shock protein 47), member 1b	serpinh1b hsp47	Cluster 1	GO:0005576~extracellular region,GO:0044421~extracellular region part	turquoise	TRUE	3.59798e-06	5.19504	TRUE	4	4
452	A0A0R4IEM8;Q7SXP4;E9QGF8;E9QIC5	Serine/arginine-rich-splicing factor 1A	srsf1a	none	none	turquoise	TRUE	0.000142769	7.44519	TRUE	4	4
453	A0A0R4IEN6;A0A0R4IRX6;A0A0R4ITT0;A0A0R4IWC7	Si:ch211-209n20.1	si:ch211-209n20.1	none	none	blue	TRUE	0.000671501	-2.13605	TRUE	4	4
467	A0A0R4IEX8;E7F9M6	ATP-dependent 6-phosphofructokinase (ATP-PFK) (Phosphofructokinase) (EC 2.7.1.11) (Phosphohexokinase)	pfkla	Cluster 2	GO:0043167~ion binding,GO:0046872~metal ion binding,GO:0043169~cation binding,	blue	TRUE	0.00424559	-2.48709	TRUE	4	4
475	A0A0R4IF65;A0A0R4IXY8;A0A0R4ILW1	DNA helicase (EC 3.6.4.12)	mcm2	none	none	turquoise	TRUE	0.000498278	3.63741	TRUE	4	4
476	F1RA14;A0A0R4IF77			Cluster 1	GO:0005576~extracellular region,GO:0044421~extracellular region part,GO:0031012~extracellular matrix,GO:0005578~proteinaceous extracellular matrix	blue	TRUE	1.40673e-05	-3.89164	TRUE	4	4
511	A5PMP1;A0A0R4IG81	Calpain 1, (mu/I) large subunit b	capn1b si:dkeyp-101g1.3	Cluster 2	GO:0043167~ion binding,GO:0046872~metal ion binding,GO:0043169~cation binding,GO:0005509~calcium ion binding	none	TRUE	0.00268885	-2.02351	TRUE	3	3
537	A0A0R4IGL6;Q8JFV5;K7DYG3;Q6DGP5;K7DYC2	HECT domain-containing 1	hectd1	Cluster 2	GO:0043167~ion binding,GO:0046872~metal ion binding,GO:0043169~cation binding,	turquoise	TRUE	0.000782401	2.29742	TRUE	3	4
539	A0A0R4IGM8;F1R5N2;Q5SP05	MIA SH3 domain ER export factor 3	mia3	none	none	turquoise	TRUE	0.00321998	2.58117	TRUE	4	4
553	A0A0R4IGX3;F6NTY9	Intelectin 3	itln3	none	none	turquoise	TRUE	3.42431e-05	2.1672	TRUE	4	4
576	Q6NYE6;A0A0R4IHM4;H0WF81	NADH-cytochrome b5 reductase (EC 1.6.2.2)	cyb5r3	none	none	blue	TRUE	0.000278839	-2.15504	TRUE	4	4
595	A0A0R4II71;A0A0R4IU75	Si:ch73-236c18.8	si:ch73-236c18.8	none	none	blue	TRUE	3.90212e-05	-2.95933	TRUE	4	4
638	A0A0R4IJ31;A0A0R4IC23	Si:dkey-219e21.4	si:dkey-219e21.4	none	none	blue	TRUE	0.00653638	-2.93986	TRUE	4	3
646	A0A0R4IR43;A0A0R4IJ67;A0A0R4II55	Anoctamin	ano1	none	none	red	TRUE	0.00060243	-2.95983	TRUE	4	3
669	A0A0R4IJS1;F8W5T2	Collagen, type IV, alpha 3 (Goodpasture antigen)-binding protein b	col4a3bpb	none	none	turquoise	TRUE	0.000915767	2.1348	TRUE	3	4
710	A0A0R4IL29	Calreticulin 3b	calr3b	Cluster 2	GO:0043167~ion binding,GO:0046872~metal ion binding,GO:0043169~cation binding,GO:0005509~calcium ion binding	turquoise	TRUE	5.44731e-05	4.18145	TRUE	4	4
723	A0A0R4ILH7;A0A0R4IZ70	Splicing factor 3a, subunit 3	sf3a3	Cluster 2	GO:0043167~ion binding,GO:0046872~metal ion binding,GO:0043169~cation binding,	turquoise	TRUE	0.000221306	4.2069	TRUE	4	4
745	A0A0R4IM33;Q66I22	Serrate RNA effector molecule homolog	srrt	none	none	turquoise	TRUE	0.00030952	3.6691	TRUE	3	4
747	A0A0R4IRP5;A0A0R4IMX7;A0A0R4IM71	SH3 and PX domains 2B	sh3pxd2b	Cluster 2, other	GO:0043167~ion binding,GO:0001501~skeletal system development	turquoise	TRUE	0.00138936	3.80015	TRUE	4	4
764	A0A0R4IMR0;A0A0R4IYL8			none	none	turquoise	TRUE	0.00246065	2.12521	TRUE	4	4
768	A0A0R4IMS9;A0A0R4IMA8	DNA-directed RNA polymerase subunit (EC 2.7.7.6)	polr2a	none	none	turquoise	TRUE	0.00012457	2.99726	TRUE	4	4
840	F1Q931;A0A0R4IPK9;X1WDE4	La ribonucleoprotein domain family, member 1B	larp1b	none	none	turquoise	TRUE	0.000316943	2.78885	TRUE	4	4
861	A0A0R4IQ78;Q7ZWJ7			none	none	turquoise	TRUE	0.0112264	2.01382	TRUE	4	4
862	A0A0R4IQ83	Si:ch211-156b7.4	si:ch211-156b7.4	none	none	turquoise	TRUE	0.000699031	2.50071	TRUE	4	4
880	F1RE85;A0A0R4IQN8;Q8JIU7;E9QCS9	Nascent polypeptide-associated complex subunit alpha	naca	none	none	turquoise	TRUE	0.000144465	4.02821	TRUE	4	4
903	A0A0R4IR54	Persistent plexus	prp	Cluster 1	GO:0005576~extracellular region,GO:0044421~extracellular region part,GO:0031012~extracellular matrix,GO:0005578~proteinaceous extracellular matrix	blue	TRUE	0.00131214	-2.24141	TRUE	4	4
930	A0A0R4IVT5;A0A0R4IRS8			none	none	turquoise	TRUE	0.00642384	3.40147	TRUE	3	4
992	A0A0R4ITV7;F1QEW2	Si:dkey-183i3.5	si:dkey-183i3.5	none	none	blue	TRUE	1.40673e-05	-2.88819	TRUE	4	4
994	A0A0R4ITX9;Q8UUR3	Cytoglobin-1	cygb1	Cluster 2	GO:0043167~ion binding,GO:0046872~metal ion binding,GO:0043169~cation binding,	turquoise	TRUE	0.00108688	2.82496	TRUE	3	4
1010	A0A0R4IUE2	NADH:ubiquinone oxidoreductase subunit V3	ndufv3	none	none	turquoise	TRUE	9.69228e-05	2.15111	TRUE	4	4
1068	A0A0R4IVZ0;A0A0R4IEI9;A0A0R4IDM8	Nucleoporin 153	nup153	Cluster 2	GO:0043167~ion binding,GO:0046872~metal ion binding,GO:0043169~cation binding,	turquoise	TRUE	0.000172299	3.26351	TRUE	4	4
1096	E9QIM2;A0A0R4IWT0	Superoxide dismutase [Cu-Zn] (EC 1.15.1.1)	sod3b	Cluster 1, Cluster 2	GO:0005576~extracellular region,GO:0044421~extracellular region part,GO:0043167~ion binding,GO:0046872~metal ion binding,GO:0043169~cation binding,	blue	TRUE	0.000316799	-3.00253	TRUE	4	4
1133	A0A0R4IXN5	Si:ch211-69b7.6	si:ch211-69b7.6	none	none	blue	TRUE	0.0044484	-2.3471	TRUE	4	4
1174	A0A286Y976;A0A0R4IYX3;Z4YIS0;Q6DRG7;E7EZQ4			none	none	turquoise	TRUE	0.00124341	2.83412	TRUE	3	4
1195	A0A140LFQ9	Four and a half LIM domains 1a	fhl1a	Cluster 2	GO:0043167~ion binding,GO:0046872~metal ion binding,GO:0043169~cation binding,	blue	TRUE	2.80073e-05	-3.8726	TRUE	4	4
1199	A0A140LFW6	Si:ch1073-365p7.2	si:ch1073-365p7.2	none	none	blue	TRUE	0.00139301	-2.6647	TRUE	4	4
1201	A0A140LH63;A0A140LFZ1	Si:ch73-368j24.12	si:ch73-368j24.12	Cluster 3	GO:0006334~nucleosome assembly,GO:0031497~chromatin assembly,GO:0006333~chromatin assembly or disassembly,GO:0034728~nucleosome organization,GO:0006323~DNA packaging,GO:0065004~protein-DNA complex assembly,GO:0071824~protein-DNA complex subunit organization,GO:0071103~DNA conformation change	yellow	TRUE	0.000347463	2.22911	TRUE	4	4
1213	A0A140LGB0			Cluster 1, Cluster 2	GO:0005576~extracellular region,GO:0044421~extracellular region part,GO:0031012~extracellular matrix,GO:0005578~proteinaceous extracellular matrix,GO:0043167~ion binding,GO:0046872~metal ion binding,GO:0043169~cation binding,GO:0005509~calcium ion binding	blue	TRUE	0.000111122	-2.86113	TRUE	4	4
1226	A0A140LGU1;E7FAZ5;A0A0R4IWH8	Heterochromatin protein 1,-binding protein 3	hp1bp3	Cluster 3	GO:0006334~nucleosome assembly,GO:0031497~chromatin assembly,GO:0006333~chromatin assembly or disassembly,GO:0034728~nucleosome organization,GO:0006323~DNA packaging,GO:0065004~protein-DNA complex assembly,GO:0071824~protein-DNA complex subunit organization,GO:0071103~DNA conformation change	yellow	TRUE	0.00403156	2.46453	TRUE	4	4
1229	A0A140LGY3	Si:cabz01100188.1 (Fragment)	si:cabz01100188.1	none	none	turquoise	TRUE	0.000399668	3.81011	TRUE	3	4
1233	A0A140LH34;A0A140LH11;A0A140LH24;E7F2T3	Si:ch1073-159d7.7	si:ch1073-159d7.7	Cluster 3	GO:0006334~nucleosome assembly,GO:0031497~chromatin assembly,GO:0006333~chromatin assembly or disassembly,GO:0034728~nucleosome organization,GO:0006323~DNA packaging,GO:0065004~protein-DNA complex assembly,GO:0071824~protein-DNA complex subunit organization,GO:0071103~DNA conformation change	yellow	TRUE	0.0354171	2.18236	TRUE	3	4
1260	A0A1L1QZI9;B0UXF7;F1R6V4	Collagen, type IV, alpha 5 (Alport syndrome)	col4a5	Cluster 1, other	GO:0005576~extracellular region,GO:0044421~extracellular region part,GO:0031012~extracellular matrix,GO:0005578~proteinaceous extracellular matrix,dre04512:ECM-receptor interaction	blue	TRUE	0.000127902	-2.33113	TRUE	4	4
1264	A0A1L1QZU7	Collagen, type IV, alpha 6	col4a6	Cluster 1, other	GO:0005576~extracellular region,GO:0044421~extracellular region part,GO:0031012~extracellular matrix,GO:0005578~proteinaceous extracellular matrix,dre04512:ECM-receptor interaction	blue	TRUE	0.000515525	-2.47772	TRUE	4	4
1267	A0A286Y7W7;F1QTT0;A0A0R4IU14;E9QDW2			none	none	turquoise	TRUE	0.000765732	2.0471	TRUE	4	4
1314	A0A286Y9B4;Q5RHD8;F8W315;F1R7G1;H0WEF8	Palladin, cytoskeletal-associated protein	palld si:dkey-90m5.1	none	none	turquoise	TRUE	0.000513337	4.33139	TRUE	3	4
1338	A0A286YAA3;Q1ED17;A0A0R4IST9;I3IRW9			none	none	turquoise	TRUE	0.00287039	4.57819	TRUE	4	4
1351	Q7T3L3;A0A286YAP4	Chaperone protein GP96 (Heat shock protein 90, beta (Grp94), member 1)	hsp90b1 GP96 tra1	none	none	turquoise	TRUE	2.80073e-05	2.00271	TRUE	4	4
1402	A1L1M4;E7EY74	Serine/threonine-protein phosphatase 4 regulatory subunit 2-B	ppp4r2b wu:fc23g05	none	none	turquoise	TRUE	8.99174e-05	2.1156	TRUE	4	4
1404	A1L1U3	GTPase-activating protein (SH3 domain)-binding protein 2 (Zgc:158370)	g3bp2 zgc:158370	none	none	turquoise	TRUE	7.18394e-05	2.33028	TRUE	4	4
1413	A1XF92	Cartilage acidic protein 1a (Cartilage acidic protein 2)	crtac1a CRTAC-2 crtac1	none	none	blue	TRUE	0.00015687	-2.61318	TRUE	4	4
1471	A2BIR0	SEC14-like lipid-binding 8	sec14l8 si:ch211-89f7.1	none	none	turquoise	TRUE	0.000409443	2.25388	TRUE	4	4
1488	A2CEW3;F1RB09;A0A0R4IDI3;A0A0R4IXY1	Fibronectin 1b	fn1b	Cluster 1	GO:0005576~extracellular region	turquoise	TRUE	1.70802e-05	2.40299	TRUE	4	4
1492	A2CEY7	Si:dkey-251i10.2	si:dkey-251i10.2	none	none	blue	TRUE	0.00037011	-3.94476	TRUE	4	4
1496	A2CF32	GLI pathogenesis-related 2	glipr2	Cluster 1	GO:0005576~extracellular region	blue	TRUE	0.00164089	-2.14686	TRUE	4	4
1517	A3KNH4;F8W5U8;F8W3X8	Plod3 protein (Procollagen-lysine, 2-oxoglutarate 5-dioxygenase 3)	plod3 wu:fb72h05	Cluster 2	GO:0043167~ion binding,GO:0046872~metal ion binding,GO:0043169~cation binding,	turquoise	TRUE	7.18291e-05	5.79962	TRUE	4	4
1578	A4FUP0	Sulfotransferase (EC 2.8.2.-)	sult2st3	none	none	blue	TRUE	2.80073e-05	-2.27702	TRUE	4	4
1582	A4IG09	FinTRIM family, member 83 (Si:dkey-7b17.2 protein)	ftr83 si:dkey-7b17.2	Cluster 2	GO:0043167~ion binding,GO:0046872~metal ion binding,GO:0043169~cation binding,	blue	TRUE	0.000409443	-2.16523	TRUE	4	4
1586	A4IG47	DnaJ (Hsp40) homolog, subfamily C, member 10 (Dnajc10 protein)	dnajc10	none	none	turquoise	TRUE	2.80073e-05	2.63538	TRUE	4	4
1590	A4IGC8	Delta-1-pyrroline-5-carboxylate synthase [Includes: Glutamate 5-kinase (GK) (EC 2.7.2.11) (Gamma-glutamyl kinase); Gamma-glutamyl phosphate reductase (GPR) (EC 1.2.1.41) (Glutamate-5-semialdehyde dehydrogenase) (Glutamyl-gamma-semialdehyde dehydrogenase)]	aldh18a1	none	none	turquoise	TRUE	0.000199568	3.73411	TRUE	4	4
1598	A4QNV6;X1WHQ9	Zgc:162184 (Zgc:162184 protein)	zgc:162184	none	none	blue	TRUE	0.00429073	-2.81109	TRUE	4	4
1635	A5PMP0;E7FBY5	Calpain 2, (m/II) large subunit b	capn2b	Cluster 2	GO:0043167~ion binding,GO:0046872~metal ion binding,GO:0043169~cation binding,GO:0005509~calcium ion binding	blue	TRUE	0.00041634	-2.08568	TRUE	4	4
1658	A5WUY5	Novel keratin protein (Zgc:110712) (Zgc:110712)	DKEY-90G20.1 DKEY-90G20.1-001 zgc:110712	none	none	red	TRUE	0.0165973	-3.19689	TRUE	4	3
1668	A5WVN8	Si:dkey-238o13.4	si:dkey-238o13.4	none	none	blue	TRUE	0.000149381	-4.05933	TRUE	4	4
1692	A7E2K4	Ribosomal protein, large P2,-like (Rplp2l protein)	rplp2l	none	none	turquoise	TRUE	0.00071584	3.60715	TRUE	4	4
1697	A7MBU9	Carboxymethylenebutenolidase homolog (Pseudomonas) (Zgc:171683 protein)	cmbl zgc:171683	none	none	blue	TRUE	0.00015206	-2.76591	TRUE	4	4
1746	A8E7K4;F1QEN6;A0A0R4IUE7;A0A0R4IK56;A0A0R4IKK6	Phosphate cytidylyltransferase 1, choline, alpha a	pcyt1ab	none	none	turquoise	TRUE	0.000387192	2.50059	TRUE	4	4
1774	A8WFU6	Serpin peptidase inhibitor, clade H (heat shock protein 47), member 1a (Zgc:171630 protein)	serpinh1a zgc:171630	Cluster 1	GO:0005576~extracellular region,GO:0044421~extracellular region part	turquoise	TRUE	0.000157489	3.69882	TRUE	4	4
1793	A8WIN7;A0A0R4IM83	Procollagen-lysine, 2-oxoglutarate 5-dioxygenase 1a	plod1a	Cluster 2	GO:0043167~ion binding,GO:0046872~metal ion binding,GO:0043169~cation binding,	turquoise	TRUE	7.63482e-06	6.2738	TRUE	4	4
1794	A8WIP2;Q7T2T7	Methyl-CpG-binding protein 2 (MeCp-2 protein) (MeCp2)	mecp2	none	none	blue	TRUE	0.000732351	-2.68329	TRUE	4	4
1859	B0R136	Sulfotransferase (EC 2.8.2.-) (Fragment)	sult1st9 sult1st8	none	none	blue	TRUE	0.000980364	-2.05381	TRUE	3	4
1886	B0S5H7;B0S5H8	Si:ch211-229n2.7	si:ch211-229n2.7	none	none	blue	TRUE	0.00380069	-2.2501	TRUE	4	4
1892	B0S5N7	Biliverdin reductase A	blvra	Cluster 2	GO:0043167~ion binding,GO:0046872~metal ion binding,GO:0043169~cation binding,	blue	TRUE	0.00313517	-2.52046	TRUE	4	4
1898	B0S5S9;Q4V8X4	Acyl-CoA-binding domain-containing protein 6	acbd6	none	none	turquoise	TRUE	0.00035422	2.01861	TRUE	4	4
1902	B0S602	Fibronectin 1a	fn1a fn1	Cluster 1, other	GO:0005576~extracellular region,GO:0044421~extracellular region part,GO:0031012~extracellular matrix,GO:0005578~proteinaceous extracellular matrix,GO:0001501~skeletal system development	turquoise	TRUE	3.09778e-05	2.11227	TRUE	4	4
1923	F1QSR3;B0S6K5;A0A0R4ITL5;F1QUN5	Tenascin N	tnn tnw	Cluster 1, other	GO:0005576~extracellular region,GO:0044421~extracellular region part,GO:0031012~extracellular matrix,GO:0005578~proteinaceous extracellular matrix,dre04512:ECM-receptor interaction	blue	TRUE	0.000187085	-2.23782	TRUE	4	4
1940	B0S745	Peptidylprolyl isomerase (EC 5.2.1.8)	fkbp7	Cluster 2	GO:0043167~ion binding,GO:0046872~metal ion binding,GO:0043169~cation binding,GO:0005509~calcium ion binding	turquoise	TRUE	0.000108669	3.46369	TRUE	4	4
1946	B0S789;B0S791	Signal transducer and activator of transcription	stat1b	none	none	turquoise	TRUE	0.00152115	2.13771	TRUE	4	4
1951	B0S7J7	Nuclear receptor-interacting protein 2 (Si:dkey-245f7.1)	nrip2 si:dkey-245f7.1	none	none	turquoise	TRUE	0.000605946	2.75669	TRUE	3	4
1952	B0S7K7	Carboxypeptidase (EC 3.4.16.-)	scpep1	none	none	turquoise	TRUE	0.000915767	2.49879	TRUE	4	4
1969	B0UXS0	Heme oxygenase (EC 1.14.14.18)	hmox1a hmox1	Cluster 2	GO:0043167~ion binding,GO:0046872~metal ion binding,GO:0043169~cation binding,	turquoise	TRUE	0.000144465	2.00944	TRUE	4	4
2016	B0V1K4	Zgc:136930	zgc:136930	none	none	blue	TRUE	3.59798e-06	-2.68259	TRUE	4	4
2032	B1WB98;I3ISQ4	Serine/threonine protein kinase 26 (Zgc:175288 protein)	stk26 mst4 zgc:175288	none	none	turquoise	TRUE	4.43034e-05	2.79465	TRUE	4	4
2040	B3DFQ1;X1WFZ2	Calpain, small subunit 1 b (Capns1b protein)	capns1b	Cluster 2	GO:0043167~ion binding,GO:0046872~metal ion binding,GO:0043169~cation binding,GO:0005509~calcium ion binding	blue	TRUE	0.00272973	-2.07187	TRUE	4	4
2070	B3DKC0;R4GDZ4	Peptidylprolyl isomerase (EC 5.2.1.8)	fkbp10b fkbp10	Cluster 2	GO:0043167~ion binding,GO:0046872~metal ion binding,GO:0043169~cation binding,GO:0005509~calcium ion binding	turquoise	TRUE	0.000185677	4.35486	TRUE	4	4
2081	B6IDE7;A0A0R4IH07	Fras1-related extracellular matrix protein 2b (Frem2b)	frem2b	Cluster 2	GO:0043167~ion binding,GO:0046872~metal ion binding,GO:0043169~cation binding,GO:0005509~calcium ion binding	turquoise	TRUE	0.00292223	3.64958	TRUE	3	4
2092	B7ZDB5;F1RCG4	Biglycan	bgnb	none	none	red	TRUE	0.000487795	-2.58563	TRUE	4	4
2113	B8A4D7;F1QP15;E9QFY1	Ribosome-binding protein 1a	rrbp1a	none	none	turquoise	TRUE	0.000440856	2.91496	TRUE	4	4
2148	B8A5K2;A0A0R4IHK8;F8W4L2;F8W3N5;REV__X1WFV2;A8WHQ7;A8WHQ8;REV__F1QYU9;REV__F1QV77	Integrin, alpha 6b	itga6b	other	dre04512:ECM-receptor interaction	blue	TRUE	3.57265e-05	-2.33278	TRUE	4	4
2170	B8JHR9;A0A0R4IEU2	Karyopherin (importin) beta 3	kpnb3	none	none	turquoise	TRUE	0.00101924	2.02124	TRUE	4	4
2179	B8JI33;F1R4J9	Family with sequence similarity 114, member A1	fam114a1	none	none	turquoise	TRUE	0.00185199	2.27633	TRUE	4	4
2205	B8JKI4;Q800G8;X1WFC1	Interferon-induced GTP-binding protein MxB	mxb	none	none	yellow	TRUE	0.000100996	3.03004	TRUE	4	4
2214	B8JL29;B8JL30;B8JL31	High mobility group box 2a	hmgb2a hmgb2	none	none	yellow	TRUE	6.98446e-05	2.95571	TRUE	4	4
2216	B8JL46;F1R101	Eukaryotic translation initiation factor 4 gamma, 1a	eif4g1a	none	none	turquoise	TRUE	0.000876349	2.17052	TRUE	4	4
2222	B8JLK7;Q803J8	Zinc finger CCCH domain-containing protein 15	zc3h15	Cluster 2	GO:0043167~ion binding,GO:0046872~metal ion binding,GO:0043169~cation binding,	turquoise	TRUE	2.80073e-05	2.70523	TRUE	4	4
2227	B8JLQ3;F1R6L6;E9QB18	Nucleolin	ncl	none	none	turquoise	TRUE	0.000699031	2.86299	TRUE	4	4
2234	B8JLZ3	Annexin	anxa1b	Cluster 2	GO:0043167~ion binding,GO:0046872~metal ion binding,GO:0043169~cation binding,GO:0005509~calcium ion binding	blue	TRUE	0.000117228	-2.35729	TRUE	4	4
2348	F1RCF3;E7EXF3;F1Q5U3;E9QI71;F1R7R7	Solute carrier family 35 (GDP-fucose transporter), member C2	slc35c2	Cluster 1	GO:0005576~extracellular region,GO:0044421~extracellular region part	blue	TRUE	0.00365869	-2.97363	TRUE	4	3
2422	E7F0H8;F1Q895	High mobility group box 3b	hmgb3b	none	none	yellow	TRUE	0.0267185	2.18019	TRUE	3	4
2434	E7F123	Aminopeptidase (EC 3.4.11.-)	si:ch211-106j24.1	Cluster 2	GO:0043167~ion binding,GO:0046872~metal ion binding,GO:0043169~cation binding,	blue	TRUE	0.00234775	-3.36837	TRUE	4	4
2441	E7F192;E9QF65;F1Q6A8	Drebrin 1	dbn1	none	none	turquoise	TRUE	0.000306901	4.52969	TRUE	4	4
2492	E7F2R9;F8W2W3	Protein tyrosine kinase 7a	ptk7a	other	GO:0001501~skeletal system development	turquoise	TRUE	0.000442634	2.00459	TRUE	4	4
2517	E7F3J2;A0A286YBD5	Heterogeneous nuclear ribonucleoprotein Ua	hnrnpua	none	none	turquoise	TRUE	5.50159e-05	3.64377	TRUE	4	4
2529	E7F419;X1WHI6	Papilin a, proteoglycan-like sulfated glycoprotein	paplna	Cluster 1, Cluster 2	GO:0005576~extracellular region,GO:0044421~extracellular region part,GO:0031012~extracellular matrix,GO:0005578~proteinaceous extracellular matrix,GO:0043167~ion binding,GO:0046872~metal ion binding,GO:0043169~cation binding,	blue	TRUE	3.0485e-05	-5.76813	TRUE	4	4
2533	E7F475;F1QUG5;A0A0R4IMN3;Q6PFQ2			none	none	turquoise	TRUE	0.00429073	3.3371	TRUE	4	4
2563	E7F569	Si:ch211-153b23.5	si:ch211-153b23.5	none	none	blue	TRUE	2.13645e-05	-2.02045	TRUE	4	4
2571	E7F5I3;E9QIF5	Periostin, osteoblast-specific factor a	postna	Cluster 1	GO:0005576~extracellular region,GO:0044421~extracellular region part,GO:0031012~extracellular matrix,GO:0005578~proteinaceous extracellular matrix	blue	TRUE	2.87916e-05	-2.14302	TRUE	4	4
2580	E7F5V5	Actinodin1	and1	other	GO:0001501~skeletal system development	turquoise	TRUE	2.80073e-05	10.4914	TRUE	4	4
2692	E7FAA1;I3IS21	Si:ch211-157c3.4	si:ch211-157c3.4	none	none	blue	TRUE	0.00229654	-3.15258	TRUE	4	4
2699	R4GEY3;E7FAK0;F1R9N6	Si:ch211-113a14.18	si:ch211-113a14.18 si:ch211-113a14.24	Cluster 3	GO:0006334~nucleosome assembly,GO:0031497~chromatin assembly,GO:0006333~chromatin assembly or disassembly,GO:0034728~nucleosome organization,GO:0006323~DNA packaging,GO:0065004~protein-DNA complex assembly,GO:0071824~protein-DNA complex subunit organization,GO:0071103~DNA conformation change	yellow	TRUE	0.000452262	2.18456	TRUE	4	4
2704	E7FAN5;A0A0R4IUX2;F1R704;A0A1D5NSK6;CON__P00735	Coagulation factor II (thrombin)	f2	Cluster 1, Cluster 2	GO:0005576~extracellular region,GO:0043167~ion binding,GO:0046872~metal ion binding,GO:0043169~cation binding,GO:0005509~calcium ion binding	turquoise	TRUE	1.40673e-05	3.51406	TRUE	4	4
2705	E7FAN8;A0A0R4IVF7;A0A0R4IKT9;F6NSR1			none	none	blue	TRUE	0.0122759	-2.34791	TRUE	4	4
2709	E7FAT0;E9QJP6	SH3-domain kinase-binding protein 1	sh3kbp1	none	none	turquoise	TRUE	0.000333042	3.69678	TRUE	4	4
2712	E7FAU1;X1WCD4	Si:dkey-108k21.14	si:dkey-108k21.14	Cluster 3	GO:0006334~nucleosome assembly,GO:0031497~chromatin assembly,GO:0006333~chromatin assembly or disassembly,GO:0034728~nucleosome organization,GO:0006323~DNA packaging,GO:0065004~protein-DNA complex assembly,GO:0071824~protein-DNA complex subunit organization,GO:0071103~DNA conformation change	yellow	TRUE	0.00632061	2.66568	TRUE	4	4
2724	F6PEN0;E7FBB9	Tight junction protein 2a (zona occludens 2)	tjp2a	none	none	turquoise	TRUE	0.00035963	2.16002	TRUE	4	4
2771	E7FCW1	Wu:fk65c09	wu:fk65c09	none	none	blue	TRUE	3.57265e-05	-2.29363	TRUE	4	4
2774	E7FCZ2	Actinoporin-like protein	apnl	none	none	blue	TRUE	0.00791433	-2.0825	TRUE	4	4
2794	F1QIJ0;E7FDQ5	Cell cycle-associated protein 1a	caprin1a	Cluster 2	GO:0043167~ion binding,GO:0046872~metal ion binding,GO:0043169~cation binding,GO:0005509~calcium ion binding	turquoise	TRUE	0.000119534	2.34015	TRUE	4	4
2815	E7FE69;Q5CZW2			none	none	blue	TRUE	0.000382404	-2.37757	TRUE	4	4
2838	F1QNA5;E7FFF7	Serine/arginine-rich-splicing factor 6a	srsf6a	none	none	turquoise	TRUE	0.000509274	2.89131	TRUE	4	4
2847	E7FFW9	Gig2-like protein DreL (Grass carp reovirus (GCRV)-induced gene 2l)	gig2l	none	none	yellow	TRUE	0.00397199	2.20491	TRUE	4	4
2849	E7FFZ4	SWI/SNF-related, matrix-associated, actin-dependent regulator of chromatin, subfamily c, member 2	smarcc2	none	none	yellow	TRUE	0.000235788	2.01507	TRUE	3	4
2856	E7FG71	Fibrillin 2b (Fragment)	fbn2b	Cluster 1, Cluster 2	GO:0005576~extracellular region,GO:0044421~extracellular region part,GO:0031012~extracellular matrix,GO:0005578~proteinaceous extracellular matrix,GO:0043167~ion binding,GO:0046872~metal ion binding,GO:0043169~cation binding,GO:0005509~calcium ion binding	turquoise	TRUE	0.000335667	2.45932	TRUE	4	4
2861	F1QF38;E7FGC2			none	none	turquoise	TRUE	0.000271813	2.98688	TRUE	3	4
2898	E9QBR7;E9QET6;E9QGI8	Caspase 6, apoptosis-related cysteine peptidase,-like 1 (Fragment)	casp6l1	none	none	blue	TRUE	0.000507748	-2.2772	TRUE	4	4
2953	E9QFD8	Vitellogenin 7	vtg4 vtg7	none	none	yellow	TRUE	0.000400556	2.34627	TRUE	4	4
2987	E9QH15;F1Q6N0;E7FGW2;E9QFC1;F1QX53	Elongation factor Tu GTP-binding domain-containing 2	eftud2	none	none	turquoise	TRUE	3.00787e-05	2.17229	TRUE	4	4
3040	F1Q4N7	Acidic (leucine-rich) nuclear phosphoprotein 32 family, member B	anp32b	Cluster 3	GO:0006334~nucleosome assembly,GO:0031497~chromatin assembly,GO:0006333~chromatin assembly or disassembly,GO:0034728~nucleosome organization,GO:0006323~DNA packaging,GO:0065004~protein-DNA complex assembly,GO:0071824~protein-DNA complex subunit organization,GO:0071103~DNA conformation change	turquoise	TRUE	0.00144799	3.72626	TRUE	4	4
3058	F1Q510;Q08CF4;E9QG12	Enolase superfamily member 1	enosf1	none	none	blue	TRUE	0.00272874	-2.0298	TRUE	4	4
3078	Q7T002;F1Q5N4;E9QJ03	Proteasome subunit beta (EC 3.4.25.1)	psmb7 psmb7-001	none	none	turquoise	TRUE	0.00155951	2.07453	TRUE	4	4
3176	F1Q884	Glycine N-methyltransferase (EC 2.1.1.20)	gnmt	none	none	blue	TRUE	0.000179562	-2.12534	TRUE	4	4
3180	F1Q8A0	Cathepsin K	ctsk	Cluster 1, other	GO:0005576~extracellular region,GO:0044421~extracellular region part,GO:0001501~skeletal system development	turquoise	TRUE	8.19033e-05	3.3944	TRUE	4	4
3196	F1Q8P7	Eukaryotic translation initiation factor 2, subunit 2 beta	eif2s2	none	none	turquoise	TRUE	0.000399668	5.49787	TRUE	4	4
3202	F1Q8W8	Calreticulin	calr	Cluster 2	GO:0043167~ion binding,GO:0046872~metal ion binding,GO:0043169~cation binding,GO:0005509~calcium ion binding	turquoise	TRUE	3.42431e-05	3.50579	TRUE	4	4
3213	F1Q986;A0A140LG03	4-hydroxyphenylpyruvate dioxygenase	hpdb	Cluster 2	GO:0043167~ion binding,GO:0046872~metal ion binding,GO:0043169~cation binding,	blue	TRUE	7.18419e-05	-2.37776	TRUE	4	4
3256	F1QAM8;F1Q8F1	Vimentin	vim	none	none	blue	TRUE	0.000399668	-3.76006	TRUE	4	4
3259	F8W307;F1QAR9;F8W379	Alkaline phosphatase (EC 3.1.3.1)	alpi.1 alpi	none	none	turquoise	TRUE	0.000645309	2.03496	TRUE	4	4
3293	F1QBS1;I3ISW2	Si:dkey-156n14.5	si:dkey-156n14.5	none	none	blue	TRUE	0.00086185	-2.51707	TRUE	4	4
3388	F1QEL0	Transmembrane protein 214	tmem214	none	none	turquoise	TRUE	0.00181752	2.61971	TRUE	4	4
3441	F1QG80	Ribosomal protein L22	rpl22	none	none	turquoise	TRUE	0.000303877	2.28903	TRUE	4	4
3507	F1QIJ3;A0A0R4IVT4;A0A0R4IK75;A0A0R4IL05	Laminin, gamma 2	lamc2	none	none	blue	TRUE	0.000141243	-2.45777	TRUE	4	4
3562	F1QPX8;F1QK22	Polybromo 1,-like	pbrm1l	none	none	turquoise	TRUE	0.000566702	2.05075	TRUE	4	4
3582	F1QKL1;Q8JHW2	Thrombospondin-3a	thbs3a	Cluster 1, Cluster 2, other	GO:0005576~extracellular region,GO:0043167~ion binding,GO:0046872~metal ion binding,GO:0043169~cation binding,GO:0005509~calcium ion binding,dre04512:ECM-receptor interaction	turquoise	TRUE	0.0015307	2.38283	TRUE	4	4
3585	F1QKS4	Calnexin	canx	Cluster 2	GO:0043167~ion binding,GO:0046872~metal ion binding,GO:0043169~cation binding,GO:0005509~calcium ion binding	turquoise	TRUE	6.05836e-05	2.15308	TRUE	4	4
3617	F1QLU3;F1QRS6;Q803J4;F1RCV7;E9QCG8;E9QCK8			none	none	turquoise	TRUE	0.00142078	5.55092	TRUE	3	4
3619	F1QLW3	Pirin	pir	none	none	brown	TRUE	8.12263e-05	-2.04649	TRUE	4	4
3652	F1QN09;X1WI03;X1WC98	Tripartite motif-containing 108	trim108	Cluster 2	GO:0043167~ion binding,GO:0046872~metal ion binding,GO:0043169~cation binding,	blue	TRUE	0.0053735	-2.13561	TRUE	4	4
3657	F1QN72	Glutathione S-transferase omega 1	gsto1	none	none	blue	TRUE	2.20428e-05	-2.61268	TRUE	4	4
3712	F1QPV5;X1WHM2;Q6DGL3;X1WD04;X1WBU0			none	none	blue	TRUE	0.000377332	-2.04769	TRUE	4	4
3721	F1QQ70	Peptidylprolyl isomerase (EC 5.2.1.8)	fkbp14	Cluster 2	GO:0043167~ion binding,GO:0046872~metal ion binding,GO:0043169~cation binding,GO:0005509~calcium ion binding	turquoise	TRUE	0.0113171	3.18049	TRUE	4	4
3752	F1QRB4;F1R3A4	SEC24 homolog D, COPII coat complex component	sec24d	Cluster 2, other	GO:0043167~ion binding,GO:0046872~metal ion binding,GO:0043169~cation binding,,GO:0001501~skeletal system development	turquoise	TRUE	0.00184523	3.72923	TRUE	4	4
3766	F1QRV9	Si:dkey-61p9.7	si:dkey-61p9.7	none	none	blue	TRUE	0.00630616	-2.16505	TRUE	4	4
3778	F1QS72	Zgc:163079	zgc:163079	none	none	blue	TRUE	0.000107507	-2.48905	TRUE	4	4
3783	F1QSB8	DEAD (Asp-Glu-Ala-Asp) box helicase 42	ddx42	none	none	turquoise	TRUE	0.000508768	2.93425	TRUE	4	4
3797	F1QST7;F8W3Y1	Retinoblastoma-binding protein 5	rbbp5	none	none	turquoise	TRUE	0.000493075	2.03182	TRUE	3	4
3804	F1QXG3;F1RCN0;F1QT07			Cluster 2, other	GO:0043167~ion binding,GO:0046872~metal ion binding,GO:0043169~cation binding,,GO:0001501~skeletal system development	turquoise	TRUE	0.00198093	2.64442	TRUE	4	4
3806	F1QT60;F1R8W4;F1R8W3	Vimentin-like	viml	none	none	blue	TRUE	0.0254934	-5.50621	TRUE	4	3
3811	F1QTC1;F1Q5V4;E9QIB8	Staufen double-stranded RNA-binding protein 1	stau1	none	none	turquoise	TRUE	0.000726886	3.68493	TRUE	3	4
3813	F1QTF0;A0A0R4IDR6;A8WG57	3-hydroxy-3-methylglutaryl-CoA lyase	hmgcl	none	none	blue	TRUE	4.28084e-05	-2.11017	TRUE	4	4
3820	F1QTN7;Q7ZUP0;E9QB42;A0A0R4IWT3			Cluster 3	GO:0006334~nucleosome assembly,GO:0031497~chromatin assembly,GO:0006333~chromatin assembly or disassembly,GO:0034728~nucleosome organization,GO:0006323~DNA packaging,GO:0065004~protein-DNA complex assembly,GO:0071824~protein-DNA complex subunit organization,GO:0071103~DNA conformation change	turquoise	TRUE	3.0419e-05	2.73149	TRUE	4	4
3856	F1QUW4;Q7ZUW2	Hypoxia up-regulated protein 1	hyou1	none	none	turquoise	TRUE	3.09556e-05	2.10956	TRUE	4	4
3867	F1QV64;F1QDR0	Ubiquitin-associated protein 2a	ubap2a	none	none	turquoise	TRUE	0.000500438	3.26369	TRUE	4	4
3890	F1QW82;A0A1D5NSX4;A0A1D5NSB2	Nucleobindin 2a	nucb2a	Cluster 2	GO:0043167~ion binding,GO:0046872~metal ion binding,GO:0043169~cation binding,GO:0005509~calcium ion binding	turquoise	TRUE	5.6934e-05	2.41878	TRUE	3	4
3916	F1QWX4	Sepiapterin reductase a	spra	none	none	blue	TRUE	0.000154561	-2.0473	TRUE	4	4
3943	F1QY00;F8W2L2	Glycylpeptide N-tetradecanoyltransferase (EC 2.3.1.97)	nmt1a	none	none	turquoise	TRUE	0.000247809	2.26002	TRUE	4	4
3955	F1QYE2	Tenascin C	tnc	Cluster 1, other	GO:0031012~extracellular matrix,dre04512:ECM-receptor interaction	turquoise	TRUE	7.63482e-06	7.96733	TRUE	3	4
3969	F1QYU0	Laminin, alpha 4	lama4	other	dre04512:ECM-receptor interaction	blue	TRUE	0.000983169	-2.4007	TRUE	4	4
3971	F1QYW8;F8W244	Nucleosome assembly protein 1-like 4a	nap1l4a	Cluster 3	GO:0006334~nucleosome assembly,GO:0031497~chromatin assembly,GO:0006333~chromatin assembly or disassembly,GO:0034728~nucleosome organization,GO:0006323~DNA packaging,GO:0065004~protein-DNA complex assembly,GO:0071824~protein-DNA complex subunit organization,GO:0071103~DNA conformation change	turquoise	TRUE	4.46027e-05	2.21635	TRUE	4	4
3980	F1QZ64;A0A0R4IBA2	ATP-binding cassette, sub-family F (GCN20), member 2a	abcf2a	none	none	turquoise	TRUE	0.00867577	2.06183	TRUE	4	4
3984	F1QZB0;R4GE66;E7F2B4	Cysteine-rich protein 2	crip2	Cluster 2	GO:0043167~ion binding,GO:0046872~metal ion binding,GO:0043169~cation binding,	turquoise	TRUE	0.00165648	2.94062	TRUE	4	4
4010	F1R0C7;Q7T3F7	Cysteine and histidine-rich domain (CHORD)-containing 1b	chordc1b chordc1	Cluster 2	GO:0043167~ion binding,GO:0046872~metal ion binding,GO:0043169~cation binding,	turquoise	TRUE	0.000185677	2.65136	TRUE	4	4
4017	F1R0M8;I3IRX8	Reticulocalbin 3, EF-hand calcium-binding domain	rcn3	Cluster 2	GO:0043167~ion binding,GO:0046872~metal ion binding,GO:0043169~cation binding,GO:0005509~calcium ion binding	turquoise	TRUE	0.00086185	6.41012	TRUE	4	4
4029	F1R105	Smoothelin,-like	smtnl	none	none	turquoise	TRUE	0.00038915	2.33173	TRUE	4	4
4048	F1R1P9;Q8JGW0	Thrombospondin-4-B	thbs4b	Cluster 1, Cluster 2, other	GO:0005576~extracellular region,GO:0044421~extracellular region part,GO:0031012~extracellular matrix,GO:0005578~proteinaceous extracellular matrix,GO:0043167~ion binding,GO:0046872~metal ion binding,GO:0043169~cation binding,GO:0005509~calcium ion binding,dre04512:ECM-receptor interaction	turquoise	TRUE	6.51264e-05	2.99759	TRUE	4	4
4080	F1R2S4;F1QBB3;Q8JHV6;X1WE95	Laminin subunit beta-4	lamb4	Cluster 1, other	GO:0005576~extracellular region,GO:0044421~extracellular region part,GO:0031012~extracellular matrix,GO:0005578~proteinaceous extracellular matrix,dre04512:ECM-receptor interaction	blue	TRUE	0.000236272	-4.89047	TRUE	4	4
4081	F1R2S5;F1QHH9	Vitellogenin 5 (Fragment)	vtg5	none	none	turquoise	TRUE	0.000111122	2.18416	TRUE	4	4
4083	F1R2T3;Q1MTC6	Vitellogenin 7	vtg7	none	none	yellow	TRUE	0.000346272	2.77629	TRUE	4	4
4088	F1R2W1;R4GEH1	Dehydrogenase/reductase (SDR family) member 13a, duplicate 3	dhrs13a.3 dhrs13	none	none	blue	TRUE	0.00035422	-2.11272	TRUE	4	4
4094	F1R369	Reticulocalbin 1, EF-hand calcium-binding domain	rcn1	Cluster 2	GO:0043167~ion binding,GO:0046872~metal ion binding,GO:0043169~cation binding,GO:0005509~calcium ion binding	turquoise	TRUE	0.000926626	4.61473	TRUE	4	4
4108	F1R3I6	SET nuclear proto-oncogene b	setb	Cluster 3	GO:0006334~nucleosome assembly,GO:0031497~chromatin assembly,GO:0006333~chromatin assembly or disassembly,GO:0034728~nucleosome organization,GO:0006323~DNA packaging,GO:0065004~protein-DNA complex assembly,GO:0071824~protein-DNA complex subunit organization,GO:0071103~DNA conformation change	turquoise	TRUE	6.29524e-05	3.08986	TRUE	4	4
4118	F1R3V8	Coiled-coil domain-containing protein 47	ccdc47	Cluster 2	GO:0043167~ion binding,GO:0046872~metal ion binding,GO:0043169~cation binding,GO:0005509~calcium ion binding	turquoise	TRUE	0.000608166	2.58633	TRUE	4	4
4124	F1R429;F1QWL4	Lectin, mannose-binding, 1 (Fragment)	lman1	none	none	turquoise	TRUE	0.000328121	4.52948	TRUE	3	4
4126	F1R437	FinTRIM family, member 86	ftr86	Cluster 2	GO:0043167~ion binding,GO:0046872~metal ion binding,GO:0043169~cation binding,	blue	TRUE	0.00199393	-2.06667	TRUE	4	4
4165	F1R5G5;E9QF97	Protein transport protein Sec31A	sec31a	none	none	turquoise	TRUE	0.00048542	3.57259	TRUE	4	4
4178	F1R653;A0A0R4IDY9	Histone deacetylase (EC 3.5.1.98)	hdac1	other	GO:0001501~skeletal system development	turquoise	TRUE	0.000185677	5.16966	TRUE	4	4
4183	F1R6B8;F1R6B9	Prostaglandin D2 synthase b, tandem duplicate 2	ptgdsb.2	Cluster 1	GO:0005576~extracellular region	blue	TRUE	0.000841849	-2.11924	TRUE	4	4
4234	F1R8L1	Fibroblast growth factor-binding protein 2a	fgfbp2a fgfbp2	none	none	blue	TRUE	3.4544e-05	-5.85787	TRUE	4	4
4241	F1R8U0;F1QQ61;CON__Q8N1A0	Keratin 94	krt94	none	none	turquoise	TRUE	2.80073e-05	2.12599	TRUE	4	4
4251	F1R9B8;A0A0R4ID27;A0A0R4IZ45	Si:ch211-241e1.3 (Fragment)	si:ch211-241e1.3	other	dre04512:ECM-receptor interaction	blue	TRUE	0.000848706	-2.37679	TRUE	4	4
4273	F1R9Y1;F1QVG7;E9QH60;E9QG40	Collagen, type XIV, alpha 1a	col14a1a col14a1	Cluster 1	GO:0005576~extracellular region,GO:0044421~extracellular region part,GO:0031012~extracellular matrix,GO:0005578~proteinaceous extracellular matrix	blue	TRUE	0.000140654	-2.12075	TRUE	4	4
4276	F1R9Y8;E9QDS1	High density lipoprotein-binding protein a	hdlbpa hdlbp	none	none	turquoise	TRUE	2.80073e-05	2.19162	TRUE	4	4
4287	F1RAG3;F1R998	Nidogen 1a	nid1a	Cluster 2	GO:0043167~ion binding,GO:0046872~metal ion binding,GO:0043169~cation binding,GO:0005509~calcium ion binding	blue	TRUE	1.40673e-05	-2.68101	TRUE	4	4
4311	F1RB78;Q29R92	Caspase 6, apoptosis-related cysteine peptidase,-like 1	casp6l1	none	none	blue	TRUE	0.0173679	-2.06187	TRUE	4	3
4313	F1RB94	U2 small nuclear RNA auxiliary factor 1	u2af1	Cluster 2	GO:0043167~ion binding,GO:0046872~metal ion binding,GO:0043169~cation binding,	turquoise	TRUE	0.00020317	5.32049	TRUE	4	4
4369	F1RCY7	RNA-binding motif protein 15	rbm15	none	none	turquoise	TRUE	0.00141966	3.19426	TRUE	3	4
4417	F1REL9;F1QEB6	Laminin, beta 1b	lamb1b	none	none	blue	TRUE	7.18394e-05	-6.39698	TRUE	4	4
4469	Q6PYX2;Q5NJJ5;F6NVD5	Matrilin 4 (Matrilin-4-like protein)	matn4	Cluster 2	GO:0043167~ion binding,GO:0046872~metal ion binding,GO:0043169~cation binding,GO:0005509~calcium ion binding	blue	TRUE	0.0143845	-3.45658	TRUE	4	4
4482	F6NZL0	Actinodin2 (Zgc:175106 protein)	and2 zgc:175106	other	GO:0001501~skeletal system development	turquoise	TRUE	3.59798e-06	8.6171	TRUE	3	4
4497	F6P711	Carboxypeptidase Z	cpz	Cluster 1, Cluster 2	GO:0005576~extracellular region,GO:0044421~extracellular region part,GO:0043167~ion binding,GO:0046872~metal ion binding,GO:0043169~cation binding,	turquoise	TRUE	0.00015596	2.68519	TRUE	4	4
4549	F8W4K8	Glutathione peroxidase	gpx7	none	none	turquoise	TRUE	0.000154561	3.2087	TRUE	4	4
4566	F8W5P2;F8W2X7	Haptoglobin	hp	none	none	turquoise	TRUE	0.00055413	2.30962	TRUE	4	4
4576	G1K2M2;Q6DBV4	Probable phosphatase phospho1	phospho1	Cluster 2, other	GO:0043167~ion binding,GO:0046872~metal ion binding,GO:0043169~cation binding,,GO:0001501~skeletal system development	turquoise	TRUE	2.20428e-05	4.80378	TRUE	4	4
4586	H9BFW7	N-acylneuraminate cytidylyltransferase B (EC 2.7.7.43) (CMP-sialic acid synthetase 2)	cmasb cmas2	none	none	blue	TRUE	8.71472e-05	-2.08474	TRUE	4	4
4635	O57521	Heat shock protein HSP 90-beta	hsp90ab1 hsp90b	none	none	turquoise	TRUE	2.13645e-05	3.08532	TRUE	4	4
4644	P79733;G3G7U2;A0A0R4ICB4;G3G7U3;A0A0R4ILJ6;U3JAP5;A0A0R4ID34;U3JB36;U3JAR5;U3JB06;Q7ZYW0	Ribonucleoside-diphosphate reductase subunit M2 (EC 1.17.4.1) (Ribonucleotide reductase protein R2 class I) (Ribonucleotide reductase small chain) (Ribonucleotide reductase small subunit)	rrm2 r2	Cluster 2	GO:0043167~ion binding,GO:0046872~metal ion binding,GO:0043169~cation binding,	turquoise	TRUE	0.000172299	2.06779	TRUE	4	4
4651	Q05AJ2;A0A0R4IE11;E7EZR9	Methyltransferase-like 7A (Zgc:153889)	mettl7a zgc:153889	none	none	blue	TRUE	0.00543608	-2.15125	TRUE	4	3
4659	Q08BC5	Hydroxysteroid (17-beta) dehydrogenase 7 (Zgc:153977)	hsd17b7 zgc:153977	none	none	blue	TRUE	0.000124873	-3.10163	TRUE	4	4
4665	Q08BV5	RAN GTPase-activating protein 1a (Zgc:154097)	rangap1a zgc:154097	none	none	turquoise	TRUE	0.000452262	2.76062	TRUE	4	4
4695	Q0PWB6;F1QCW0	PDZ and LIM domain 2 (Mystique)	pdlim2	Cluster 2	GO:0043167~ion binding,GO:0046872~metal ion binding,GO:0043169~cation binding,	blue	TRUE	0.00178217	-2.31784	TRUE	4	4
4710	Q1ECX9;E7FBM4;A0A0R4IM07	Protein disulfide-isomerase A4 (EC 5.3.4.1)	pdia4	none	none	turquoise	TRUE	0.000248238	3.349	TRUE	4	4
4726	Q1L8P0	Cartilage-associated protein	crtap	none	none	turquoise	TRUE	3.34379e-05	7.07972	TRUE	4	4
4727	Q1L8P1	Peptidylprolyl isomerase (EC 5.2.1.8)	fkbp9	Cluster 2	GO:0043167~ion binding,GO:0046872~metal ion binding,GO:0043169~cation binding,GO:0005509~calcium ion binding	turquoise	TRUE	0.000353049	3.21056	TRUE	4	4
4734	Q1L907	Glutathione S-transferase rho (Gstr1 protein) (Rho-class glutathione S-transferase)	gstr gstR1 gstr1 tfa	none	none	blue	TRUE	0.000409443	-2.05084	TRUE	4	4
4753	Q1LUV0	Si:ch211-262h13.5	si:ch211-262h13.5	Cluster 1	GO:0005576~extracellular region,GO:0044421~extracellular region part	blue	TRUE	1.40673e-05	-3.84514	TRUE	4	4
4765	Q1LV81;E7FFA2	Scaffold attachment factor B	safb	none	none	turquoise	TRUE	0.000616657	3.07243	TRUE	4	4
4815	Q1LXJ9;I3IRY2	Keratin type 1 c19e	krtt1c19e	none	none	blue	TRUE	2.80073e-05	-2.10191	TRUE	4	4
4835	Q1LYC9;Q568A3	Calpain, small subunit 1 a	capns1a	Cluster 2	GO:0043167~ion binding,GO:0046872~metal ion binding,GO:0043169~cation binding,GO:0005509~calcium ion binding	blue	TRUE	0.0011427	-2.28118	TRUE	4	4
4842	Q1LYK7	Scinderin	scin	Cluster 2	GO:0043167~ion binding,GO:0046872~metal ion binding,GO:0043169~cation binding,GO:0005509~calcium ion binding	blue	TRUE	4.97386e-05	-2.15099	TRUE	4	4
4853	Q1MTC4;F1R876;F1R8J4;A0A0G2KTK1	Vitellogenin 2	vtg2	none	none	yellow	TRUE	0.000111327	2.02236	TRUE	4	4
4861	Q1RLR3	Keratin 93 (Zgc:136902)	krt93 zgc:136902	none	none	turquoise	TRUE	9.53279e-06	2.1362	TRUE	4	4
4880	Q29RF0	Dermatopontin (Zgc:136613 protein)	dpt DPT zgc:136613	Cluster 1	GO:0005576~extracellular region,GO:0044421~extracellular region part,GO:0031012~extracellular matrix	blue	TRUE	7.18394e-05	-5.75817	TRUE	4	4
4885	Q2PMI2	Follistatin-like 1b (Follistatin-like 2)	fstl1b	Cluster 2	GO:0043167~ion binding,GO:0046872~metal ion binding,GO:0043169~cation binding,GO:0005509~calcium ion binding	turquoise	TRUE	0.0022685	2.86182	TRUE	3	4
4897	Q32PV0	PTB domain-containing engulfment adapter protein 1 (Cell death protein 6 homolog) (PTB domain adapter protein CED-6)	gulp1 ced6 si:ch211-198b21.4 si:xx-35d8.1	none	none	turquoise	TRUE	0.00799343	2.41356	TRUE	4	4
4901	Q3B7P7	Ubiquitin A-52 residue ribosomal protein fusion product 1	uba52	none	none	turquoise	TRUE	7.27218e-05	2.73835	TRUE	4	4
4917	Q4KME6	GRB10-interacting GYF protein 2 (PERQ amino acid-rich with GYF domain-containing protein 2) (Trinucleotide repeat-containing gene 15 protein)	gigyf2 perq2 tnrc15 zgc:111944	none	none	turquoise	TRUE	0.000890695	2.38778	TRUE	4	4
4967	Q502Q7;F1QT82	Peripherin (Prph protein)	prph plasticin	none	none	blue	TRUE	1.40673e-05	-3.03811	TRUE	4	4
4971	Q503D8	Thioredoxin domain-containing 12 (endoplasmic reticulum) (Thioredoxin-like protein) (Zgc:110680)	txndc12 TLP19 zgc:110680	none	none	turquoise	TRUE	0.00567039	2.99474	TRUE	4	4
5098	Q5RG12	Heat shock protein 90, alpha (cytosolic), class A member 1, tandem duplicate 2 (Heat shock protein 90-alpha 2)	hsp90aa1.2 hsp90a.2	none	none	turquoise	TRUE	0.000987631	2.25745	TRUE	4	4
5100	Q5RG84	Family with sequence similarity 129, member Aa	fam129aa si:dkeyp-11g8.6	none	none	blue	TRUE	0.000499701	-2.09617	TRUE	4	4
5110	Q5RGR6;A0A0R4IVX6	Wiskott-Aldrich syndrome-like b	waslb	none	none	turquoise	TRUE	0.000590307	2.58739	TRUE	4	4
5126	Q5RHQ7;A0A0R4IZQ5	Heterogeneous nuclear ribonucleoprotein Ub	hnrnpub hnrnpu	none	none	turquoise	TRUE	2.87916e-05	2.3494	TRUE	4	4
5132	Q5RI09	Translocated promoter region b, nuclear basket protein	tprb	none	none	turquoise	TRUE	0.00699077	2.37849	TRUE	4	4
5137	Q5RIC5	DNA helicase (EC 3.6.4.12)	mcm3	none	none	turquoise	TRUE	0.00393163	2.39555	TRUE	4	4
5150	Q5RZ65	Anterior gradient protein 2 homolog (Zagr2)	agr2 si:ch211-201m19.5 wu:fj29g05 zgc:112187	Cluster 1	GO:0005576~extracellular region	blue	TRUE	0.00234775	-3.43555	TRUE	4	4
5159	Q5SPD1;Q5SPD0;Q5SPC9;U3JAB2;U3JAV1	Elongation factor-1, delta, b (Eukaryotic translation elongation factor 1 delta b (guanine nucleotide exchange protein))	eef1db si:dkey-235d18.4	none	none	turquoise	TRUE	2.20428e-05	2.56669	TRUE	4	4
5168	Q5TYP3	Si:dkey-51e6.1	si:dkey-51e6.1	none	none	blue	TRUE	0.0167103	-2.07257	TRUE	4	3
5179	Q5TYY5	Aldo-keto reductase family 1, member B1 (aldose reductase)	akr1b1	none	none	blue	TRUE	0.00127794	-2.23961	TRUE	4	4
5246	Q66HU5	Histone acetyltransferase type B catalytic subunit (EC 2.3.1.48)	hat1	none	none	turquoise	TRUE	0.00191093	2.2864	TRUE	4	4
5269	Q66IB6	High mobility group box 2b (High-mobility group box 2) (Hmgb2 protein)	hmgb2b hmgb2 hmgb2l	none	none	yellow	TRUE	3.2209e-05	3.45882	TRUE	4	4
5345	Q6DGE4	Tyrosinase-related protein 1b	tyrp1b tyrp1	Cluster 2	GO:0043167~ion binding,GO:0046872~metal ion binding,GO:0043169~cation binding,	blue	TRUE	0.000119522	-6.59774	TRUE	4	4
5350	Q6DGI6	Thioredoxin	txn zgc:92903	none	none	turquoise	TRUE	0.000628837	2.29639	TRUE	4	4
5483	Q6IMW8	Ribosomal protein L39 (Zgc:92371)	rpl39 zgc:92371	none	none	turquoise	TRUE	0.0046945	4.46118	TRUE	4	4
5496	Q6IQE2	Eukaryotic translation elongation factor 1 beta 2	eef1b2	none	none	turquoise	TRUE	0.000172152	2.58744	TRUE	4	4
5506	Q6IQJ7;A0A286YAL1	Ribosomal protein L37	rpl37	Cluster 2	GO:0043167~ion binding,GO:0046872~metal ion binding,GO:0043169~cation binding,	turquoise	TRUE	0.00985196	2.61911	TRUE	3	4
5508	Q6IQL7;F1QXN7	Peptidylprolyl isomerase D (Peptidylprolyl isomerase D (Cyclophilin D))	ppid	none	none	turquoise	TRUE	0.00393163	2.74678	TRUE	4	4
5524	Q6IWJ1	Cellular retinoic acid-binding protein 1b (Cellular retinoic acid-binding protein type I)	crabp1b	Cluster 2	GO:0043167~ion binding	blue	TRUE	0.000144465	-4.09237	TRUE	4	4
5539	Q6NUW5;I3ITE4	Acidic leucine-rich nuclear phosphoprotein 32 family member E	anp32e zgc:65995 zgc:85827	Cluster 3	GO:0006334~nucleosome assembly,GO:0031497~chromatin assembly,GO:0006333~chromatin assembly or disassembly,GO:0034728~nucleosome organization,GO:0006323~DNA packaging,GO:0065004~protein-DNA complex assembly,GO:0071824~protein-DNA complex subunit organization,GO:0071103~DNA conformation change	turquoise	TRUE	6.11472e-05	2.48598	TRUE	4	4
5564	Q6NWC6;Q1L8Q3;H0WFE8	Cleavage and polyadenylation specificity factor subunit 6	cpsf6	none	none	turquoise	TRUE	0.00191093	4.38429	TRUE	3	4
5572	Q6NWJ4;A5WUY3	DnaJ homolog subfamily C member 2	dnajc2 zgc:85671	none	none	turquoise	TRUE	0.00114058	3.1393	TRUE	4	4
5576	Q6NWK4	ATPase H+-transporting V1 subunit E1b (Atp6v1e1 protein)	atp6v1e1b atp6v1e1	none	none	turquoise	TRUE	0.000606187	2.14855	TRUE	4	4
5611	Q6NYE2;E9QCP1;E9QGE3	Protein RCC2 homolog	rcc2 zgc:77115	none	none	turquoise	TRUE	7.14901e-05	2.50396	TRUE	4	4
5627	Q6NYN3;E7F6B5	Importin 7	ipo7	none	none	turquoise	TRUE	0.000813215	2.45132	TRUE	4	4
5637	Q6NYT8;F1QXL0	Lysyl oxidase (Lysyl oxidase a)	loxa lox	Cluster 2, other	GO:0043167~ion binding,GO:0046872~metal ion binding,GO:0043169~cation binding,,GO:0001501~skeletal system development	turquoise	TRUE	9.20936e-05	2.7396	TRUE	4	4
5644	Q6NYY3	Potassium channel tetramerization domain-containing 5a (Zgc:77244)	kctd5a kctd5 zgc:77244	none	none	turquoise	TRUE	0.0082478	2.12536	TRUE	3	4
5682	Q6P0H2;F1QLV5;E9QEA9	NAD(P)H dehydrogenase, quinone 1	nqo1	none	none	blue	TRUE	0.000107977	-2.36365	TRUE	4	4
5704	Q6P124;F1QGX3;F1QFP9	GTPase-activating protein (SH3 domain)-binding protein 1	g3bp1	none	none	turquoise	TRUE	0.000149536	2.35227	TRUE	4	4
5721	Q6P2V4;F1QRA0	Hgd protein (Homogentisate 1,2-dioxygenase)	hgd	none	none	blue	TRUE	2.13645e-05	-2.53361	TRUE	4	4
5744	Q6P5K5;E9QHS9;A0A0R4IVH8	Ribosomal protein, large, P1	rplp1	none	none	turquoise	TRUE	0.00694333	2.1764	TRUE	3	3
5819	Q6PC07	Purpurin (Rbp4l) (Retinol-binding protein 4,-like)	rbp4l purpurin	Cluster 1	GO:0005576~extracellular region	blue	TRUE	0.0130825	-2.51068	TRUE	3	3
5841	Q6PCR4	RAN-binding protein 3b (Zgc:66385)	ranbp3b zgc:66385	none	none	turquoise	TRUE	0.00464872	4.17072	TRUE	4	4
5845	Q6PD83	Basic leucine zipper and W2 domain-containing protein 1-A	bzw1a bzw1 si:ch211-246m6.3 zgc:63787	none	none	turquoise	TRUE	0.00115447	5.60721	TRUE	4	4
5848	Q6PE26;A0A0R4IZM7;A0A0R4ILP1	Calr protein (Calreticulin 3a)	calr3a calr	Cluster 2	GO:0043167~ion binding,GO:0046872~metal ion binding,GO:0043169~cation binding,GO:0005509~calcium ion binding	turquoise	TRUE	5.44731e-05	3.20818	TRUE	4	4
5860	Q6PFL8;F1QDP5	Thymocyte nuclear protein 1	thyn1 zgc:66269	none	none	turquoise	TRUE	0.0064926	2.15153	TRUE	4	4
5866	Q6PFT1	Fructose-1,6-bisphosphatase 1a	fbp1a	none	none	blue	TRUE	1.43153e-05	-2.26947	TRUE	4	4
5903	Q6PVV8;E9QJA9;E9QCC2	SPARC (Secreted protein, acidic, cysteine-rich (osteonectin))	sparc	Cluster 1, Cluster 2, other	GO:0005576~extracellular region,GO:0044421~extracellular region part,GO:0031012~extracellular matrix,GO:0005578~proteinaceous extracellular matrix,GO:0043167~ion binding,GO:0046872~metal ion binding,GO:0043169~cation binding,GO:0005509~calcium ion binding,GO:0001501~skeletal system development	turquoise	TRUE	8.12263e-05	2.48664	TRUE	4	4
5904	Q6Q415	60S ribosomal protein L36	rpl36	none	none	turquoise	TRUE	0.00151739	2.46908	TRUE	4	4
5906	Q6Q419	Ribosomal protein S29	rps29	Cluster 2	GO:0043167~ion binding,GO:0046872~metal ion binding,GO:0043169~cation binding,	turquoise	TRUE	0.000724159	3.46476	TRUE	4	4
5910	Q6TEL1;A0JMM5;A0A286YBC6	RAD21 cohesin complex component a (RAD21 homolog)	rad21a RAD21 rad21	other	GO:0001501~skeletal system development	turquoise	TRUE	0.000808126	2.72463	TRUE	4	4
5934	Q6TH15;Z4YIM6;I3ITC9;I3ITA1	Eukaryotic translation initiation factor 3 subunit D (eIF3d) (Eukaryotic translation initiation factor 3 subunit 7)	eif3d eif3s7 si:dkey-165I8.6	none	none	turquoise	TRUE	0.00504383	4.93882	TRUE	4	4
5942	Q6TLF6	Regucalcin (RC) (Gluconolactonase) (GNL) (EC 3.1.1.17)	rgn zgc:92078	Cluster 1, Cluster 2	GO:0005576~extracellular region,GO:0043167~ion binding,GO:0046872~metal ion binding,GO:0043169~cation binding,GO:0005509~calcium ion binding	blue	TRUE	0.000261607	-2.03284	TRUE	4	4
5960	Q6VN46;H0WE38	Myoglobin	mb zgc:65819	Cluster 2	GO:0043167~ion binding,GO:0046872~metal ion binding,GO:0043169~cation binding,	blue	TRUE	0.00203312	-2.63098	TRUE	4	4
6012	Q7SXW1;A0A286Y9C2	Tropomyosin 4b (Zgc:63734)	tpm4b zgc:63734	none	none	turquoise	TRUE	0.00992999	2.12929	TRUE	3	4
6029	Q7SZE5	Protein transport protein Sec23A (SEC23-related protein A)	sec23a	Cluster 2, other	GO:0043167~ion binding,GO:0046872~metal ion binding,GO:0043169~cation binding,,GO:0001501~skeletal system development	turquoise	TRUE	0.00397199	2.08075	TRUE	4	4
6055	Q7T2C5;E9QEK0	Protein kinase C (EC 2.7.11.13)	prkcba prkcb1l	Cluster 2	GO:0043167~ion binding,GO:0046872~metal ion binding,GO:0043169~cation binding,	blue	TRUE	0.00913443	-2.0862	TRUE	4	4
6121	Q7T3L7	Cell division control protein 2 (Cell division cycle 2) (Cyclin-dependent kinase 1)	cdk1 cdc2	none	none	turquoise	TRUE	0.00993465	2.18225	TRUE	4	4
6126	Q7ZTS4	Keratin, type I cytoskeletal 18 (Cytokeratin-18) (CK-18) (Dorsal aorta proneprin kinesin-1) (DreK18) (Keratin-18) (K18)	krt18 dapk1	none	none	turquoise	TRUE	2.20428e-05	2.60635	TRUE	4	4
6226	Q7ZVE9	Procollagen-proline, 2-oxoglutarate 4-dioxygenase (Proline 4-hydroxylase), alpha polypeptide I (Prolyl 4-hydroxylase, alpha polypeptide I b)	p4ha1b p4ha1	Cluster 2	GO:0043167~ion binding,GO:0046872~metal ion binding,GO:0043169~cation binding,	turquoise	TRUE	0.00821705	2.94512	TRUE	3	4
6274	Q7ZWA9;Q5RG39;R4GDN5;R4GEE0	Eukaryotic translation initiation factor 5	eif5	none	none	turquoise	TRUE	0.000597841	5.85654	TRUE	3	4
6284	Q7ZWE3;F1R347;E7F7F2	La-related protein 7 (La ribonucleoprotein domain family member 7)	larp7 zgc:56476	none	none	turquoise	TRUE	0.000234313	2.10312	TRUE	4	4
6304	Q800H6;F1QTW8	Matrin 3-like 1.1	matr3l1.1	Cluster 2	GO:0043167~ion binding,GO:0046872~metal ion binding,GO:0043169~cation binding,	turquoise	TRUE	0.00299194	2.09872	TRUE	4	4
6307	Q801U4;Q801U3	Serine/arginine-rich-splicing factor 3a	srsf3a	none	none	turquoise	TRUE	0.0167584	2.66588	TRUE	4	4
6349	Q803U6	Aqp3 protein (Aquaporin 3) (Aquaporin-3a)	aqp3a aqp3	none	none	red	TRUE	0.00872481	-2.74904	TRUE	4	4
6351	Q803V7;F8W4J3	Cell division cycle 34 homolog (S. cerevisiae) a (Zgc:55452) (Zgc:55452 protein)	cdc34a zgc:55452	none	none	turquoise	TRUE	0.0142873	2.27402	TRUE	3	4
6360	Q860B9	IK cytokine	ik	none	none	turquoise	TRUE	0.00308668	2.29925	TRUE	4	4
6403	Q90X41;E9QJK9	Novel protein similar to human splicing factor 3a, subunit 1, 120kD (SF3A1) (Sf3a1 protein) (Splicing factor 3a, subunit 1)	sf3a1 dZ150F13.2-001	none	none	turquoise	TRUE	0.000503586	2.21972	TRUE	4	4
6407	Q90Y03	Aldehyde dehydrogenase 1 family, member A2 (Aldehyde dehydrogenase 1A2)	aldh1a2	other	GO:0001501~skeletal system development	turquoise	TRUE	0.00746276	2.20494	TRUE	4	4
6418	Q91398	Casein kinase II subunit beta (CK II beta)	csnk2b ck2b	Cluster 2	GO:0043167~ion binding,GO:0046872~metal ion binding,GO:0043169~cation binding,	turquoise	TRUE	9.69228e-05	2.7052	TRUE	4	4
6442	Q9I9N0;F1QEQ3	Dap1b (Death-associated protein 1b)	dap1b	none	none	blue	TRUE	0.00407871	-2.26374	TRUE	4	4
6895	X1WFI9;X1WDG2;X1WHQ3	High mobility group box 1b	hmgb1b	none	none	yellow	TRUE	9.61867e-05	2.08609	TRUE	4	4
