# Supplementary material for: Glucocorticoid Treatment Leads to Aberrant Ion and Macromolecular Transport in Regenerating Zebrafish Fins
Source: Front Endocrinol (Lausanne). 2019 Oct 4;10:674. doi: 10.3389/fendo.2019.00674 (PMC6787175; doi:10.3389/fendo.2019.00674)
Supplement: Supplementary file 3 [file Table_3.XLSX]

## Sheet: Description
Table S3: List of significantly affected protein after prednisolone treatment
The following values are listed for each protein/protein group
Protein information
id	Rolling unique numeric ID generated by MaxQuant
Uniprot Accessions	Protein accessions of identified proteins extracted from Uniprot Knowledgebase
Protein names	Protein names of identifications extracted from Uniprot Knowledgebase
Gene names	Gene names of identifications extracted from Uniprot Knowledgebase
GO enrichment/clustering
Cluster (Prednisolone effects)	Cluster(s) identified by GO analysis protein is assigned to in the regeneration phase
Terms (Prednisolone effects)	Assigned terms from GO analysis
WGCNA
Module name	Assigned module from Weighted gene correlation analysis (WGCNA)
Regeneration phase/Prednisolone effects
significance	If TRUE, protein was identified as significantly altered abundant
p value	p value from permutation based FDR validation
log2 fold change	log2- transformed abundance ratio of the means of treatment vs. control
quantified	if TRUE, protein was quantified (n>3 replicates) in both treatments of the corresponding analysis
quantification
n quant treatment	number of replicates with quantitive values of the corresponding protein and treatment

## Sheet: Table S3
Protein information				GO enrichment/clustering		WGCNA	prednisolone effects (4 dpa/prednisolone vs. 4 dpa/DMSO)				quantification
id	Uniprot Accessions	Protein names	Gene names	Cluster (Prednisolone effects)	Terms (Prednisolone effects)	Module name	significance	p value	log2 fold change	quantified	n quant 4 dpa/DMSO	n quant 4 dpa/prednisolone
12	A0A0B4J1A6;Q08CK7	Insulin-like growth factor 2 mRNA-binding protein 1	igf2bp1	Cluster 2	GO:0033036~macromolecule localization,,	black	TRUE	0.00761869	1.81768	TRUE	3	4
50	F1R4N7;F1QV22;E7EY78;A0A0G2KJC9;F1R4E4;F1Q9Q2;A0A0G2KH74			none	none	blue	TRUE	0.0011886	-1.19953	TRUE	4	4
85	A0A0G2KT98;A0A0G2KLS9	Si:ch73-236c18.9	si:ch73-236c18.9	none	none	blue	TRUE	0.00121822	1.62797	TRUE	4	4
139	A0A0G2L3U3;E7F5Q3;A0A0R4IHV2	Nucleus accumbens-associated 1, BEN and BTB (POZ) domain-containing a	nacc1a	none	none	turquoise	TRUE	0.021608	1.38966	TRUE	4	4
184	A0A0H2UKN4;A0A0H2UKT2;A0A0H2UKJ5;F1R868	Utrophin	utrn	none	none	blue	TRUE	0.00959832	-1.34703	TRUE	4	4
339	F1QXI2;A0A0R4IBN8	X-ray repair-complementing defective repair in Chinese hamster cells 1	xrcc1	none	none	red	TRUE	0.00695562	1.30452	TRUE	4	4
379	A0A0R4ICL5;E7FAP3	SEC24 homolog A, COPII coat complex component	sec24a	Cluster 2	GO:0033036~macromolecule localization	turquoise	TRUE	0.0365471	1.65	TRUE	4	4
387	A0A0R4IR31;A0A0R4ICS0;A0A0R4IPQ4	Zgc:103700	zgc:103700	none	none	blue	TRUE	0.0003303	-1.09804	TRUE	4	4
432	A0A0R4IWN3;A0A0R4IDX2	Zgc:123107	zgc:123107	none	none	blue	TRUE	0.00201457	-1.3378	TRUE	3	3
537	A0A0R4IGL6;Q8JFV5;K7DYG3;Q6DGP5;K7DYC2	HECT domain-containing 1	hectd1	none	none	turquoise	TRUE	0.000982928	-1.11492	TRUE	4	4
590	A0A0R4II06;A0A0R4IPJ7;A0A0R4IXL3	Si:dkey-151j17.4	si:dkey-151j17.4	none	none	blue	TRUE	7.46635e-06	-1.47573	TRUE	4	4
629	A0A0R4IJ08;F1R445;F1QDX2;A0A0R4IJ93;A0A0R4ITW2			none	none	blue	TRUE	2.48864e-05	-1.12261	TRUE	4	4
705	A0A0R4IKW4;A0A0R4IB66;Q7SYC9;F1QIF7;F1R8Y2;G1K2Q4;B0S5A7	Zgc:63569	zgc:63569	none	none	red	TRUE	0.000613752	1.62725	TRUE	4	4
886	Q6ZM60;A0A0R4IQS8;Q642Z0;Q5U3A4	Calcium-transporting ATPase (EC 3.6.3.8)	atp2a2b atp2a2a	Cluster 1	GO:0008324~cation transmembrane transporter activity,GO:0016462~pyrophosphatase activity,GO:0016887~ATPase activity,GO:0055082~cellular chemical homeostasis,GO:0050801~ion homeostasis,GO:0022804~active transmembrane transporter activity,GO:0019829~cation-transporting ATPase activity,GO:0006873~cellular ion homeostasis,GO:0005388~calcium-transporting ATPase activity	turquoise	TRUE	0.000578008	2.43979	TRUE	4	4
901	A0A0R4IR47			none	none	blue	TRUE	0.001624	-1.40103	TRUE	4	4
906	A0A0R4IR75;A0A0R4IRD0	STT3A, subunit of the oligosaccharyltransferase complex (catalytic)	stt3a	other	GO:0004579~dolichyl-diphosphooligosaccharide-protein glycotransferase activity	red	TRUE	0.000360974	2.60816	TRUE	3	4
907	J9JI09;A0A0R4IR77;F1Q551;Q1LUA6	Trio Rho guanine nucleotide exchange factor a	trioa si:dkey-158b13.2	none	none	tan	TRUE	0.093031	1.69014	TRUE	3	3
1131	A0A0R4IXL8;A0A0R4IXS5;A0A0R4IDZ8;A3KP11;A0A286YAS6			Cluster 2	GO:0033036~macromolecule localization	turquoise	TRUE	6.31328e-05	-1.01377	TRUE	4	4
1221	A0A140LGM6			none	none	turquoise	TRUE	9.17832e-05	-1.25888	TRUE	4	4
1222	A0A140LGN9;A0A140LGY2	Eukaryotic translation initiation factor 4 gamma, 3a	eif4g3a	none	none	brown	TRUE	0.0101325	1.30765	TRUE	3	3
1260	A0A1L1QZI9;B0UXF7;F1R6V4	Collagen, type IV, alpha 5 (Alport syndrome)	col4a5	none	none	blue	TRUE	0.000354208	-1.13701	TRUE	4	4
1332	A0A286YBI4;A0A286YA45;Q7ZV50;E9QHD8			none	none	turquoise	TRUE	0.0128943	1.31334	TRUE	4	4
1344	Q5TZ29;A0A286YAF6	Apolipoprotein Bb, tandem duplicate 1	apobb.1 apobl	Cluster 2	GO:0033036~macromolecule localization,GO:0006869~lipid transport,GO:0010876~lipid localization	blue	TRUE	0.000145192	-1.86978	TRUE	4	4
1421	A2AW97;A2AW96	Si:ch211-239f4.6	si:ch211-239f4.6	none	none	red	TRUE	0.00344451	2.06283	TRUE	4	4
1537	A3KPI6	Si:ch211-288g17.3	si:ch211-288g17.3	none	none	turquoise	TRUE	0.00624592	2.15374	TRUE	4	4
1547	A3KPX2;A3KPX1	ATP-binding cassette, sub-family F (GCN20), member 1	abcf1	Cluster 1	GO:0016462~pyrophosphatase activity,GO:0016887~ATPase activity	brown	TRUE	0.00258174	1.17526	TRUE	3	4
1612	A5HAK1	RNase 2 (Ribonuclease-like 2)	rnasel2	none	none	turquoise	TRUE	0.000450917	-2.30481	TRUE	3	3
1743	A8E7G8	Transmembrane 9 superfamily member	tm9sf3	none	none	turquoise	TRUE	1.93614e-05	3.01765	TRUE	4	4
1844	B0R068	Sodium/potassium-transporting ATPase subunit alpha (EC 3.6.3.-)	atp1a1b	Cluster 1	GO:0008324~cation transmembrane transporter activity,GO:0016462~pyrophosphatase activity,GO:0016887~ATPase activity,GO:0055082~cellular chemical homeostasis,GO:0050801~ion homeostasis,GO:0022804~active transmembrane transporter activity,GO:0019829~cation-transporting ATPase activity,GO:0006873~cellular ion homeostasis,GO:0015992~proton transport,GO:0071436~sodium ion export,GO:0005391~sodium:pota…	turquoise	TRUE	0.00231917	1.84325	TRUE	4	4
1852	B0R0N8	Si:ch211-133n4.9	si:ch211-133n4.9	none	none	turquoise	TRUE	0.00430214	-1.27672	TRUE	4	4
1884	B0S5D9	Transmembrane 9 superfamily member	tm9sf2	none	none	turquoise	TRUE	0.00201397	2.49609	TRUE	4	4
1929	B0S6R6;F1QT90	FinTRIM family, member 22 (Fragment)	ftr22	none	none	turquoise	TRUE	0.0090745	-1.54292	TRUE	4	4
1969	B0UXS0	Heme oxygenase (EC 1.14.14.18)	hmox1a hmox1	Cluster 1	GO:0050801~ion homeostasis	turquoise	TRUE	8.01071e-05	-1.03386	TRUE	4	4
2092	B7ZDB5;F1RCG4	Biglycan	bgnb	none	none	red	TRUE	0.00131905	2.00972	TRUE	4	4
2105	B8A445;F1Q9M4	Solute carrier family 44 (choline transporter), member 1a (Fragment)	slc44a1a slc44a1	none	none	red	TRUE	0.000101519	2.9543	TRUE	3	4
2149	B8A5K9	Structural maintenance of chromosomes protein	smc2	none	none	blue	TRUE	0.00864116	-1.25825	TRUE	4	4
2385	E7EZ02	U6 snRNA-associated Sm-like protein LSm8	lsm8 LSM8	other	dre03040:Spliceosome	turquoise	TRUE	0.0252328	1.4396	TRUE	4	4
2395	E7EZE2	STT3B, subunit of the oligosaccharyltransferase complex (catalytic)	stt3b	other	GO:0004579~dolichyl-diphosphooligosaccharide-protein glycotransferase activity	turquoise	TRUE	0.0109002	1.7604	TRUE	4	4
2422	E7F0H8;F1Q895	High mobility group box 3b	hmgb3b	none	none	yellow	TRUE	0.0015986	-1.26905	TRUE	4	4
2487	E7F2K4;K7DYN8;K7DYJ9;K7DY78	Si:ch211-140m22.7	si:ch211-140m22.7	Cluster 1	GO:0008324~cation transmembrane transporter activity,GO:0015992~proton transport	red	TRUE	0.0187439	2.0067	TRUE	3	4
2533	E7F475;F1QUG5;A0A0R4IMN3;Q6PFQ2			none	none	turquoise	TRUE	0.000366102	1.27452	TRUE	4	4
2588	E7F6D3;A0A286YA17;X1WE42;X1WGQ8;X1WGD8;X1WFV5;X1WBC5;X1WDU8;X1WC52			none	none	turquoise	TRUE	0.00429676	-1.24317	TRUE	4	4
2725	E7FBD3;A0A286Y9J2	Apolipoprotein Ba	apoba	Cluster 2	GO:0033036~macromolecule localization,GO:0006869~lipid transport,GO:0010876~lipid localization	blue	TRUE	0.000967908	-1.34105	TRUE	4	4
2825	E7FEK9	Golgin A4	golga4	Cluster 2	GO:0033036~macromolecule localization	turquoise	TRUE	0.000125788	-1.25373	TRUE	4	4
2838	F1QNA5;E7FFF7	Serine/arginine-rich-splicing factor 6a	srsf6a	other	dre03040:Spliceosome	turquoise	TRUE	0.00962921	1.68897	TRUE	4	4
2847	E7FFW9	Gig2-like protein DreL (Grass carp reovirus (GCRV)-induced gene 2l)	gig2l	none	none	yellow	TRUE	0.00244078	-2.13352	TRUE	4	4
2853	E7FG36	Solute carrier family 12 (sodium/potassium/chloride transporter), member 2 (Fragment)	slc12a2	Cluster 1	GO:0008324~cation transmembrane transporter activity,GO:0022804~active transmembrane transporter activity	turquoise	TRUE	0.038537	1.94324	TRUE	3	4
2915	Q6P3J1;E9QEK2;E9QEC8;E9QCR8;E9QEV7;E9QG45	Tpd52-like 2b (Tumor protein D52-like 2b)	tpd52l2b	none	none	red	TRUE	0.0179502	1.26888	TRUE	4	4
2994	U3JB26;E9QHD6;Q7ZV13;U3JAM8;U3JA80	Serine/arginine-rich-splicing factor 2a (Fragment)	srsf2a	other	dre03040:Spliceosome	turquoise	TRUE	0.000424429	2.42389	TRUE	4	4
2996	E9QHI1;F1R5T0	Tenascin C	tnc	none	none	blue	TRUE	0.0331227	-1.87677	TRUE	4	3
3042	F1Q4P9;A2BIP1;E9QF60;E9QGF0	Calcium-transporting ATPase (EC 3.6.3.8)	atp2a3	Cluster 1	GO:0008324~cation transmembrane transporter activity,GO:0016462~pyrophosphatase activity,GO:0016887~ATPase activity,GO:0055082~cellular chemical homeostasis,GO:0050801~ion homeostasis,GO:0022804~active transmembrane transporter activity,GO:0019829~cation-transporting ATPase activity,GO:0006873~cellular ion homeostasis,GO:0005388~calcium-transporting ATPase activity	red	TRUE	0.0038508	1.55687	TRUE	4	4
3044	F1Q4Q4	Lipase maturation factor	lmf2b	none	none	turquoise	TRUE	0.00915741	1.3769	TRUE	4	4
3219	F1RDF4;F1Q9F6			none	none	turquoise	TRUE	0.000788292	1.28963	TRUE	4	4
3253	F1QAJ7;E9QJ49;Q6PC47;F1QJN1;F1QVY4	Solute carrier family 25 (mitochondrial carrier; phosphate carrier), member 3b	slc25a3b	none	none	turquoise	TRUE	0.00877606	1.53887	TRUE	4	4
3262	F1QAU9	Wu:fi04e12	wu:fi04e12	none	none	blue	TRUE	2.83497e-05	-1.10869	TRUE	4	4
3310	F1QC84	Coagulation factor XIII, A1 polypeptide a, tandem duplicate 1	f13a1a.1	none	none	red	TRUE	0.0280455	1.37243	TRUE	4	4
3376	F1QEB4;A0A0J9YJJ9	FACT complex subunit SSRP1	ssrp1a	none	none	red	TRUE	0.000429321	1.90315	TRUE	4	4
3521	F1QJ31	Uncharacterized protein	iws1	Cluster 2	GO:0033036~macromolecule localization	none	TRUE	0.0126446	1.43441	TRUE	4	3
3556	F1QJY8;F1QJQ9	Non-SMC condensin I complex, subunit G	ncapg	none	none	blue	TRUE	0.0129337	-1.31163	TRUE	4	4
3575	F1QKF2;F1R790;A0A0R4IAQ9;A0A140LGB6	Calcium-transporting ATPase (EC 3.6.3.8)	atp2b4	Cluster 1	GO:0008324~cation transmembrane transporter activity,GO:0016462~pyrophosphatase activity,GO:0016887~ATPase activity,GO:0055082~cellular chemical homeostasis,GO:0050801~ion homeostasis,GO:0022804~active transmembrane transporter activity,GO:0019829~cation-transporting ATPase activity,GO:0006873~cellular ion homeostasis,GO:0005388~calcium-transporting ATPase activity	red	TRUE	0.00279209	1.65955	TRUE	4	4
3651	F1QMY2;Q5RJ97	Lamin B receptor	lbr	none	none	red	TRUE	0.0334518	2.03146	TRUE	4	4
3695	F1QQQ3;F1QPC0	Vitellogenin 3, phosvitinless	vtg3	Cluster 2	GO:0033036~macromolecule localization,GO:0006869~lipid transport,GO:0010876~lipid localization	turquoise	TRUE	0.0023677	-1.11737	TRUE	4	4
3810	F1QTB5;F1QEI0;E7FAG5;A0A286Y8V7;F1QQM6	Dolichyl-diphosphooligosaccharide--protein glycosyltransferase subunit 1 (EC 2.4.99.18)	rpn1	other	GO:0004579~dolichyl-diphosphooligosaccharide-protein glycotransferase activity	turquoise	TRUE	0.00203347	1.27385	TRUE	4	4
3857	F1QUY3	DEXH (Asp-Glu-X-His) box polypeptide 58 (Probable ATP-dependent helicase LGP2)	dhx58	Cluster 1	GO:0016462~pyrophosphatase activity	yellow	TRUE	0.0263036	-1.59702	TRUE	4	4
3905	F1QWP7	NOP2 nucleolar protein homolog (yeast)	nop2	none	none	red	TRUE	0.000188085	1.49189	TRUE	4	4
3912	F1QWV5;Q1LYP4	Chromodomain helicase DNA-binding protein 4a	chd4a	Cluster 1	GO:0016462~pyrophosphatase activity,GO:0016887~ATPase activity	red	TRUE	0.000835472	1.47694	TRUE	4	4
3923	F1QXC3	ADP-ribosylation factor-like 9	arl9	none	none	brown	TRUE	0.0166676	1.50184	TRUE	4	4
3945	F1QY27	H1 histone family, member X	h1fx	none	none	blue	TRUE	0.000115654	-1.11502	TRUE	4	4
4021	F1R0Q1	Solute carrier family 2 (facilitated glucose transporter), member 1b	slc2a1b	none	none	red	TRUE	0.0205127	1.96739	TRUE	3	4
4054	F1R1X4	Cation-transporting ATPase (EC 3.6.3.-)	atp13a1	Cluster 1	GO:0008324~cation transmembrane transporter activity,GO:0016462~pyrophosphatase activity,GO:0016887~ATPase activity,GO:0055082~cellular chemical homeostasis,GO:0050801~ion homeostasis,GO:0022804~active transmembrane transporter activity,GO:0019829~cation-transporting ATPase activity,GO:0006873~cellular ion homeostasis	red	TRUE	0.029495	1.98044	TRUE	3	4
4057	F1R223	Uncharacterized protein	LOC795887	none	none	blue	TRUE	0.0038554	-1.34421	TRUE	4	4
4083	F1R2T3;Q1MTC6	Vitellogenin 7	vtg7	Cluster 2	GO:0033036~macromolecule localization,GO:0006869~lipid transport,GO:0010876~lipid localization	yellow	TRUE	0.0225836	-1.42213	TRUE	4	4
4281	F1RA32	Ependymin-like 1	epdl1	none	none	blue	TRUE	0.000557232	-1.12637	TRUE	4	4
4302	F1RAV6;B0R0I0;F1QQ73;B0R0H9;F1QFN9	Apoptotic chromatin condensation inducer 1a	acin1a	other	dre03040:Spliceosome	brown	TRUE	0.00351139	1.38671	TRUE	4	3
4343	F1RC25;A0A0R4IVM9	Transient receptor potential cation channel, subfamily M, member 4b, transient receptor potential cation channel, subfamily M, member 4b, tandem duplicate 2 (Transient receptor potential melastatin 4b1)	trpm4b.2 TRPM4b1 trpm4c	Cluster 1	GO:0008324~cation transmembrane transporter activity	turquoise	TRUE	0.0110492	1.89016	TRUE	3	4
4346	Q6IQI5;F1RC66	PRA1 family protein	rabac1 zgc:86749	none	none	turquoise	TRUE	0.0266732	1.68319	TRUE	3	4
4412	F1REE8;F1QI20;B8A4X0;F1R5F2	Thyroid hormone receptor interactor 11	trip11	Cluster 2	GO:0033036~macromolecule localization	turquoise	TRUE	0.00789654	-1.46757	TRUE	4	4
4451	F6NMD4;F1QMA8	Si:ch211-288g17.4	si:ch211-288g17.4	none	none	turquoise	TRUE	0.000102348	-1.11434	TRUE	4	4
4485	I3ISJ2;F6P0Y5;Q3B750	Cytochrome b-c1 complex subunit 6	uqcrh	Cluster 1	GO:0008324~cation transmembrane transporter activity	turquoise	TRUE	0.0133989	1.40991	TRUE	4	4
4566	F8W5P2;F8W2X7	Haptoglobin	hp	none	none	turquoise	TRUE	3.802e-06	-2.35981	TRUE	4	4
4720	Q1L8D8;I3ISL0	Si:rp71-15k1.1	si:rp71-15k1.1	none	none	turquoise	TRUE	0.0277974	2.77021	TRUE	4	3
4804	Q1LX53;K7DYE9	BCL2-like 13 (Bcl2l13 protein)	bcl2l13	none	none	turquoise	TRUE	0.000689087	1.57173	TRUE	4	4
4866	Q1RLU3	Tetraspanin	upk1a	none	none	red	TRUE	0.000174739	1.83003	TRUE	4	4
5016	Q566Z4;E9QHW4	Steroid-5-alpha-reductase, alpha polypeptide 2a (Zgc:112208)	srd5a2a zgc:112208	none	none	red	TRUE	0.00616616	4.17286	TRUE	3	4
5167	Q5SQE1;B0UYP3;F1QBP7	General transcription factor IIE, polypeptide 1, alpha (Novel protein similar to vertebrate general transcription factor IIE polypeptide 1 alpha 56kDa (GTF2E1))	gtf2e1 si:ch211-194d6.2 CH211-194D6.2-001	none	none	brown	TRUE	0.0219754	1.32478	TRUE	3	4
5260	Q66I37	Nuclear casein kinase and cyclin-dependent kinase substrate 1 (Nuclear casein kinase and cyclin-dependent kinase substrate 1a)	nucks1a nucks1	none	none	red	TRUE	0.000101543	1.38173	TRUE	4	4
5290	Q6AZB9	Tetraspanin	cd81b zgc:92411	none	none	red	TRUE	0.0423029	1.58801	TRUE	4	4
5319	Q6DC93	Peflin (PEF protein with a long N-terminal hydrophobic domain) (Penta-EF hand domain-containing protein 1)	pef1 zgc:100787	none	none	turquoise	TRUE	0.0230705	1.33534	TRUE	4	4
5630	Q6NYQ7;E9QDE7	Nicotinamide nucleotide transhydrogenase	nnt	Cluster 1	GO:0015992~proton transport	turquoise	TRUE	0.00390618	1.74513	TRUE	4	4
5776	Q6P9Z2	DEAD (Asp-Glu-Ala-Asp) box polypeptide 23	ddx23	Cluster 1, other	GO:0016462~pyrophosphatase activity,GO:0016887~ATPase activity,dre03040:Spliceosome	brown	TRUE	0.000797988	1.68309	TRUE	3	4
5799	Q6PBU0;A0A0R4IFR2	Protein FAM136A	fam136a zgc:73247	none	none	turquoise	TRUE	0.00676559	-1.83231	TRUE	4	4
5807	Q6PBX2	SAR1a gene homolog 2 (S. cerevisiae) (Secretion-associated, Ras-related GTPase 1B)	sar1b sara2	Cluster 2	GO:0033036~macromolecule localization,GO:0006869~lipid transport,GO:0010876~lipid localization	red	TRUE	2.04781e-05	1.84218	TRUE	4	4
5819	Q6PC07	Purpurin (Rbp4l) (Retinol-binding protein 4,-like)	rbp4l purpurin	none	none	blue	TRUE	0.0319988	-1.51313	TRUE	4	4
5934	Q6TH15;Z4YIM6;I3ITC9;I3ITA1	Eukaryotic translation initiation factor 3 subunit D (eIF3d) (Eukaryotic translation initiation factor 3 subunit 7)	eif3d eif3s7 si:dkey-165I8.6	none	none	turquoise	TRUE	0.00119437	1.69294	TRUE	4	4
5945	Q6TLH9	Z2610510D14Rik (Zinc finger, matrin-type 2)	zmat2	other	dre03040:Spliceosome	none	TRUE	0.0175126	2.37266	TRUE	3	3
5969	Q6YLH9	Caveolin	cav1 CAV1	Cluster 2	GO:0033036~macromolecule localization,GO:0006869~lipid transport,GO:0010876~lipid localization	red	TRUE	0.00712483	1.38757	TRUE	4	4
6070	Q7T312	Coiled-coil domain-containing protein 25	ccdc25 zgc:64173	none	none	red	TRUE	0.0236823	1.37358	TRUE	4	4
6198	Q7ZV08;Q6NYJ0;F8W3F9	Secretory carrier-associated membrane protein (Secretory carrier membrane protein)	scamp2	Cluster 2	GO:0033036~macromolecule localization	turquoise	TRUE	0.00795118	1.56489	TRUE	4	4
6307	Q801U4;Q801U3	Serine/arginine-rich-splicing factor 3a	srsf3a	none	none	turquoise	TRUE	4.18746e-07	4.47988	TRUE	4	4
6317	Q802Y1;A0A0R4IJ82;A0A0R4IHP9	Serine/arginine-rich-splicing factor 4 (Zgc:55809) (Zgc:55809 protein)	srsf4 sfrs4 zgc:55809	other	dre03040:Spliceosome	turquoise	TRUE	0.000138166	2.23414	TRUE	4	4
6349	Q803U6	Aqp3 protein (Aquaporin 3) (Aquaporin-3a)	aqp3a aqp3	Cluster 1	GO:0055082~cellular chemical homeostasis	red	TRUE	0.00994392	2.7934	TRUE	4	4
6430	Q9DEU2;A0A0R4IK21	Sodium/potassium-transporting ATPase subunit alpha (EC 3.6.3.-)	atp1a3b	Cluster 1	GO:0008324~cation transmembrane transporter activity,GO:0016462~pyrophosphatase activity,GO:0016887~ATPase activity,GO:0055082~cellular chemical homeostasis,GO:0050801~ion homeostasis,GO:0022804~active transmembrane transporter activity,GO:0019829~cation-transporting ATPase activity,GO:0006873~cellular ion homeostasis,GO:0015992~proton transport,GO:0071436~sodium ion export,GO:0005391~sodium:pota…	turquoise	TRUE	2.11884e-05	3.98609	TRUE	4	4
6437	Q9DGL6	Sodium/potassium-transporting ATPase subunit alpha (EC 3.6.3.-)	atp1a1a.1 atp1a1	Cluster 1	GO:0008324~cation transmembrane transporter activity,GO:0016462~pyrophosphatase activity,GO:0016887~ATPase activity,GO:0055082~cellular chemical homeostasis,GO:0050801~ion homeostasis,GO:0022804~active transmembrane transporter activity,GO:0019829~cation-transporting ATPase activity,GO:0006873~cellular ion homeostasis,GO:0015992~proton transport,GO:0071436~sodium ion export,GO:0005391~sodium:pota…	turquoise	TRUE	0.00292597	1.59771	TRUE	4	4
