# Supplementary material for: Glucocorticoid Treatment Leads to Aberrant Ion and Macromolecular Transport in Regenerating Zebrafish Fins
Source: Front Endocrinol (Lausanne). 2019 Oct 4;10:674. doi: 10.3389/fendo.2019.00674 (PMC6787175; doi:10.3389/fendo.2019.00674)
Supplement: Supplementary file 4 [file Table_4.XLSX]

## Sheet: Description
Table S4: Results of functional enrichment and clustering of significantly affected proteins in the regeneration phase
The following values are listed for each enriched term
Cluster	Cluster number and enrichment Score (E.-Score) of Cluster identified by DAVID analysis
Term	Name of Term identified as enriched in the analysis
Count	Number of proteins assigned to the corresponding term
p value (BH)	Benjamini-Hochberg adjusted EASE-score as measure of significance of enrichment
Proteins	List of Uniprot Accessions of all proteins assigend to the corresponding term
Genes	List of gene names of all proteins assigend to the corresponding term
Names	List of protein names of all proteins assigend to the corresponding term

## Sheet: Table S4
Cluster	Term	Count	p value (BH)	Proteins	Genes	Names
Cluster 1 (E-Score=4.3)	GO:0005576~extracellular region	30	0.000784305	E7FG71, B0S602, A0A140LGB0, F1RCF3, F1R6B8, F1R9Y1, E7F5I3, F1R7F7, E9QIM2, F1Q8A0, Q6PVV8, F6P711, F1R2S4, A0A1L1QZU7, A2CF32, E7FAN5, A2CEW3, F1RA14, F1QKL1, Q29RF0, A0A1L1QZI9, Q1LUV0, F1R1P9, E7F419, Q6PC07, A0A0G2KQ62, F1QSR3, Q6TLF6, A0A0R4IR54, Q5RZ65, A8WFU6	fbn2b, fn1a fn1, , slc35c2, ptgdsb.2, col14a1a col14a1, postna, serpinh1b hsp47, sod3b, ctsk, sparc, cpz, lamb4, col4a6, glipr2, f2, fn1b, , thbs3a, dpt DPT zgc:136613, col4a5, si:ch211-262h13.5, thbs4b, paplna, rbp4l purpurin, fbn2b, tnn tnw, rgn zgc:92078, prp, agr2 si:ch211-201m19.5 wu:fj29g05 zgc:112187, serpinh1a zgc:171630	Fibrillin 2b (Fragment), Fibronectin 1a, , Solute carrier family 35 (GDP-fucose transporter), member C2, Prostaglandin D2 synthase b, tandem duplicate 2, Collagen, type XIV, alpha 1a, Periostin, osteoblast-specific factor a, Serpin peptidase inhibitor, clade H (heat shock protein 47), member 1b, Superoxide dismutase [Cu-Zn] (EC 1.15.1.1), Cathepsin K, SPARC (Secreted protein, acidic, cysteine-ric…
	GO:0044421~extracellular region part	22	0.00396019	E7FG71, B0S602, A0A140LGB0, Q29RF0, A0A1L1QZI9, F1RCF3, F1R9Y1, Q1LUV0, F1R1P9, E7F419, A0A0G2KQ62, F1R7F7, F1QSR3, E7F5I3, E9QIM2, F1Q8A0, Q6PVV8, F6P711, F1R2S4, A0A1L1QZU7, A0A0R4IR54, F1RA14, A8WFU6	fbn2b, fn1a fn1, , dpt DPT zgc:136613, col4a5, slc35c2, col14a1a col14a1, si:ch211-262h13.5, thbs4b, paplna, fbn2b, serpinh1b hsp47, tnn tnw, postna, sod3b, ctsk, sparc, cpz, lamb4, col4a6, prp, , serpinh1a zgc:171630	Fibrillin 2b (Fragment), Fibronectin 1a, , Dermatopontin (Zgc:136613 protein), Collagen, type IV, alpha 5 (Alport syndrome), Solute carrier family 35 (GDP-fucose transporter), member C2, Collagen, type XIV, alpha 1a, Si:ch211-262h13.5, Thrombospondin-4-B, Papilin a, proteoglycan-like sulfated glycoprotein, Fibrillin 2b, Serpin peptidase inhibitor, clade H (heat shock protein 47), member 1b, Tenas…
	GO:0031012~extracellular matrix	16	0.000254028	E7FG71, B0S602, A0A140LGB0, Q29RF0, A0A1L1QZI9, F1R9Y1, F1R1P9, E7F419, A0A0G2KQ62, E7F5I3, F1QSR3, Q6PVV8, F1R2S4, F1QYE2, A0A1L1QZU7, A0A0R4IR54, F1RA14	fbn2b, fn1a fn1, , dpt DPT zgc:136613, col4a5, col14a1a col14a1, thbs4b, paplna, fbn2b, postna, tnn tnw, sparc, lamb4, tnc, col4a6, prp,	Fibrillin 2b (Fragment), Fibronectin 1a, , Dermatopontin (Zgc:136613 protein), Collagen, type IV, alpha 5 (Alport syndrome), Collagen, type XIV, alpha 1a, Thrombospondin-4-B, Papilin a, proteoglycan-like sulfated glycoprotein, Fibrillin 2b, Periostin, osteoblast-specific factor a, Tenascin N, SPARC (Secreted protein, acidic, cysteine-rich (osteonectin)), Laminin subunit beta-4, Tenascin C, Collag…
	GO:0005578~proteinaceous extracellular matrix	14	0.000436619	E7FG71, B0S602, A0A140LGB0, A0A1L1QZI9, F1R9Y1, F1R1P9, E7F419, A0A0G2KQ62, E7F5I3, F1QSR3, Q6PVV8, F1R2S4, A0A1L1QZU7, A0A0R4IR54, F1RA14	fbn2b, fn1a fn1, , col4a5, col14a1a col14a1, thbs4b, paplna, fbn2b, postna, tnn tnw, sparc, lamb4, col4a6, prp,	Fibrillin 2b (Fragment), Fibronectin 1a, , Collagen, type IV, alpha 5 (Alport syndrome), Collagen, type XIV, alpha 1a, Thrombospondin-4-B, Papilin a, proteoglycan-like sulfated glycoprotein, Fibrillin 2b, Periostin, osteoblast-specific factor a, Tenascin N, SPARC (Secreted protein, acidic, cysteine-rich (osteonectin)), Laminin subunit beta-4, Collagen, type IV, alpha 6, Persistent plexus,
Cluster 2 (E-Score=4.1)	GO:0043167~ion binding	72	0.0254481	E7FG71, F1QQ70, A0A140LGB0, B8JLZ3, A5PMP0, A5PMP1, F1QN09, A0A0R4IGL6, Q1L8P1, A0A0R4IRP5, Q6PE26, F1RAG3, Q6PVV8, F6P711, F1QZB0, Q1LYK7, A0A0R4ITX9, Q800H6, Q2PMI2, F1QKS4, B3DKC0, F1QKL1, B0UXS0, F1Q8W8, F1Q986, G1K2M2, A0A0R4I9E8, B0S5N7, F1R1P9, Q6Q419, B8JLK7, E7F419, A0A0G2KQ62, A0A0G2KJM7, Q6VN46, F1R0M8, Q6DGE4, F1QW82, B0S745, Q1LYC9, B6IDE7, A4IG09, A0A0R4ILH7, A3KNH4, Q6IWJ1, Q7SZE5,…	fbn2b, fkbp14, , anxa1b, capn2b, capn1b si:dkeyp-101g1.3, trim108, hectd1, fkbp9, sh3pxd2b, calr3a calr, nid1a, sparc, cpz, crip2, scin, cygb1, matr3l1.1, fstl1b, canx, fkbp10b fkbp10, thbs3a, hmox1a hmox1, calr, hpdb, phospho1, p3h1, blvra, thbs4b, rps29, zc3h15, paplna, fbn2b, lima1a, mb zgc:65819, rcn3, tyrp1b tyrp1, nucb2a, fkbp7, capns1a, frem2b, ftr83 si:dkey-7b17.2, sf3a3, plod3 wu:fb72h05…	Fibrillin 2b (Fragment), Peptidylprolyl isomerase (EC 5.2.1.8), , Annexin, Calpain 2, (m/II) large subunit b, Calpain 1, (mu/I) large subunit b, Tripartite motif-containing 108, HECT domain-containing 1, Peptidylprolyl isomerase (EC 5.2.1.8), SH3 and PX domains 2B, Calr protein (Calreticulin 3a), Nidogen 1a, SPARC (Secreted protein, acidic, cysteine-rich (osteonectin)), Carboxypeptidase Z, Cystei…
	GO:0046872~metal ion binding	70	0.0359313	E7FG71, F1QQ70, A0A140LGB0, B8JLZ3, A5PMP0, A5PMP1, F1QN09, A0A0R4IGL6, Q1L8P1, Q6PE26, F1RAG3, Q6PVV8, F6P711, F1QZB0, Q1LYK7, A0A0R4ITX9, Q800H6, Q2PMI2, F1QKS4, B3DKC0, F1QKL1, B0UXS0, F1Q8W8, F1Q986, G1K2M2, A0A0R4I9E8, B0S5N7, F1R1P9, Q6Q419, B8JLK7, E7F419, A0A0G2KQ62, A0A0G2KJM7, Q6VN46, F1R0M8, Q6DGE4, F1QW82, B0S745, Q1LYC9, B6IDE7, A4IG09, A0A0R4ILH7, A3KNH4, Q7SZE5, A0A0R4IEX8, F1QRB4,…	fbn2b, fkbp14, , anxa1b, capn2b, capn1b si:dkeyp-101g1.3, trim108, hectd1, fkbp9, calr3a calr, nid1a, sparc, cpz, crip2, scin, cygb1, matr3l1.1, fstl1b, canx, fkbp10b fkbp10, thbs3a, hmox1a hmox1, calr, hpdb, phospho1, p3h1, blvra, thbs4b, rps29, zc3h15, paplna, fbn2b, lima1a, mb zgc:65819, rcn3, tyrp1b tyrp1, nucb2a, fkbp7, capns1a, frem2b, ftr83 si:dkey-7b17.2, sf3a3, plod3 wu:fb72h05, sec23a, …	Fibrillin 2b (Fragment), Peptidylprolyl isomerase (EC 5.2.1.8), , Annexin, Calpain 2, (m/II) large subunit b, Calpain 1, (mu/I) large subunit b, Tripartite motif-containing 108, HECT domain-containing 1, Peptidylprolyl isomerase (EC 5.2.1.8), Calr protein (Calreticulin 3a), Nidogen 1a, SPARC (Secreted protein, acidic, cysteine-rich (osteonectin)), Carboxypeptidase Z, Cysteine-rich protein 2, Scin…
	GO:0043169~cation binding	70	0.0317301	E7FG71, F1QQ70, A0A140LGB0, B8JLZ3, A5PMP0, A5PMP1, F1QN09, A0A0R4IGL6, Q1L8P1, Q6PE26, F1RAG3, Q6PVV8, F6P711, F1QZB0, Q1LYK7, A0A0R4ITX9, Q800H6, Q2PMI2, F1QKS4, B3DKC0, F1QKL1, B0UXS0, F1Q8W8, F1Q986, G1K2M2, A0A0R4I9E8, B0S5N7, F1R1P9, Q6Q419, B8JLK7, E7F419, A0A0G2KQ62, A0A0G2KJM7, Q6VN46, F1R0M8, Q6DGE4, F1QW82, B0S745, Q1LYC9, B6IDE7, A4IG09, A0A0R4ILH7, A3KNH4, Q7SZE5, A0A0R4IEX8, F1QRB4,…	fbn2b, fkbp14, , anxa1b, capn2b, capn1b si:dkeyp-101g1.3, trim108, hectd1, fkbp9, calr3a calr, nid1a, sparc, cpz, crip2, scin, cygb1, matr3l1.1, fstl1b, canx, fkbp10b fkbp10, thbs3a, hmox1a hmox1, calr, hpdb, phospho1, p3h1, blvra, thbs4b, rps29, zc3h15, paplna, fbn2b, lima1a, mb zgc:65819, rcn3, tyrp1b tyrp1, nucb2a, fkbp7, capns1a, frem2b, ftr83 si:dkey-7b17.2, sf3a3, plod3 wu:fb72h05, sec23a, …	Fibrillin 2b (Fragment), Peptidylprolyl isomerase (EC 5.2.1.8), , Annexin, Calpain 2, (m/II) large subunit b, Calpain 1, (mu/I) large subunit b, Tripartite motif-containing 108, HECT domain-containing 1, Peptidylprolyl isomerase (EC 5.2.1.8), Calr protein (Calreticulin 3a), Nidogen 1a, SPARC (Secreted protein, acidic, cysteine-rich (osteonectin)), Carboxypeptidase Z, Cysteine-rich protein 2, Scin…
	GO:0005509~calcium ion binding	31	2.23899e-06	E7FG71, F1QQ70, B8JLZ3, B6IDE7, A0A140LGB0, A5PMP0, A5PMP1, Q1L8P1, Q6PE26, F1RAG3, F1R369, Q6PVV8, Q1LYK7, F1QIJ0, E7FAN5, Q2PMI2, F1QKS4, B3DKC0, F1QKL1, Q6PYX2, F1Q8W8, F1R3V8, F1R1P9, A0A0G2KQ62, A0A140LFY0, F1R0M8, A0A0R4IL29, B3DFQ1, Q6TLF6, F1QW82, B0S745, Q1LYC9	fbn2b, fkbp14, anxa1b, frem2b, , capn2b, capn1b si:dkeyp-101g1.3, fkbp9, calr3a calr, nid1a, rcn1, sparc, scin, caprin1a, f2, fstl1b, canx, fkbp10b fkbp10, thbs3a, matn4, calr, ccdc47, thbs4b, fbn2b, nid1b, rcn3, calr3b, capns1b, rgn zgc:92078, nucb2a, fkbp7, capns1a	Fibrillin 2b (Fragment), Peptidylprolyl isomerase (EC 5.2.1.8), Annexin, Fras1-related extracellular matrix protein 2b (Frem2b), , Calpain 2, (m/II) large subunit b, Calpain 1, (mu/I) large subunit b, Peptidylprolyl isomerase (EC 5.2.1.8), Calr protein (Calreticulin 3a), Nidogen 1a, Reticulocalbin 1, EF-hand calcium-binding domain, SPARC (Secreted protein, acidic, cysteine-rich (osteonectin)), Sc…
Cluster 3 (E-Score=3.9)	GO:0006334~nucleosome assembly	11	0.00452054	A0A140LH63, F1R3I6, F1QYW8, A0A140LGU1, Q6NUW5, F1Q4N7, A0A0R4IDK6, A0A140LH34, R4GEY3, F1QTN7, E7FAU1	si:ch73-368j24.12, setb, nap1l4a, hp1bp3, anp32e zgc:65995 zgc:85827, anp32b, , si:ch1073-159d7.7, si:ch211-113a14.18 si:ch211-113a14.24, , si:dkey-108k21.14	Si:ch73-368j24.12, SET nuclear proto-oncogene b, Nucleosome assembly protein 1-like 4a, Heterochromatin protein 1,-binding protein 3, Acidic leucine-rich nuclear phosphoprotein 32 family member E, Acidic (leucine-rich) nuclear phosphoprotein 32 family, member B, , Si:ch1073-159d7.7, Si:ch211-113a14.18, , Si:dkey-108k21.14
	GO:0031497~chromatin assembly	11	0.003032	A0A140LH63, F1R3I6, F1QYW8, A0A140LGU1, Q6NUW5, F1Q4N7, A0A0R4IDK6, A0A140LH34, R4GEY3, F1QTN7, E7FAU1	si:ch73-368j24.12, setb, nap1l4a, hp1bp3, anp32e zgc:65995 zgc:85827, anp32b, , si:ch1073-159d7.7, si:ch211-113a14.18 si:ch211-113a14.24, , si:dkey-108k21.14	Si:ch73-368j24.12, SET nuclear proto-oncogene b, Nucleosome assembly protein 1-like 4a, Heterochromatin protein 1,-binding protein 3, Acidic leucine-rich nuclear phosphoprotein 32 family member E, Acidic (leucine-rich) nuclear phosphoprotein 32 family, member B, , Si:ch1073-159d7.7, Si:ch211-113a14.18, , Si:dkey-108k21.14
	GO:0006333~chromatin assembly or disassembly	11	0.00587479	A0A140LH63, F1R3I6, F1QYW8, A0A140LGU1, Q6NUW5, F1Q4N7, A0A0R4IDK6, A0A140LH34, R4GEY3, F1QTN7, E7FAU1	si:ch73-368j24.12, setb, nap1l4a, hp1bp3, anp32e zgc:65995 zgc:85827, anp32b, , si:ch1073-159d7.7, si:ch211-113a14.18 si:ch211-113a14.24, , si:dkey-108k21.14	Si:ch73-368j24.12, SET nuclear proto-oncogene b, Nucleosome assembly protein 1-like 4a, Heterochromatin protein 1,-binding protein 3, Acidic leucine-rich nuclear phosphoprotein 32 family member E, Acidic (leucine-rich) nuclear phosphoprotein 32 family, member B, , Si:ch1073-159d7.7, Si:ch211-113a14.18, , Si:dkey-108k21.14
	GO:0034728~nucleosome organization	11	0.00587479	A0A140LH63, F1R3I6, F1QYW8, A0A140LGU1, Q6NUW5, F1Q4N7, A0A0R4IDK6, A0A140LH34, R4GEY3, F1QTN7, E7FAU1	si:ch73-368j24.12, setb, nap1l4a, hp1bp3, anp32e zgc:65995 zgc:85827, anp32b, , si:ch1073-159d7.7, si:ch211-113a14.18 si:ch211-113a14.24, , si:dkey-108k21.14	Si:ch73-368j24.12, SET nuclear proto-oncogene b, Nucleosome assembly protein 1-like 4a, Heterochromatin protein 1,-binding protein 3, Acidic leucine-rich nuclear phosphoprotein 32 family member E, Acidic (leucine-rich) nuclear phosphoprotein 32 family, member B, , Si:ch1073-159d7.7, Si:ch211-113a14.18, , Si:dkey-108k21.14
	GO:0006323~DNA packaging	11	0.0089388	A0A140LH63, F1R3I6, F1QYW8, A0A140LGU1, Q6NUW5, F1Q4N7, A0A0R4IDK6, A0A140LH34, R4GEY3, F1QTN7, E7FAU1	si:ch73-368j24.12, setb, nap1l4a, hp1bp3, anp32e zgc:65995 zgc:85827, anp32b, , si:ch1073-159d7.7, si:ch211-113a14.18 si:ch211-113a14.24, , si:dkey-108k21.14	Si:ch73-368j24.12, SET nuclear proto-oncogene b, Nucleosome assembly protein 1-like 4a, Heterochromatin protein 1,-binding protein 3, Acidic leucine-rich nuclear phosphoprotein 32 family member E, Acidic (leucine-rich) nuclear phosphoprotein 32 family, member B, , Si:ch1073-159d7.7, Si:ch211-113a14.18, , Si:dkey-108k21.14
	GO:0065004~protein-DNA complex assembly	11	0.0135801	A0A140LH63, F1R3I6, F1QYW8, A0A140LGU1, Q6NUW5, F1Q4N7, A0A0R4IDK6, A0A140LH34, R4GEY3, F1QTN7, E7FAU1	si:ch73-368j24.12, setb, nap1l4a, hp1bp3, anp32e zgc:65995 zgc:85827, anp32b, , si:ch1073-159d7.7, si:ch211-113a14.18 si:ch211-113a14.24, , si:dkey-108k21.14	Si:ch73-368j24.12, SET nuclear proto-oncogene b, Nucleosome assembly protein 1-like 4a, Heterochromatin protein 1,-binding protein 3, Acidic leucine-rich nuclear phosphoprotein 32 family member E, Acidic (leucine-rich) nuclear phosphoprotein 32 family, member B, , Si:ch1073-159d7.7, Si:ch211-113a14.18, , Si:dkey-108k21.14
	GO:0071824~protein-DNA complex subunit organization	11	0.0291104	A0A140LH63, F1R3I6, F1QYW8, A0A140LGU1, Q6NUW5, F1Q4N7, A0A0R4IDK6, A0A140LH34, R4GEY3, F1QTN7, E7FAU1	si:ch73-368j24.12, setb, nap1l4a, hp1bp3, anp32e zgc:65995 zgc:85827, anp32b, , si:ch1073-159d7.7, si:ch211-113a14.18 si:ch211-113a14.24, , si:dkey-108k21.14	Si:ch73-368j24.12, SET nuclear proto-oncogene b, Nucleosome assembly protein 1-like 4a, Heterochromatin protein 1,-binding protein 3, Acidic leucine-rich nuclear phosphoprotein 32 family member E, Acidic (leucine-rich) nuclear phosphoprotein 32 family, member B, , Si:ch1073-159d7.7, Si:ch211-113a14.18, , Si:dkey-108k21.14
	GO:0071103~DNA conformation change	11	0.0291104	A0A140LH63, F1R3I6, F1QYW8, A0A140LGU1, Q6NUW5, F1Q4N7, A0A0R4IDK6, A0A140LH34, R4GEY3, F1QTN7, E7FAU1	si:ch73-368j24.12, setb, nap1l4a, hp1bp3, anp32e zgc:65995 zgc:85827, anp32b, , si:ch1073-159d7.7, si:ch211-113a14.18 si:ch211-113a14.24, , si:dkey-108k21.14	Si:ch73-368j24.12, SET nuclear proto-oncogene b, Nucleosome assembly protein 1-like 4a, Heterochromatin protein 1,-binding protein 3, Acidic leucine-rich nuclear phosphoprotein 32 family member E, Acidic (leucine-rich) nuclear phosphoprotein 32 family, member B, , Si:ch1073-159d7.7, Si:ch211-113a14.18, , Si:dkey-108k21.14
other	GO:0001501~skeletal system development	15	0.0302151	F6NZL0, B0S602, G1K2M2, Q90Y03, F1R653, Q7SZE5, Q6TEL1, A0A0R4IRP5, F1QRB4, F1Q8A0, Q6NYT8, Q6PVV8, E7F5V5, F1QXG3, E7F2R9	and2 zgc:175106, fn1a fn1, phospho1, aldh1a2, hdac1, sec23a, rad21a RAD21 rad21, sh3pxd2b, sec24d, ctsk, loxa lox, sparc, and1, , ptk7a	Actinodin2 (Zgc:175106 protein), Fibronectin 1a, Probable phosphatase phospho1, Aldehyde dehydrogenase 1 family, member A2 (Aldehyde dehydrogenase 1A2), Histone deacetylase (EC 3.5.1.98), Protein transport protein Sec23A (SEC23-related protein A), RAD21 cohesin complex component a (RAD21 homolog), SH3 and PX domains 2B, SEC24 homolog D, COPII coat complex component, Cathepsin K, Lysyl oxidase (Ly…
	dre04512:ECM-receptor interaction	12	0.00155419	F1QKL1, B0S602, F1QSR3, F1QYE2, F1R2S4, F1QYU0, F1R9B8, A0A1L1QZU7, B8A5K2, A0A0R4IDN1, A0A1L1QZI9, F1R1P9	thbs3a, fn1a fn1, tnn tnw, tnc, lamb4, lama4, si:ch211-241e1.3, col4a6, itga6b, lamb1a, col4a5, thbs4b	Thrombospondin-3a, Fibronectin 1a, Tenascin N, Tenascin C, Laminin subunit beta-4, Laminin, alpha 4, Si:ch211-241e1.3 (Fragment), Collagen, type IV, alpha 6, Integrin, alpha 6b, Laminin, beta 1a, Collagen, type IV, alpha 5 (Alport syndrome), Thrombospondin-4-B
