# Supplementary material for: Glucocorticoid Treatment Leads to Aberrant Ion and Macromolecular Transport in Regenerating Zebrafish Fins
Source: Front Endocrinol (Lausanne). 2019 Oct 4;10:674. doi: 10.3389/fendo.2019.00674 (PMC6787175; doi:10.3389/fendo.2019.00674)
Supplement: Supplementary file 6 [file Table_6.xlsx]

## Sheet: Description
Table S6: Results of functional enrichment and clustering of proteins assigned to modules turquoise (Table S6A) and blue (Table S6B)
The following values are listed for each enriched term
Cluster	Cluster number and enrichment Score (E.-Score) of Cluster identified by DAVID analysis
Term	Name of Term identified as enriched in the analysis
Count	Number of proteins assigned to the corresponding term
p value (BH)	Benjamini-Hochberg adjusted EASE-score as measure of significance of enrichment
Proteins	List of Uniprot Accessions of all proteins assigend to the corresponding term
Genes	List of gene names of all proteins assigend to the corresponding term
Names	List of protein names of all proteins assigend to the corresponding term

## Sheet: Table_S6A
Cluster	Term	Count	p value (BH)	Proteins	Genes	Names
Cluster 1 (E.-Score=12.63)	GO:0006412~translation	112	2.24374e-19	Q4V9N9, F1QG80, F1RCB2, F1Q774, Q7ZWD3, Q6IQE2, B0UYD6, Q566S7, Q6PBZ1, Q6P3J5, Q503X4, Q1JPX3, F1QFV6, F1QP23, Q6P5K3, Q6P0V6, A7E2K4, Q6DGL4, F1QFN3, Q6PBW3, F1QTS9, Q642J7, F1QYM4, E9QI36, E7FDV9, Q6PC01, A1A5Z3, Q6DGL0, Q6NWC3, F1Q820, Q7ZTY5, Q7T3F9, X1WET9, Q90Z10, Q6DH65, Q6DRC4, Q3B7P7, Q6TNW3, P62247, E7F475, B0V1K1, Q802C9, A0A0R4I9C1, Q5SPD1, E7F6A5, F1QUV7, F1QP17, Q6DGM3, E7F8R3, F1R…	eif1axb zgc:110087, rpl22, ddx3xb ddx3b pl10, eif3jb EIF3J EIF3S1, eif2s1a eif2s1l, eef1b2, qars, mrps18b, rpl7a DKEY-226M8.3-001, eef2b EEF2 eef2l, mrps17 zgc:110031, farsa farsla zgc:136506 zgc:158185, rpl28, eprs, rplp0, rpl8 zgc:73105, rplp2l, rpl29 zgc:92868, larsb, rps14, mrto4, rps24, eif4h, hars, cars, faua fau, tsfm zgc:158429, rpl18 zgc:92872, rps2, farsb, eif2b3, mrpl39, eif3ba EIF3B E…	Eukaryotic translation initiation factor 1A X-linked b (Zgc:110087) (Zgc:110087 protein), Ribosomal protein L22, DEAD (Asp-Glu-Ala-Asp) box helicase 3b, Eukaryotic translation initiation factor 3 subunit J (eIF3j) (Eukaryotic translation initiation factor 3 subunit 1) (eIF-3-alpha) (eIF3 p35), Eif2s1l protein (Eukaryotic translation initiation factor 2, subunit 1 alpha a) (Eukaryotic translation …
	GO:0043043~peptide biosynthetic process	113	2.01738e-19	Q4V9N9, F1QG80, F1RCB2, F1Q774, Q7ZWD3, Q6IQE2, B0UYD6, Q566S7, Q6PBZ1, Q6P3J5, Q503X4, Q1JPX3, F1QFV6, F1QP23, Q6P5K3, Q6P0V6, F8W400, A7E2K4, Q6DGL4, F1QFN3, Q6PBW3, F1QTS9, Q642J7, F1QYM4, E9QI36, E7FDV9, Q6PC01, A1A5Z3, Q6DGL0, Q6NWC3, F1Q820, Q7ZTY5, Q7T3F9, X1WET9, Q90Z10, Q6DH65, Q6DRC4, Q3B7P7, Q6TNW3, P62247, E7F475, B0V1K1, Q802C9, A0A0R4I9C1, Q5SPD1, E7F6A5, F1QUV7, F1QP17, Q6DGM3, E7F…	eif1axb zgc:110087, rpl22, ddx3xb ddx3b pl10, eif3jb EIF3J EIF3S1, eif2s1a eif2s1l, eef1b2, qars, mrps18b, rpl7a DKEY-226M8.3-001, eef2b EEF2 eef2l, mrps17 zgc:110031, farsa farsla zgc:136506 zgc:158185, rpl28, eprs, rplp0, rpl8 zgc:73105, , rplp2l, rpl29 zgc:92868, larsb, rps14, mrto4, rps24, eif4h, hars, cars, faua fau, tsfm zgc:158429, rpl18 zgc:92872, rps2, farsb, eif2b3, mrpl39, eif3ba EIF3B…	Eukaryotic translation initiation factor 1A X-linked b (Zgc:110087) (Zgc:110087 protein), Ribosomal protein L22, DEAD (Asp-Glu-Ala-Asp) box helicase 3b, Eukaryotic translation initiation factor 3 subunit J (eIF3j) (Eukaryotic translation initiation factor 3 subunit 1) (eIF-3-alpha) (eIF3 p35), Eif2s1l protein (Eukaryotic translation initiation factor 2, subunit 1 alpha a) (Eukaryotic translation …
	GO:0043604~amide biosynthetic process	114	1.73465e-19	Q4V9N9, F1QG80, F1RCB2, F1Q774, Q7ZWD3, Q6IQE2, B0UYD6, Q566S7, Q6PBZ1, Q6P3J5, Q503X4, Q1JPX3, F1QFV6, F1QP23, Q6P5K3, Q6P0V6, F8W400, A7E2K4, Q6DGL4, F1QFN3, Q6PBW3, F1QTS9, Q642J7, F1QYM4, E9QI36, E7FDV9, Q6PC01, A1A5Z3, Q6DGL0, Q6NWC3, F1Q820, Q7ZTY5, Q7T3F9, X1WET9, Q90Z10, Q6DH65, Q6DRC4, Q3B7P7, Q6TNW3, P62247, E7F475, B0V1K1, Q802C9, A0A0R4I9C1, Q5SPD1, E7F6A5, F1QUV7, F1QP17, Q6DGM3, E7F…	eif1axb zgc:110087, rpl22, ddx3xb ddx3b pl10, eif3jb EIF3J EIF3S1, eif2s1a eif2s1l, eef1b2, qars, mrps18b, rpl7a DKEY-226M8.3-001, eef2b EEF2 eef2l, mrps17 zgc:110031, farsa farsla zgc:136506 zgc:158185, rpl28, eprs, rplp0, rpl8 zgc:73105, , rplp2l, rpl29 zgc:92868, larsb, rps14, mrto4, rps24, eif4h, hars, cars, faua fau, tsfm zgc:158429, rpl18 zgc:92872, rps2, farsb, eif2b3, mrpl39, eif3ba EIF3B…	Eukaryotic translation initiation factor 1A X-linked b (Zgc:110087) (Zgc:110087 protein), Ribosomal protein L22, DEAD (Asp-Glu-Ala-Asp) box helicase 3b, Eukaryotic translation initiation factor 3 subunit J (eIF3j) (Eukaryotic translation initiation factor 3 subunit 1) (eIF-3-alpha) (eIF3 p35), Eif2s1l protein (Eukaryotic translation initiation factor 2, subunit 1 alpha a) (Eukaryotic translation …
	GO:0006518~peptide metabolic process	119	1.20264e-17	Q4V9N9, F1QG80, F1RCB2, F1Q774, Q7ZWD3, Q6IQE2, B0UYD6, Q566S7, F6P711, Q6PBZ1, Q6P3J5, Q503X4, Q1JPX3, F1QFV6, F1QP23, Q6P5K3, Q6P0V6, F8W400, A7E2K4, Q6DGL4, F1QFN3, Q6PBW3, F1QTS9, Q642J7, F1QYM4, E9QI36, E7FDV9, Q6PC01, A1A5Z3, Q6DGL0, Q6NWC3, F1Q820, Q7ZTY5, Q7T3F9, X1WET9, Q90Z10, Q6DH65, Q6DRC4, Q3B7P7, F1Q727, Q6TNW3, P62247, E7F475, B0V1K1, Q802C9, A0A0R4I9C1, Q6DGD8, Q5SPD1, E7F6A5, F1Q…	eif1axb zgc:110087, rpl22, ddx3xb ddx3b pl10, eif3jb EIF3J EIF3S1, eif2s1a eif2s1l, eef1b2, qars, mrps18b, cpz, rpl7a DKEY-226M8.3-001, eef2b EEF2 eef2l, mrps17 zgc:110031, farsa farsla zgc:136506 zgc:158185, rpl28, eprs, rplp0, rpl8 zgc:73105, , rplp2l, rpl29 zgc:92868, larsb, rps14, mrto4, rps24, eif4h, hars, cars, faua fau, tsfm zgc:158429, rpl18 zgc:92872, rps2, farsb, eif2b3, mrpl39, eif3ba …	Eukaryotic translation initiation factor 1A X-linked b (Zgc:110087) (Zgc:110087 protein), Ribosomal protein L22, DEAD (Asp-Glu-Ala-Asp) box helicase 3b, Eukaryotic translation initiation factor 3 subunit J (eIF3j) (Eukaryotic translation initiation factor 3 subunit 1) (eIF-3-alpha) (eIF3 p35), Eif2s1l protein (Eukaryotic translation initiation factor 2, subunit 1 alpha a) (Eukaryotic translation …
	GO:0043603~cellular amide metabolic process	124	7.29737e-17	Q4V9N9, F1QG80, F1RCB2, F1Q774, Q7ZWD3, Q6IQE2, F6NV62, B0UYD6, Q566S7, F6P711, Q6PBZ1, F1R8B4, Q6P3J5, Q503X4, Q1JPX3, F1QFV6, F1QP23, Q6P5K3, Q6P0V6, F8W400, A7E2K4, Q6DGL4, F1QFN3, Q6PBW3, F1QTS9, Q642J7, F1QYM4, E9QI36, E7FDV9, Q6PC01, A1A5Z3, Q6DGL0, Q6NWC3, F1Q820, Q7ZTY5, Q7T3F9, X1WET9, Q90Z10, Q6DH65, Q6DRC4, Q3B7P7, F1Q727, Q6TNW3, P62247, E7F475, B0V1K1, Q802C9, A0A0R4I9C1, Q6DGD8, Q5S…	eif1axb zgc:110087, rpl22, ddx3xb ddx3b pl10, eif3jb EIF3J EIF3S1, eif2s1a eif2s1l, eef1b2, qkia qk, qars, mrps18b, cpz, rpl7a DKEY-226M8.3-001, gcn1 gcn1l1, eef2b EEF2 eef2l, mrps17 zgc:110031, farsa farsla zgc:136506 zgc:158185, rpl28, eprs, rplp0, rpl8 zgc:73105, , rplp2l, rpl29 zgc:92868, larsb, rps14, mrto4, rps24, eif4h, hars, cars, faua fau, tsfm zgc:158429, rpl18 zgc:92872, rps2, farsb, e…	Eukaryotic translation initiation factor 1A X-linked b (Zgc:110087) (Zgc:110087 protein), Ribosomal protein L22, DEAD (Asp-Glu-Ala-Asp) box helicase 3b, Eukaryotic translation initiation factor 3 subunit J (eIF3j) (Eukaryotic translation initiation factor 3 subunit 1) (eIF-3-alpha) (eIF3 p35), Eif2s1l protein (Eukaryotic translation initiation factor 2, subunit 1 alpha a) (Eukaryotic translation …
	GO:0030529~intracellular ribonucleoprotein complex	125	6.81233e-13	F1QG80, F1RCB2, F1Q774, Q7ZWD3, F1QUB8, Q566S7, Q5RHQ7, Q6PBZ1, F1QU59, Q503X4, F1QFV6, Q6P5K3, Q6P0V6, F1QFV2, A5PN03, Q5RGE6, A7E2K4, Q6DGL4, Q7ZTZ4, Q6P022, Q6PBW3, F1QTS9, Q642J7, F1QYM4, Q6P124, Q6PC01, Q6DGL0, F1QK02, Q6NWC3, A0A0R4IZA4, F1R2B9, A0A0R4ILH7, Q7T3F9, X1WET9, Q90Z10, Q1LVE8, Q6DH65, B8JLJ8, Q6DRC4, Q3B7P7, Q90X41, Q6DRD0, A1L1U3, P62247, E7F475, F1RAE2, F1QLU3, E7F6A5, F1QP17,…	rpl22, ddx3xb ddx3b pl10, eif3jb EIF3J EIF3S1, eif2s1a eif2s1l, htatsf1, mrps18b, hnrnpub hnrnpu, rpl7a DKEY-226M8.3-001, znf622, mrps17 zgc:110031, rpl28, rplp0, rpl8 zgc:73105, hnrnpa1b hnrnpa1, edc4, hspa14 si:dkey-153k10.2, rplp2l, rpl29 zgc:92868, fbl, u2af2b, rps14, mrto4, rps24, eif4h, g3bp1, faua fau, rpl18 zgc:92872, mrps22, rps2, , cbln10 si:rp71-1g18.7, sf3a3, mrpl39, eif3ba EIF3B EIF3…	Ribosomal protein L22, DEAD (Asp-Glu-Ala-Asp) box helicase 3b, Eukaryotic translation initiation factor 3 subunit J (eIF3j) (Eukaryotic translation initiation factor 3 subunit 1) (eIF-3-alpha) (eIF3 p35), Eif2s1l protein (Eukaryotic translation initiation factor 2, subunit 1 alpha a) (Eukaryotic translation initiation factor 2, subunit 1 alpha, like), HIV-1 Tat-specific factor 1, Mitochondrial ri…
	GO:1990904~ribonucleoprotein complex	125	6.81233e-13	F1QG80, F1RCB2, F1Q774, Q7ZWD3, F1QUB8, Q566S7, Q5RHQ7, Q6PBZ1, F1QU59, Q503X4, F1QFV6, Q6P5K3, Q6P0V6, F1QFV2, A5PN03, Q5RGE6, A7E2K4, Q6DGL4, Q7ZTZ4, Q6P022, Q6PBW3, F1QTS9, Q642J7, F1QYM4, Q6P124, Q6PC01, Q6DGL0, F1QK02, Q6NWC3, A0A0R4IZA4, F1R2B9, A0A0R4ILH7, Q7T3F9, X1WET9, Q90Z10, Q1LVE8, Q6DH65, B8JLJ8, Q6DRC4, Q3B7P7, Q90X41, Q6DRD0, A1L1U3, P62247, E7F475, F1RAE2, F1QLU3, E7F6A5, F1QP17,…	rpl22, ddx3xb ddx3b pl10, eif3jb EIF3J EIF3S1, eif2s1a eif2s1l, htatsf1, mrps18b, hnrnpub hnrnpu, rpl7a DKEY-226M8.3-001, znf622, mrps17 zgc:110031, rpl28, rplp0, rpl8 zgc:73105, hnrnpa1b hnrnpa1, edc4, hspa14 si:dkey-153k10.2, rplp2l, rpl29 zgc:92868, fbl, u2af2b, rps14, mrto4, rps24, eif4h, g3bp1, faua fau, rpl18 zgc:92872, mrps22, rps2, , cbln10 si:rp71-1g18.7, sf3a3, mrpl39, eif3ba EIF3B EIF3…	Ribosomal protein L22, DEAD (Asp-Glu-Ala-Asp) box helicase 3b, Eukaryotic translation initiation factor 3 subunit J (eIF3j) (Eukaryotic translation initiation factor 3 subunit 1) (eIF-3-alpha) (eIF3 p35), Eif2s1l protein (Eukaryotic translation initiation factor 2, subunit 1 alpha a) (Eukaryotic translation initiation factor 2, subunit 1 alpha, like), HIV-1 Tat-specific factor 1, Mitochondrial ri…
	GO:1901566~organonitrogen compound biosynthetic process	130	1.97087e-12	Q4V9N9, Q803I7, F1QG80, F1RCB2, F1Q774, A4IGC8, Q7ZWD3, Q6IQE2, B0UYD6, Q566S7, Q6PBZ1, Q5RGV0, Q6P3J5, Q503X4, Q1JPX3, F1QFV6, F1QP23, Q6P5K3, Q6P0V6, F8W400, A7E2K4, Q6DGL4, F1QFN3, A8WGP7, Q6PBW3, F1QTS9, Q642J7, F1QYM4, E9QI36, A0A0H2UKQ7, E7FDV9, A1A5Z3, Q6PC01, Q6DGL0, Q6NWC3, Q7SYM0, F1Q820, Q7ZTY5, Q7T3F9, X1WET9, Q90Z10, Q6DH65, Q6DRC4, Q3B7P7, Q6TNW3, P62247, E7F475, B0V1K1, Q802C9, A0A…	eif1axb zgc:110087, psat1, rpl22, ddx3xb ddx3b pl10, eif3jb EIF3J EIF3S1, aldh18a1, eif2s1a eif2s1l, eef1b2, qars, mrps18b, rpl7a DKEY-226M8.3-001, impdh1b IMPDH, eef2b EEF2 eef2l, mrps17 zgc:110031, farsa farsla zgc:136506 zgc:158185, rpl28, eprs, rplp0, rpl8 zgc:73105, , rplp2l, rpl29 zgc:92868, larsb, ugdh, rps14, mrto4, rps24, eif4h, hars, pycr1b, cars, tsfm zgc:158429, faua fau, rpl18 zgc:92…	Eukaryotic translation initiation factor 1A X-linked b (Zgc:110087) (Zgc:110087 protein), Phosphoserine aminotransferase (EC 2.6.1.52), Ribosomal protein L22, DEAD (Asp-Glu-Ala-Asp) box helicase 3b, Eukaryotic translation initiation factor 3 subunit J (eIF3j) (Eukaryotic translation initiation factor 3 subunit 1) (eIF-3-alpha) (eIF3 p35), Delta-1-pyrroline-5-carboxylate synthase [Includes: Glutam…
	GO:0005840~ribosome	71	6.36691e-12	Q7ZUI0, Q6DH02, F1QG80, Q5BJJ2, Q7ZWD3, F1R6P0, Q566S7, Q6PBZ1, F1QU59, B8JIY3, Q503X4, Q7ZWJ4, F1QFV6, Q1LYB7, Q6P5K3, Q6P0V6, P61485, Q5RGE6, A7E2K4, F1QA41, Q6DGL4, Q803F6, Q6Q419, Q6PBW3, Q6Q417, F1QTS9, F1RDR5, Q6Q415, Q642J7, Q6PC01, Q6DGL0, F1QK02, Q6NWC3, Q5BJA1, Q6P6E2, Q5TZ73, B8A4D7, F1QEG6, Q7T3F9, Q6DH65, Q90Z10, Q3B7P7, P62247, F1Q685, E7F6A5, Q7SXA1, F1QP17, Q6DGM3, Q6DHL6, Q1LXR3,…	rpl5a, mrpl24 si:ch211-210h11.6 zgc:92702, rpl22, rpl3, eif2s1a eif2s1l, mrps5, mrps18b, rpl7a DKEY-226M8.3-001, znf622, mrps6, mrps17 zgc:110031, rpl18a zgc:56546, rpl28, rpl13a CH211-154E15.4-001, rplp0, rpl8 zgc:73105, rpl36a, hspa14 si:dkey-153k10.2, rplp2l, mrpl38, rpl29 zgc:92868, rpsa lamr1, rps29, rps14, rpl7, mrto4, mrpl28, rpl36, rps24, faua fau, rpl18 zgc:92872, mrps22, rps2, zgc:11418…	Ribosomal protein L5a, Probable 39S ribosomal protein L24, mitochondrial (L24mt) (MRP-L24), Ribosomal protein L22, Ribosomal protein L3 (Rpl3 protein), Eif2s1l protein (Eukaryotic translation initiation factor 2, subunit 1 alpha a) (Eukaryotic translation initiation factor 2, subunit 1 alpha, like), Mitochondrial ribosomal protein S5, Mitochondrial ribosomal protein S18B (Mrps18b protein), Riboso…
	GO:0034645~cellular macromolecule biosynthetic process	191	4.51623e-11	Q4V9N9, F1QG80, F1Q774, F1RCB2, F1R653, F6NV62, Q6IQE2, Q7ZWD3, Q504I6, F1Q6F9, B0UYD6, Q803I4, B0S687, Q566S7, Q6PBZ1, F1R8B4, Q6P3J5, Q503X4, Q1JPX3, F1QFV6, Q802Z5, F1QP23, Q6P5K3, Q6P0V6, B8JI50, Q6NWJ4, A0A0R4IMS9, A7E2K4, B0S789, Q6DGL4, B8JL43, F6NIA2, A2BIR7, F1QFN3, Q6PBW3, F1QTS9, Q642J7, F1QYM4, E9QI36, A7MCR5, E7FDV9, A0A0R4IF65, A1A5Z3, Q6PC01, Q6JAA4, F1R0Q8, Q6DGL0, Q6NWC3, Q66HU5,…	eif1axb zgc:110087, rpl22, eif3jb EIF3J EIF3S1, ddx3xb ddx3b pl10, hdac1, qkia qk, eef1b2, eif2s1a eif2s1l, rpa2, sltm, qars, rnf2 ring1b, pola2, mrps18b, rpl7a DKEY-226M8.3-001, gcn1 gcn1l1, eef2b EEF2 eef2l, mrps17 zgc:110031, farsa farsla zgc:136506 zgc:158185, rpl28, nono, eprs, rplp0, rpl8 zgc:73105, dmap1, dnajc2 zgc:85671, polr2a, rplp2l, stat1b, rpl29 zgc:92868, tfa, kdm1a, sdf2l1, larsb,…	Eukaryotic translation initiation factor 1A X-linked b (Zgc:110087) (Zgc:110087 protein), Ribosomal protein L22, Eukaryotic translation initiation factor 3 subunit J (eIF3j) (Eukaryotic translation initiation factor 3 subunit 1) (eIF-3-alpha) (eIF3 p35), DEAD (Asp-Glu-Ala-Asp) box helicase 3b, Histone deacetylase (EC 3.5.1.98), Protein quaking-A, Eukaryotic translation elongation factor 1 beta 2,…
	dre03010:Ribosome	53	2.64855e-11	Q7ZUI0, Q6DH02, F1QG80, Q5BJJ2, F1R6P0, Q6PBZ1, B8JIY3, Q503X4, Q7ZWJ4, F1QFV6, Q1LYB7, Q6P5K3, Q6P0V6, P61485, A7E2K4, Q6DGL4, Q803F6, Q6PBW3, Q6Q419, Q6Q417, Q6Q415, F1RDR5, Q642J7, Q6PC01, Q6DGL0, Q6NWC3, Q5BJA1, Q6P6E2, Q5TZ73, Q90Z10, Q3B7P7, P62247, F1Q685, Q7SXA1, F1QP17, Q6DHL6, Q6DGM3, E7F8R3, F1QMG1, Q6IQJ7, Q567N5, Q6P5M3, F1QGI3, Q7ZW95, Q6IMW8, Q6DHS3, Q6PBY1, A0A0R4IMM2, Q7T1K0, Q8J…	rpl5a, mrpl24 si:ch211-210h11.6 zgc:92702, rpl22, rpl3, mrps5, rpl7a DKEY-226M8.3-001, mrps6, mrps17 zgc:110031, rpl18a zgc:56546, rpl28, rpl13a CH211-154E15.4-001, rplp0, rpl8 zgc:73105, rpl36a, rplp2l, rpl29 zgc:92868, rpsa lamr1, rps14, rps29, rpl7, rpl36, mrpl28, rps24, faua fau, rpl18 zgc:92872, rps2, zgc:114188, rps26, mrpl19, rpl13, uba52, rps8, mrpl11, rpl26 atp6v0e1, mrps9, rps6 zgc:9223…	Ribosomal protein L5a, Probable 39S ribosomal protein L24, mitochondrial (L24mt) (MRP-L24), Ribosomal protein L22, Ribosomal protein L3 (Rpl3 protein), Mitochondrial ribosomal protein S5, Ribosomal protein L7a, Mitochondrial ribosomal protein S6, Mitochondrial ribosomal protein S17 (Zgc:110031), 60S ribosomal protein L18a, Ribosomal protein L28, Ribosomal protein L13a, 60S acidic ribosomal protei…
	GO:0044391~ribosomal subunit	56	6.39975e-10	Q7ZUI0, F1QG80, Q5BJJ2, F1R6P0, Q6PBZ1, F1QU59, B8JIY3, Q503X4, Q7ZWJ4, F1QFV6, Q1LYB7, Q6P5K3, Q6P0V6, P61485, A7E2K4, Q6DGL4, Q803F6, Q6Q419, Q6PBW3, Q6Q417, Q6Q415, Q642J7, F1RDR5, F1QTS9, Q6PC01, Q6DGL0, F1QK02, Q6NWC3, Q5BJA1, Q6P6E2, Q90Z10, P62247, F1Q685, E7F6A5, Q7SXA1, F1QP17, Q6DGM3, Q6DHL6, E7F8R3, Q6IQJ7, F1QMG1, Q567N5, Q6P5M3, F1Q8L0, F1QGI3, Q7ZW95, Q6PFJ0, Q6DHS3, Q6IMW8, Q6PBY1,…	rpl5a, rpl22, rpl3, mrps5, rpl7a DKEY-226M8.3-001, znf622, mrps6, mrps17 zgc:110031, rpl18a zgc:56546, rpl28, rpl13a CH211-154E15.4-001, rplp0, rpl8 zgc:73105, rpl36a, rplp2l, rpl29 zgc:92868, rpsa lamr1, rps29, rps14, rpl7, rpl36, rps24, mrpl28, mrto4, faua fau, rpl18 zgc:92872, mrps22, rps2, zgc:114188, rps26, rpl13, rps8, mrpl11, mrpl47, rpl26 atp6v0e1, mrps9, mrpl15 zgc:92856, rps6 zgc:92237,…	Ribosomal protein L5a, Ribosomal protein L22, Ribosomal protein L3 (Rpl3 protein), Mitochondrial ribosomal protein S5, Ribosomal protein L7a, Zinc finger protein 622, Mitochondrial ribosomal protein S6, Mitochondrial ribosomal protein S17 (Zgc:110031), 60S ribosomal protein L18a, Ribosomal protein L28, Ribosomal protein L13a, 60S acidic ribosomal protein P0, 60S ribosomal protein L8, 60S ribosoma…
	GO:0010467~gene expression	214	5.79586e-09	Q6NWC6, F1QG80, F1Q774, F1R653, Q7ZWD3, F1QUB8, F1Q6F9, Q803I4, B0UYD6, F8W4V6, Q6PBZ1, F1R8B4, F1QFV6, B8JI50, Q6DGL4, Q6P022, F6NIA2, Q6PBW3, F1QTS9, Q642J7, Q6DGL0, Q6NWC3, Q66HU5, X1WEJ6, A0A0R4ILH7, Q1LVE8, Q6DRC4, Q3B7P7, Q90X41, Q6DRD0, Q90X44, P62247, Q7ZW09, Q802C9, F1RAE2, Q5SPD1, F1QUV7, B0R026, Q6DGM3, A5PMI3, F1QKG2, Q7SYM1, A0A0R4IFK9, E7F8R3, F1RB94, Q7ZWA9, Q567N5, F1R2E0, Q9I9E9,…	cpsf6, rpl22, eif3jb EIF3J EIF3S1, hdac1, eif2s1a eif2s1l, htatsf1, sltm, rnf2 ring1b, qars, grsf1, rpl7a DKEY-226M8.3-001, gcn1 gcn1l1, rpl28, dmap1, rpl29 zgc:92868, u2af2b, kdm1a, rps14, mrto4, rps24, rpl18 zgc:92872, rps2, hat1, nomo, sf3a3, sf3b3 zgc:55440, eif3g eif3s4, uba52, sf3a1 dZ150F13.2-001, ebna1bp2 ebna1bp2l, nrf1, rps8, hnrnpl hnrpl zgc:55429, eif4a1a, gar1 nola1, eef1db si:dkey-2…	Cleavage and polyadenylation specificity factor subunit 6, Ribosomal protein L22, Eukaryotic translation initiation factor 3 subunit J (eIF3j) (Eukaryotic translation initiation factor 3 subunit 1) (eIF-3-alpha) (eIF3 p35), Histone deacetylase (EC 3.5.1.98), Eif2s1l protein (Eukaryotic translation initiation factor 2, subunit 1 alpha a) (Eukaryotic translation initiation factor 2, subunit 1 alpha…
	GO:0003735~structural constituent of ribosome	58	1.63927e-08	Q7ZUI0, Q6DH02, F1QG80, Q5BJJ2, F1R6P0, Q566S7, B8JIY3, Q503X4, Q7ZWJ4, F1QFV6, Q1LYB7, Q6P5K3, Q6P0V6, P61485, A7E2K4, Q6DGL4, Q803F6, Q6Q419, Q6PBW3, Q6Q417, Q6Q415, Q642J7, F1RDR5, F1QTS9, Q6PC01, Q6DGL0, F1QK02, Q6NWC3, Q5BJA1, Q6P6E2, Q5TZ73, F1QEG6, Q90Z10, Q3B7P7, P62247, F1Q685, E7F6A5, Q7SXA1, F1QP17, Q6DGM3, Q6DHL6, E7F8R3, Q6IQJ7, Q567N5, Q6P5M3, F1Q8L0, F1QGI3, Q7ZW95, Q6PFJ0, Q6DHS3,…	rpl5a, mrpl24 si:ch211-210h11.6 zgc:92702, rpl22, rpl3, mrps5, mrps18b, mrps6, mrps17 zgc:110031, rpl18a zgc:56546, rpl28, rpl13a CH211-154E15.4-001, rplp0, rpl8 zgc:73105, rpl36a, rplp2l, rpl29 zgc:92868, rpsa lamr1, rps29, rps14, rpl7, rpl36, rps24, mrpl28, mrto4, faua fau, rpl18 zgc:92872, mrps22, rps2, zgc:114188, rps26, mrpl19, mrps34, rpl13, uba52, rps8, mrpl11, mrpl47, rpl26 atp6v0e1, mrps…	Ribosomal protein L5a, Probable 39S ribosomal protein L24, mitochondrial (L24mt) (MRP-L24), Ribosomal protein L22, Ribosomal protein L3 (Rpl3 protein), Mitochondrial ribosomal protein S5, Mitochondrial ribosomal protein S18B (Mrps18b protein), Mitochondrial ribosomal protein S6, Mitochondrial ribosomal protein S17 (Zgc:110031), 60S ribosomal protein L18a, Ribosomal protein L28, Ribosomal protein …
	GO:0022626~cytosolic ribosome	44	1.31984e-08	Q6P6E2, Q7ZUI0, F1QG80, Q5BJJ2, Q90Z10, F1R6P0, P62247, Q6PBZ1, F1QU59, Q7SXA1, Q7ZWJ4, F1QFV6, Q6DHL6, Q1LYB7, Q6P5K3, Q6P0V6, P61485, F1QMG1, A7E2K4, Q6IQJ7, Q6DGL4, Q803F6, Q567N5, Q6P5M3, F1QGI3, Q6PBW3, Q6Q419, Q7ZW95, Q6Q417, Q6PFJ0, Q642J7, F1QTS9, Q6Q415, Q7T3B8, Q6IMW8, Q6DHS3, Q6PBY1, Q6PC01, Q6IQQ0, Q6DGL0, Q642H9, Q7ZV96, Q6NWC3, Q5BJA1	rps26, rpl5a, rpl22, rpl3, rpl13, mrps5, rps8, rpl7a DKEY-226M8.3-001, znf622, rpl26 atp6v0e1, rpl18a zgc:56546, rpl28, rps6 zgc:92237, rpl13a CH211-154E15.4-001, rplp0, rpl8 zgc:73105, rpl36a, mrpl1 si:dkey-58f10.1, rplp2l, rpl37, rpl29 zgc:92868, rpsa lamr1, rpl6, rps9, rpl23a, rps14, rps29, rpl4 CH211-242M18.3-001, rpl7, rpl7l1, rps24, mrto4, rpl36, naa10 ard1a, rpl39 zgc:92371, rpl15, rps3a, …	40S ribosomal protein S26, Ribosomal protein L5a, Ribosomal protein L22, Ribosomal protein L3 (Rpl3 protein), 60S ribosomal protein L13, Mitochondrial ribosomal protein S5, 40S ribosomal protein S8, Ribosomal protein L7a, Zinc finger protein 622, ATPase H+ transporting V0 subunit e1 (Ribosomal protein L26) (Rpl26 protein), 60S ribosomal protein L18a, Ribosomal protein L28, 40S ribosomal protein S…
	GO:0015934~large ribosomal subunit	36	4.36589e-08	Q7ZUI0, F1QG80, Q5BJJ2, Q90Z10, Q6PBZ1, F1QU59, F1Q685, E7F6A5, Q7SXA1, Q7ZWJ4, F1QFV6, Q1LYB7, Q6DGM3, Q6P5K3, Q6P0V6, E7F8R3, P61485, F1QMG1, A7E2K4, Q6IQJ7, Q6DGL4, Q567N5, F1QGI3, F1Q8L0, Q7ZW95, Q6Q417, Q6PFJ0, F1QTS9, F1RDR5, Q6Q415, Q6IMW8, Q6DHS3, Q7T1K0, Q6IQQ0, Q6DGL0, Q7ZV96	rpl5a, rpl22, rpl3, rpl13, rpl7a DKEY-226M8.3-001, znf622, mrpl11, mrpl47, rpl26 atp6v0e1, rpl18a zgc:56546, rpl28, rpl13a CH211-154E15.4-001, mrpl15 zgc:92856, rplp0, rpl8 zgc:73105, mrpl2 im:6908224, rpl36a, mrpl1 si:dkey-58f10.1, rplp2l, rpl37, rpl29 zgc:92868, rpl6, rpl23a, mrpl46, rpl4 CH211-242M18.3-001, rpl7, rpl7l1, mrto4, mrpl28, rpl36, rpl39 zgc:92371, rpl15, rpl17 zgc:65996, rpl21, rpl…	Ribosomal protein L5a, Ribosomal protein L22, Ribosomal protein L3 (Rpl3 protein), 60S ribosomal protein L13, Ribosomal protein L7a, Zinc finger protein 622, Mitochondrial ribosomal protein L11, Mitochondrial ribosomal protein L47, ATPase H+ transporting V0 subunit e1 (Ribosomal protein L26) (Rpl26 protein), 60S ribosomal protein L18a, Ribosomal protein L28, Ribosomal protein L13a, 39S ribosomal …
	GO:0022625~cytosolic large ribosomal subunit	29	7.66588e-07	Q7ZUI0, F1QG80, Q5BJJ2, Q90Z10, Q6PBZ1, F1QU59, Q7SXA1, Q7ZWJ4, F1QFV6, Q1LYB7, Q6P5K3, Q6P0V6, P61485, F1QMG1, Q6IQJ7, A7E2K4, Q6DGL4, Q567N5, F1QGI3, Q7ZW95, Q6Q417, Q6PFJ0, F1QTS9, Q6Q415, Q6IMW8, Q6DHS3, Q6IQQ0, Q6DGL0, Q7ZV96	rpl5a, rpl22, rpl3, rpl13, rpl7a DKEY-226M8.3-001, znf622, rpl26 atp6v0e1, rpl18a zgc:56546, rpl28, rpl13a CH211-154E15.4-001, rplp0, rpl8 zgc:73105, rpl36a, mrpl1 si:dkey-58f10.1, rpl37, rplp2l, rpl29 zgc:92868, rpl6, rpl23a, rpl4 CH211-242M18.3-001, rpl7, rpl7l1, mrto4, rpl36, rpl39 zgc:92371, rpl15, rpl21, rpl18 zgc:92872, rpl10 QM	Ribosomal protein L5a, Ribosomal protein L22, Ribosomal protein L3 (Rpl3 protein), 60S ribosomal protein L13, Ribosomal protein L7a, Zinc finger protein 622, ATPase H+ transporting V0 subunit e1 (Ribosomal protein L26) (Rpl26 protein), 60S ribosomal protein L18a, Ribosomal protein L28, Ribosomal protein L13a, 60S acidic ribosomal protein P0, 60S ribosomal protein L8, 60S ribosomal protein L36a, M…
	GO:0044445~cytosolic part	50	1.89586e-06	Q7ZUI0, F1QG80, Q5BJJ2, F1R6P0, Q6PBZ1, F1QU59, Q7ZWJ4, F1QFV6, Q1LYB7, Q6P5K3, Q6P0V6, P61485, A7E2K4, Q6DGL4, Q803F6, Q6Q419, Q6PBW3, Q6Q417, Q6Q415, F1QTS9, Q642J7, Q6DRD2, Q6PC01, Q6DGL0, Q6NWC3, Q5BJA1, Q6ZM17, Q6P6E2, Q90Z10, P62247, Q7SXA1, Q6DHL6, Q90487, A8KC30, F1QMG1, Q6IQJ7, Q6AZC1, Q567N5, F1QGI3, Q6P5M3, Q7ZW95, Q6PFJ0, Q6DHS3, Q6IMW8, Q7T3B8, Q6PBY1, Q6IQQ0, Q642H9, Q7ZV96, P79733	rpl5a, rpl22, rpl3, mrps5, rpl7a DKEY-226M8.3-001, znf622, rpl18a zgc:56546, rpl28, rpl13a CH211-154E15.4-001, rplp0, rpl8 zgc:73105, rpl36a, rplp2l, rpl29 zgc:92868, rpsa lamr1, rps29, rps14, rpl7, rpl36, mrto4, rps24, psmc6 DKEY-29M11.4-001, faua fau, rpl18 zgc:92872, rps2, zgc:114188, si:ch211-5k11.8 OTTDARP00000002008 si:xx-by187g17.1 bY187G17.1-001, rps26, rpl13, rps8, rpl26 atp6v0e1, rps6 z…	Ribosomal protein L5a, Ribosomal protein L22, Ribosomal protein L3 (Rpl3 protein), Mitochondrial ribosomal protein S5, Ribosomal protein L7a, Zinc finger protein 622, 60S ribosomal protein L18a, Ribosomal protein L28, Ribosomal protein L13a, 60S acidic ribosomal protein P0, 60S ribosomal protein L8, 60S ribosomal protein L36a, Ribosomal protein, large P2,-like (Rplp2l protein), 60S ribosomal prot…
	GO:0005198~structural molecule activity	74	0.000927483	E7FG71, Q7ZUI0, Q6DH02, F1QG80, Q5BJJ2, F1R6P0, E9QI07, F1QGH9, Q566S7, B8JIY3, Q503X4, Q7ZWJ4, F1QFV6, Q1LYB7, Q1RLR3, Q6P5K3, Q6P0V6, Q6NWJ5, P61485, A7E2K4, Q6DGL4, Q803F6, Q6Q419, Q6PBW3, Q6Q417, A0A0G2KQ62, F1QTS9, F1RDR5, Q6Q415, Q642J7, Q6TNP9, Q6PC01, Q6DGL0, F1QK02, Q6NWC3, Q5BJA1, Q6P6E2, Q5TZ73, F1QEG6, E9QGM4, Q90Z10, Q3B7P7, Q6NW90, P62247, F1Q685, E7F6A5, Q7SXA1, Q9PUE4, F1QP17, Q6D…	fbn2b, rpl5a, mrpl24 si:ch211-210h11.6 zgc:92702, rpl22, rpl3, mrps5, cltb clta, psmd11b, mrps18b, mrps6, mrps17 zgc:110031, rpl18a zgc:56546, rpl28, rpl13a CH211-154E15.4-001, krt93 zgc:136902, rplp0, rpl8 zgc:73105, tuba8l4, rpl36a, rplp2l, rpl29 zgc:92868, rpsa lamr1, rps29, rps14, rpl7, fbn2b, mrto4, mrpl28, rpl36, rps24, tuba8l TUBA2 DKEYP-53E12.1-001, faua fau, rpl18 zgc:92872, mrps22, rps2…	Fibrillin 2b (Fragment), Ribosomal protein L5a, Probable 39S ribosomal protein L24, mitochondrial (L24mt) (MRP-L24), Ribosomal protein L22, Ribosomal protein L3 (Rpl3 protein), Mitochondrial ribosomal protein S5, Clathrin light chain, 26S proteasome non-ATPase regulatory subunit 11B (26S proteasome regulatory subunit RPN6-B), Mitochondrial ribosomal protein S18B (Mrps18b protein), Mitochondrial r…
	GO:0005829~cytosol	89	0.0242814	A5WVI9, Q7ZUI0, F1QG80, Q5BJJ2, F1QQ79, F1QE37, F1R6P0, F1QGH9, Q6NXD2, Q7SXG4, Q6PBZ1, F1QU59, Q7ZWJ4, F1QFV6, Q1LYB7, Q1LVL2, Q6P5K3, Q6IQS6, Q6IQH4, Q6P0V6, Q6NWJ4, P61485, Q5RGE6, A9JRB3, A7E2K4, Q6DGL4, A0A0R4IH71, Q803F6, Q6NYR0, F1QFN3, A8WGP7, Q6Q419, Q6PBW3, Q6IQC6, Q6Q417, F1QTS9, Q6Q415, Q642J7, Q6DRD2, F1Q8D2, Q6P124, Q6PC01, F1Q9I7, Q6DGL0, Q6NWC3, F1QVW1, Q6NYN3, Q5BJA1, Q6ZM17, Q7S…	dnaja2b dnaja2l, rpl5a, rpl22, rpl3, mthfd1l, sirt2, mrps5, psmd11b, chmp2b si:ch211-106g5.3 zgc:77025, uba2 sae2 sae2b uble1b si:ch211-149o7.1 zgc:66354, rpl7a DKEY-226M8.3-001, znf622, rpl18a zgc:56546, rpl28, rpl13a CH211-154E15.4-001, aars AARS, rplp0, sae1 sae2a uble1a zgc:86633, psmd8 zgc:86762, rpl8 zgc:73105, dnajc2 zgc:85671, rpl36a, hspa14 si:dkey-153k10.2, htra1b zgc:172061, rplp2l, rp…	DnaJ (Hsp40) homolog, subfamily A, member 2, like, Ribosomal protein L5a, Ribosomal protein L22, Ribosomal protein L3 (Rpl3 protein), Methylenetetrahydrofolate dehydrogenase (NADP+-dependent) 1-like, NAD-dependent protein deacetylase (EC 3.5.1.-), Mitochondrial ribosomal protein S5, 26S proteasome non-ATPase regulatory subunit 11B (26S proteasome regulatory subunit RPN6-B), Charged multivesicular…
Cluster 2 (E.-Score=7.93)	GO:0003676~nucleic acid binding	223	2.81134e-14	Q6NWC6, F1Q9K1, F1Q771, F1QG80, F1Q774, Q7ZWD3, F1QUB8, F1Q6F9, A0A1D5NS50, B0S687, F8W4V6, B8XY56, Q6PBZ1, F1QU59, Q800H6, F1QTC1, F1QFV2, B8JL46, F1QSB8, Q6P022, F6NIA2, E7F1H9, Q6PBW3, F1QTS9, Q6NXC1, Q6P124, A7MCR5, A0A0R4IF65, Q6DGL0, A0A0R4ISJ3, F1QVC6, Q6NWC3, Q0P4A1, A0A0R4ILH7, Q1LVE8, E9QGM4, Q6DRC4, Q90X41, Q90X44, Q802C9, Q7ZW09, F1RAE2, Q802C7, Q5SPD1, B0JZL7, F1QB54, A5PMI3, F1QKG2,…	cpsf6, smarcc1a, znf346, rpl22, eif3jb EIF3J EIF3S1, eif2s1a eif2s1l, htatsf1, sltm, hmgb3a, pola2, grsf1, rnaset2 dre2 zgc:113369, rpl7a DKEY-226M8.3-001, znf622, matr3l1.1, stau1, hnrnpa1b hnrnpa1, eif4g1a, ddx42, u2af2b, kdm1a, ythdf2, rps14, mrto4, rbm4.3 zgc:56141, g3bp1, rfc3, mcm2, rpl18 zgc:92872, xrn2, srsf9, rps2, arl14ep zgc:153243, sf3a3, sf3b3 zgc:55440, nup98, eif3g eif3s4, sf3a1 dZ…	Cleavage and polyadenylation specificity factor subunit 6, SWI/SNF-related, matrix-associated, actin-dependent regulator of chromatin, subfamily c, member 1a, Zinc finger protein 346, Ribosomal protein L22, Eukaryotic translation initiation factor 3 subunit J (eIF3j) (Eukaryotic translation initiation factor 3 subunit 1) (eIF-3-alpha) (eIF3 p35), Eif2s1l protein (Eukaryotic translation initiation…
	GO:0097159~organic cyclic compound binding	334	1.04413e-05	Q6NWC6, F1Q9K1, F1Q771, F1QG80, F1Q774, Q7ZWD3, Q7T3L3, F1QUB8, F1Q6F9, B0UYD6, B0S687, A0A1D5NS50, F8W4V6, B8XY56, Q6PBZ1, F1QC72, Q7T3L7, F1QU59, A0A0R4ITX9, Q5RGV0, Q800H6, F1QTC1, A5WVS2, B0UXS0, F1QFV2, B8JL46, Q5RGE6, F1QSB8, F1QZ64, Q6P022, F6NIA2, E7F1H9, Q6PBW3, F1QTS9, Q642J7, Q6NXC1, Q6TNP9, Q6P124, A7MCR5, A0A0G2KHM6, A0A0R4IF65, Q7ZU42, Q6DGL0, F1QVC6, A0A0R4ISJ3, Q6NWC3, Q0P4A1, Q7S…	cpsf6, smarcc1a, znf346, rpl22, eif3jb EIF3J EIF3S1, eif2s1a eif2s1l, hsp90b1 GP96 tra1, htatsf1, sltm, qars, pola2, hmgb3a, grsf1, rnaset2 dre2 zgc:113369, rpl7a DKEY-226M8.3-001, agps, cdk1 cdc2, znf622, cygb1, impdh1b IMPDH, matr3l1.1, stau1, pak2b, hmox1a hmox1, hnrnpa1b hnrnpa1, eif4g1a, hspa14 si:dkey-153k10.2, ddx42, abcf2a, u2af2b, kdm1a, ythdf2, rps14, mrto4, rps24, rbm4.3 zgc:56141, tub…	Cleavage and polyadenylation specificity factor subunit 6, SWI/SNF-related, matrix-associated, actin-dependent regulator of chromatin, subfamily c, member 1a, Zinc finger protein 346, Ribosomal protein L22, Eukaryotic translation initiation factor 3 subunit J (eIF3j) (Eukaryotic translation initiation factor 3 subunit 1) (eIF-3-alpha) (eIF3 p35), Eif2s1l protein (Eukaryotic translation initiation…
	GO:1901363~heterocyclic compound binding	328	4.35601e-05	Q6NWC6, F1Q9K1, F1Q771, F1QG80, F1Q774, Q7ZWD3, Q7T3L3, F1QUB8, F1Q6F9, B0UYD6, B0S687, A0A1D5NS50, F8W4V6, B8XY56, Q6PBZ1, F1QC72, Q7T3L7, F1QU59, A0A0R4ITX9, Q5RGV0, Q800H6, F1QTC1, A5WVS2, B0UXS0, F1QFV2, B8JL46, Q5RGE6, F1QSB8, F1QZ64, Q6P022, F6NIA2, E7F1H9, Q6PBW3, F1QTS9, Q642J7, Q6NXC1, Q6TNP9, Q6P124, A7MCR5, A0A0G2KHM6, A0A0R4IF65, Q7ZU42, Q6DGL0, F1QVC6, A0A0R4ISJ3, Q6NWC3, Q0P4A1, Q7S…	cpsf6, smarcc1a, znf346, rpl22, eif3jb EIF3J EIF3S1, eif2s1a eif2s1l, hsp90b1 GP96 tra1, htatsf1, sltm, qars, pola2, hmgb3a, grsf1, rnaset2 dre2 zgc:113369, rpl7a DKEY-226M8.3-001, agps, cdk1 cdc2, znf622, cygb1, impdh1b IMPDH, matr3l1.1, stau1, pak2b, hmox1a hmox1, hnrnpa1b hnrnpa1, eif4g1a, hspa14 si:dkey-153k10.2, ddx42, abcf2a, u2af2b, kdm1a, ythdf2, rps14, mrto4, rps24, rbm4.3 zgc:56141, tub…	Cleavage and polyadenylation specificity factor subunit 6, SWI/SNF-related, matrix-associated, actin-dependent regulator of chromatin, subfamily c, member 1a, Zinc finger protein 346, Ribosomal protein L22, Eukaryotic translation initiation factor 3 subunit J (eIF3j) (Eukaryotic translation initiation factor 3 subunit 1) (eIF-3-alpha) (eIF3 p35), Eif2s1l protein (Eukaryotic translation initiation…
Cluster 3 (E.-Score=4.19)	GO:0008135~translation factor activity, RNA binding	32	2.32969e-06	Q4V9N9, R4GEX4, F1QGW6, A0A0R4IA30, F1Q774, Q7ZTY5, Q7ZWD3, Q6IQE2, Q803E5, Q6DH65, X1WET9, Q6DRC4, E7F475, Q802C9, Q5SPD1, Q6P3J5, A0A0R4IBY3, Q6TH15, A9JT06, Q7T3C1, F1R183, F8W3K1, Q7ZWA9, Q6PBU4, Q6PCR7, Q4QRJ7, F1QYM4, Q9I9E9, A1A5Z3, F1Q8P7, Q7T358, Q7ZV55	eif1axb zgc:110087, eif3f, eif2s3, eef1da, eif3jb EIF3J EIF3S1, eif2b3, eif2s1a eif2s1l, eef1b2, etf1b ETF1 etf1, denr zgc:92629, eif3ba EIF3B EIF3S9, eif3g eif3s4, , eif4a1a, eef1db si:dkey-235d18.4, eef2b EEF2 eef2l, eloa tceb3, eif3d eif3s7 si:dkey-165I8.6, eif4e1c zgc:110154, tcea1, eif4bb, eif3ja, eif5, eif4e2rs1 eIF4E2B zgc:73242, eif3a eif3s10, eif2a zgc:110460, eif4h, eif2s1b eif2s1, tsfm…	Eukaryotic translation initiation factor 1A X-linked b (Zgc:110087) (Zgc:110087 protein), Eukaryotic translation initiation factor 3, subunit F (Fragment), Eukaryotic translation initiation factor 2 subunit 3 (Eukaryotic translation initiation factor 2 subunit gamma) (eIF-2-gamma), Eukaryotic translation elongation factor 1 delta a (guanine nucleotide exchange protein), Eukaryotic translation ini…
	GO:0003743~translation initiation factor activity	23	4.41531e-05	Q4V9N9, R4GEX4, F1R183, F1QGW6, F8W3K1, F1Q774, Q7ZWA9, Q6PBU4, Q7ZTY5, Q7ZWD3, Q6DH65, X1WET9, Q6DRC4, Q6PCR7, Q4QRJ7, F1QYM4, E7F475, Q802C9, Q9I9E9, F1Q8P7, Q6TH15, A9JT06, Q7ZV55	eif1axb zgc:110087, eif3f, eif4bb, eif2s3, eif3ja, eif3jb EIF3J EIF3S1, eif5, eif4e2rs1 eIF4E2B zgc:73242, eif2b3, eif2s1a eif2s1l, denr zgc:92629, eif3ba EIF3B EIF3S9, eif3g eif3s4, eif3a eif3s10, eif2a zgc:110460, eif4h, , eif4a1a, eif2s1b eif2s1, eif2s2, eif3d eif3s7 si:dkey-165I8.6, eif4e1c zgc:110154, eif3i eif3s2	Eukaryotic translation initiation factor 1A X-linked b (Zgc:110087) (Zgc:110087 protein), Eukaryotic translation initiation factor 3, subunit F (Fragment), Eukaryotic translation initiation factor 4Bb, Eukaryotic translation initiation factor 2 subunit 3 (Eukaryotic translation initiation factor 2 subunit gamma) (eIF-2-gamma), Eukaryotic translation initiation factor 3 subunit J-A (Fragment), Euk…
	GO:0006413~translational initiation	26	6.56591e-05	Q4V9N9, R4GEX4, F1QGW6, F1RCB2, F1Q774, A1A605, Q7ZTY5, Q7ZWD3, X1WET9, Q6DH65, Q6DRC4, Q6TNW3, E7F475, Q802C9, Q6TH15, A9JT06, F1R183, F8W3K1, Q7ZWA9, Q6PBU4, Q6PCR7, Q4QRJ7, F1QYM4, Q9I9E9, F1Q8P7, Q7ZV55	eif1axb zgc:110087, eif3f, eif2s3, ddx3xb ddx3b pl10, eif3jb EIF3J EIF3S1, ybx1, eif2b3, eif2s1a eif2s1l, eif3ba EIF3B EIF3S9, denr zgc:92629, eif3g eif3s4, abce1 ABCE1, , eif4a1a, eif3d eif3s7 si:dkey-165I8.6, eif4e1c zgc:110154, eif4bb, eif3ja, eif5, eif4e2rs1 eIF4E2B zgc:73242, eif3a eif3s10, eif2a zgc:110460, eif4h, eif2s1b eif2s1, eif2s2, eif3i eif3s2	Eukaryotic translation initiation factor 1A X-linked b (Zgc:110087) (Zgc:110087 protein), Eukaryotic translation initiation factor 3, subunit F (Fragment), Eukaryotic translation initiation factor 2 subunit 3 (Eukaryotic translation initiation factor 2 subunit gamma) (eIF-2-gamma), DEAD (Asp-Glu-Ala-Asp) box helicase 3b, Eukaryotic translation initiation factor 3 subunit J (eIF3j) (Eukaryotic tra…
	GO:0001731~formation of translation preinitiation complex	12	0.00612627	F1QYM4, F1R183, E7F475, F1QGW6, F8W3K1, F1Q774, Q6DH65, X1WET9, Q6DRC4, Q6TH15, Q7ZV55, Q6PCR7	eif4h, eif4bb, , eif2s3, eif3ja, eif3jb EIF3J EIF3S1, denr zgc:92629, eif3ba EIF3B EIF3S9, eif3g eif3s4, eif3d eif3s7 si:dkey-165I8.6, eif3i eif3s2, eif3a eif3s10	Eukaryotic translation initiation factor 4h, Eukaryotic translation initiation factor 4Bb, , Eukaryotic translation initiation factor 2 subunit 3 (Eukaryotic translation initiation factor 2 subunit gamma) (eIF-2-gamma), Eukaryotic translation initiation factor 3 subunit J-A (Fragment), Eukaryotic translation initiation factor 3 subunit J (eIF3j) (Eukaryotic translation initiation factor 3 subunit…
	GO:0033290~eukaryotic 48S preinitiation complex	10	0.0229044	E7F475, Q9I9E9, F8W3K1, F1Q774, Q7ZWD3, X1WET9, Q6DRC4, Q6TH15, Q7ZV55, Q6PCR7	, eif2s1b eif2s1, eif3ja, eif3jb EIF3J EIF3S1, eif2s1a eif2s1l, eif3ba EIF3B EIF3S9, eif3g eif3s4, eif3d eif3s7 si:dkey-165I8.6, eif3i eif3s2, eif3a eif3s10	, Eukaryotic translation initiation factor 2, subunit 1 alpha (Eukaryotic translation initiation factor 2, subunit 1 alpha b) (eIF2 alpha subunit), Eukaryotic translation initiation factor 3 subunit J-A (Fragment), Eukaryotic translation initiation factor 3 subunit J (eIF3j) (Eukaryotic translation initiation factor 3 subunit 1) (eIF-3-alpha) (eIF3 p35), Eif2s1l protein (Eukaryotic translation in…
	GO:0070993~translation preinitiation complex	10	0.0229044	E7F475, Q9I9E9, F8W3K1, F1Q774, Q7ZWD3, X1WET9, Q6DRC4, Q6TH15, Q7ZV55, Q6PCR7	, eif2s1b eif2s1, eif3ja, eif3jb EIF3J EIF3S1, eif2s1a eif2s1l, eif3ba EIF3B EIF3S9, eif3g eif3s4, eif3d eif3s7 si:dkey-165I8.6, eif3i eif3s2, eif3a eif3s10	, Eukaryotic translation initiation factor 2, subunit 1 alpha (Eukaryotic translation initiation factor 2, subunit 1 alpha b) (eIF2 alpha subunit), Eukaryotic translation initiation factor 3 subunit J-A (Fragment), Eukaryotic translation initiation factor 3 subunit J (eIF3j) (Eukaryotic translation initiation factor 3 subunit 1) (eIF-3-alpha) (eIF3 p35), Eif2s1l protein (Eukaryotic translation in…
	GO:0005852~eukaryotic translation initiation factor 3 complex	10	0.0229044	R4GEX4, E7F475, Q6TNW3, F8W3K1, F1Q774, X1WET9, Q6DRC4, Q6TH15, Q7ZV55, Q6PCR7	eif3f, , abce1 ABCE1, eif3ja, eif3jb EIF3J EIF3S1, eif3ba EIF3B EIF3S9, eif3g eif3s4, eif3d eif3s7 si:dkey-165I8.6, eif3i eif3s2, eif3a eif3s10	Eukaryotic translation initiation factor 3, subunit F (Fragment), , ATP-binding cassette, sub-family E (OABP), member 1, Eukaryotic translation initiation factor 3 subunit J-A (Fragment), Eukaryotic translation initiation factor 3 subunit J (eIF3j) (Eukaryotic translation initiation factor 3 subunit 1) (eIF-3-alpha) (eIF3 p35), Eukaryotic translation initiation factor 3 subunit B (eIF3b) (Eukaryo…
	dre03013:RNA transport	33	0.0361219	Q4V9N9, R4GEX4, F1QGW6, F1Q774, Q5RFW3, Q7ZTY5, E9QGM4, X1WET9, Q6DRC4, E7F475, F1QX94, Q802C9, Q5RI09, F1RCY6, Q6TH15, A9JT06, B0R026, F1QB54, A0A0R4IVZ0, F1R183, B8JL46, F8W3K1, Q7ZWA9, Q6PBU4, F1Q9D1, F1R0E4, Q5D018, Q08BV5, Q6PCR7, Q9I9E9, F1Q8P7, Q6P0U9, Q7ZV55	eif1axb zgc:110087, eif3f, eif2s3, eif3jb EIF3J EIF3S1, nup43, eif2b3, nup98, eif3ba EIF3B EIF3S9, eif3g eif3s4, , eif4g3b eif4g3, eif4a1a, tprb, upf1, eif3d eif3s7 si:dkey-165I8.6, eif4e1c zgc:110154, prmt5 zC14A17.2-001, pabpc1a, nup153, eif4bb, eif4g1a, eif3ja, eif5, eif4e2rs1 eIF4E2B zgc:73242, alyref, nup50, rbm8a rbm8 zgc:110525, rangap1a zgc:154097, eif3a eif3s10, eif2s1b eif2s1, eif2s2, n…	Eukaryotic translation initiation factor 1A X-linked b (Zgc:110087) (Zgc:110087 protein), Eukaryotic translation initiation factor 3, subunit F (Fragment), Eukaryotic translation initiation factor 2 subunit 3 (Eukaryotic translation initiation factor 2 subunit gamma) (eIF-2-gamma), Eukaryotic translation initiation factor 3 subunit J (eIF3j) (Eukaryotic translation initiation factor 3 subunit 1) …
Cluster 4 (E.-Score=4.15)	GO:0006418~tRNA aminoacylation for protein translation	15	0.000291534	F1QP23, F1Q820, F1QSY7, Q7T3F9, A0A0R4IC11, F1QFN3, B0UYD6, E9QI36, B0V1K1, A0A0R4I9C1, E7FDV9, Q1JPX3, F1QUV7, F1QVW1, Q1LVL2	eprs, farsb, iars, mrpl39, kars, larsb, qars, hars, aimp1, yars, cars, farsa farsla zgc:136506 zgc:158185, gars, mars, aars AARS	Glutamyl-prolyl-tRNA synthetase, Phenylalanyl-tRNA synthetase subunit beta, Isoleucyl-tRNA synthetase, Mitochondrial ribosomal protein L39 (Mrpl39 protein), Lysine--tRNA ligase (EC 6.1.1.6) (Lysyl-tRNA synthetase), Leucyl-tRNA synthetase b, Glutaminyl-tRNA synthetase, Histidyl-tRNA synthetase, Aminoacyl tRNA synthetase complex-interacting multifunctional protein 1, Tyrosine--tRNA ligase (EC 6.1.1…
	GO:0043039~tRNA aminoacylation	15	0.000981467	F1QP23, F1Q820, F1QSY7, Q7T3F9, A0A0R4IC11, F1QFN3, B0UYD6, E9QI36, B0V1K1, A0A0R4I9C1, E7FDV9, Q1JPX3, F1QUV7, F1QVW1, Q1LVL2	eprs, farsb, iars, mrpl39, kars, larsb, qars, hars, aimp1, yars, cars, farsa farsla zgc:136506 zgc:158185, gars, mars, aars AARS	Glutamyl-prolyl-tRNA synthetase, Phenylalanyl-tRNA synthetase subunit beta, Isoleucyl-tRNA synthetase, Mitochondrial ribosomal protein L39 (Mrpl39 protein), Lysine--tRNA ligase (EC 6.1.1.6) (Lysyl-tRNA synthetase), Leucyl-tRNA synthetase b, Glutaminyl-tRNA synthetase, Histidyl-tRNA synthetase, Aminoacyl tRNA synthetase complex-interacting multifunctional protein 1, Tyrosine--tRNA ligase (EC 6.1.1…
	GO:0043038~amino acid activation	15	0.000981467	F1QP23, F1Q820, F1QSY7, Q7T3F9, A0A0R4IC11, F1QFN3, B0UYD6, E9QI36, B0V1K1, A0A0R4I9C1, E7FDV9, Q1JPX3, F1QUV7, F1QVW1, Q1LVL2	eprs, farsb, iars, mrpl39, kars, larsb, qars, hars, aimp1, yars, cars, farsa farsla zgc:136506 zgc:158185, gars, mars, aars AARS	Glutamyl-prolyl-tRNA synthetase, Phenylalanyl-tRNA synthetase subunit beta, Isoleucyl-tRNA synthetase, Mitochondrial ribosomal protein L39 (Mrpl39 protein), Lysine--tRNA ligase (EC 6.1.1.6) (Lysyl-tRNA synthetase), Leucyl-tRNA synthetase b, Glutaminyl-tRNA synthetase, Histidyl-tRNA synthetase, Aminoacyl tRNA synthetase complex-interacting multifunctional protein 1, Tyrosine--tRNA ligase (EC 6.1.1…
	GO:0004812~aminoacyl-tRNA ligase activity	14	0.00143945	F1QP23, F1Q820, F1QSY7, Q7T3F9, A0A0R4IC11, F1QFN3, B0UYD6, E9QI36, A0A0R4I9C1, E7FDV9, Q1JPX3, F1QUV7, F1QVW1, Q1LVL2	eprs, farsb, iars, mrpl39, kars, larsb, qars, hars, yars, cars, farsa farsla zgc:136506 zgc:158185, gars, mars, aars AARS	Glutamyl-prolyl-tRNA synthetase, Phenylalanyl-tRNA synthetase subunit beta, Isoleucyl-tRNA synthetase, Mitochondrial ribosomal protein L39 (Mrpl39 protein), Lysine--tRNA ligase (EC 6.1.1.6) (Lysyl-tRNA synthetase), Leucyl-tRNA synthetase b, Glutaminyl-tRNA synthetase, Histidyl-tRNA synthetase, Tyrosine--tRNA ligase (EC 6.1.1.1) (Tyrosyl-tRNA synthetase), Cysteinyl-tRNA synthetase, Phenylalanine--…
	GO:0016876~ligase activity, forming aminoacyl-tRNA and related compounds	14	0.00233847	F1QP23, F1Q820, F1QSY7, Q7T3F9, A0A0R4IC11, F1QFN3, B0UYD6, E9QI36, A0A0R4I9C1, E7FDV9, Q1JPX3, F1QUV7, F1QVW1, Q1LVL2	eprs, farsb, iars, mrpl39, kars, larsb, qars, hars, yars, cars, farsa farsla zgc:136506 zgc:158185, gars, mars, aars AARS	Glutamyl-prolyl-tRNA synthetase, Phenylalanyl-tRNA synthetase subunit beta, Isoleucyl-tRNA synthetase, Mitochondrial ribosomal protein L39 (Mrpl39 protein), Lysine--tRNA ligase (EC 6.1.1.6) (Lysyl-tRNA synthetase), Leucyl-tRNA synthetase b, Glutaminyl-tRNA synthetase, Histidyl-tRNA synthetase, Tyrosine--tRNA ligase (EC 6.1.1.1) (Tyrosyl-tRNA synthetase), Cysteinyl-tRNA synthetase, Phenylalanine--…
	GO:0016875~ligase activity, forming carbon-oxygen bonds	14	0.00233847	F1QP23, F1Q820, F1QSY7, Q7T3F9, A0A0R4IC11, F1QFN3, B0UYD6, E9QI36, A0A0R4I9C1, E7FDV9, Q1JPX3, F1QUV7, F1QVW1, Q1LVL2	eprs, farsb, iars, mrpl39, kars, larsb, qars, hars, yars, cars, farsa farsla zgc:136506 zgc:158185, gars, mars, aars AARS	Glutamyl-prolyl-tRNA synthetase, Phenylalanyl-tRNA synthetase subunit beta, Isoleucyl-tRNA synthetase, Mitochondrial ribosomal protein L39 (Mrpl39 protein), Lysine--tRNA ligase (EC 6.1.1.6) (Lysyl-tRNA synthetase), Leucyl-tRNA synthetase b, Glutaminyl-tRNA synthetase, Histidyl-tRNA synthetase, Tyrosine--tRNA ligase (EC 6.1.1.1) (Tyrosyl-tRNA synthetase), Cysteinyl-tRNA synthetase, Phenylalanine--…
	dre00970:Aminoacyl-tRNA biosynthesis	13	0.00150805	F1QP23, F1Q820, F1QSY7, A0A0R4IC11, F1QFN3, B0UYD6, E9QI36, A0A0R4I9C1, E7FDV9, F1QUV7, Q1JPX3, F1QVW1, Q1LVL2	eprs, farsb, iars, kars, larsb, qars, hars, yars, cars, gars, farsa farsla zgc:136506 zgc:158185, mars, aars AARS	Glutamyl-prolyl-tRNA synthetase, Phenylalanyl-tRNA synthetase subunit beta, Isoleucyl-tRNA synthetase, Lysine--tRNA ligase (EC 6.1.1.6) (Lysyl-tRNA synthetase), Leucyl-tRNA synthetase b, Glutaminyl-tRNA synthetase, Histidyl-tRNA synthetase, Tyrosine--tRNA ligase (EC 6.1.1.1) (Tyrosyl-tRNA synthetase), Cysteinyl-tRNA synthetase, Glycyl-tRNA synthetase, Phenylalanine--tRNA ligase alpha subunit (EC …
Cluster 5 (E.-Score=3.36)	dre03030:DNA replication	17	2.31554e-05	Q6DRK4, Q5RIC5, B0R0V1, A0A0R4IF39, F1R0T0, Q504I6, Q6TNU4, B0S687, Q9PTP1, A0A0R4IAU3, Q6NZV2, F1QK71, A7MCR5, A0A0R4IF65, Q6NY74, F1R5P3, Q6PBL4	rfc5, mcm3, pold2, mcm7 MCM7, rfc2, rpa2, fen1, pola2, pcna, rfc4, mcm4, mcm5, rfc3, mcm2, rpa1 wu:fi14b08, mcm6, pole3 zgc:73351	Replication factor C (activator 1) 5 (Replication factor C subunit RFC5), DNA helicase (EC 3.6.4.12), Polymerase (DNA directed), delta 2, regulatory subunit, DNA replication licensing factor MCM7 (EC 3.6.4.12), Replication factor C (activator 1) 2, Replication protein A2 (Rpa2 protein), Flap endonuclease 1 (FEN-1) (EC 3.1.-.-) (Flap structure-specific endonuclease 1), DNA polymerase alpha subunit…
	GO:0006260~DNA replication	21	0.00539793	Q6DRK4, Q5RIC5, B0R0V1, A0A0R4IF39, B0R194, F1R0T0, Q504I6, Q803A6, Q6TNU4, Q1LXD4, B0S687, Q9PTP1, A0A0R4IAU3, Q6NZV2, F1QK71, A7MCR5, A0A0R4IF65, Q6NY74, A0A0R4ITF1, F1R5P3, P79733	rfc5, mcm3, pold2, mcm7 MCM7, polb, rfc2, rpa2, mcmbp si:dkey-192p21.2, fen1, rbbp4 rbb4 rbb4-2 CH211-210B19.2-001-2, pola2, pcna, rfc4, mcm4, mcm5, rfc3, mcm2, rpa1 wu:fi14b08, , mcm6, rrm2 r2	Replication factor C (activator 1) 5 (Replication factor C subunit RFC5), DNA helicase (EC 3.6.4.12), Polymerase (DNA directed), delta 2, regulatory subunit, DNA replication licensing factor MCM7 (EC 3.6.4.12), DNA polymerase beta, Replication factor C (activator 1) 2, Replication protein A2 (Rpa2 protein), Mini-chromosome maintenance complex-binding protein (MCM-BP) (MCM-binding protein), Flap e…
	GO:0006261~DNA-dependent DNA replication	15	0.0132863	Q6DRK4, Q5RIC5, A0A0R4IF39, F1R0T0, Q803A6, Q6TNU4, B0S687, Q9PTP1, A0A0R4IAU3, Q6NZV2, F1QK71, A7MCR5, A0A0R4IF65, A0A0R4ITF1, F1R5P3	rfc5, mcm3, mcm7 MCM7, rfc2, mcmbp si:dkey-192p21.2, fen1, pola2, pcna, rfc4, mcm4, mcm5, rfc3, mcm2, , mcm6	Replication factor C (activator 1) 5 (Replication factor C subunit RFC5), DNA helicase (EC 3.6.4.12), DNA replication licensing factor MCM7 (EC 3.6.4.12), Replication factor C (activator 1) 2, Mini-chromosome maintenance complex-binding protein (MCM-BP) (MCM-binding protein), Flap endonuclease 1 (FEN-1) (EC 3.1.-.-) (Flap structure-specific endonuclease 1), DNA polymerase alpha subunit B, Prolife…
	GO:0042555~MCM complex	7	0.00871573	Q6NZV2, F1QK71, Q5RIC5, A0A0R4IF39, A0A0R4IF65, Q803A6, F1R5P3	mcm4, mcm5, mcm3, mcm7 MCM7, mcm2, mcmbp si:dkey-192p21.2, mcm6	DNA helicase (EC 3.6.4.12), DNA helicase (EC 3.6.4.12), DNA helicase (EC 3.6.4.12), DNA replication licensing factor MCM7 (EC 3.6.4.12), DNA helicase (EC 3.6.4.12), Mini-chromosome maintenance complex-binding protein (MCM-BP) (MCM-binding protein), DNA helicase (EC 3.6.4.12)
	dre03430:Mismatch repair	9	0.0159565	Q9PTP1, A0A0R4IAU3, Q6DRK4, B0R0V1, A7MCR5, F1R0T0, Q6NY74, F1QEP5, Q504I6	pcna, rfc4, rfc5, pold2, rfc3, rfc2, rpa1 wu:fi14b08, msh2, rpa2	Proliferating cell nuclear antigen (PCNA), Replication factor C (activator 1) 4, Replication factor C (activator 1) 5 (Replication factor C subunit RFC5), Polymerase (DNA directed), delta 2, regulatory subunit, replication factor C (Activator 1) 3, Replication factor C (activator 1) 2, Replication protein A 70 kDa DNA-binding subunit (RP-A p70) (Replication factor A protein 1) (RF-A protein 1), D…
Cluster 6 (E.-Score=3.32)	GO:0022613~ribonucleoprotein complex biogenesis	55	0.00126981	Q7ZUI0, F1QGW6, F1Q774, Q5BJJ2, F1R1V6, Q6DRE5, Q6PBZ1, F1QU59, B8JLQ3, Q6TH15, Q6P5K3, F8W3K1, F1QA42, Q7ZTZ4, Q803F6, Q6PBW3, Q6Q417, Q642J7, F1QTS9, F1QYM4, A0A0R4IZA4, Q5BJA1, Q6NX08, Q6P0C5, Q6DH65, X1WET9, Q6DRC4, A0A0R4J8E6, Q90X41, Q6DRD0, P62247, Q6TNW3, E7F475, F1RAE2, F1Q685, Q7SXA1, Q7SX91, Q6IQT8, F1QP17, Q6P6X6, Q6DHL6, A2BGW6, F1QTJ2, F1R183, F1QMG1, Q6PCR7, Q567N5, F1QGI3, Q6PFJ0,…	rpl5a, eif2s3, eif3jb EIF3J EIF3S1, rpl3, krr1, nop56 nol5a, rpl7a DKEY-226M8.3-001, znf622, ncl, eif3d eif3s7 si:dkey-165I8.6, rplp0, eif3ja, atxn2l, fbl, rpsa lamr1, rps14, rpl7, rps24, mrto4, eif4h, , zgc:114188, wdr12, rpf2 bxdc1, denr zgc:92629, eif3ba EIF3B EIF3S9, eif3g eif3s4, prpf8, sf3a1 dZ150F13.2-001, ebna1bp2 ebna1bp2l, rps8, abce1 ABCE1, , gar1 nola1, mrpl11, rpl26 atp6v0e1, rrs1, r…	Ribosomal protein L5a, Eukaryotic translation initiation factor 2 subunit 3 (Eukaryotic translation initiation factor 2 subunit gamma) (eIF-2-gamma), Eukaryotic translation initiation factor 3 subunit J (eIF3j) (Eukaryotic translation initiation factor 3 subunit 1) (eIF-3-alpha) (eIF3 p35), Ribosomal protein L3 (Rpl3 protein), KRR1, small subunit (SSU) processome component, homolog (yeast) (Fragm…
	GO:0034660~ncRNA metabolic process	47	0.00227393	Q6NX08, Q6P0C5, X1WER2, F1Q820, F1QSY7, Q7T3F9, A0A0R4IC11, A0A0R4IM33, F1R1V6, B0UYD6, Q6DRD0, Q6DRE5, P62247, B0V1K1, B8XY56, A0A0R4I9C1, Q6PBZ1, F1RAE2, Q7SX91, B8JLQ3, Q1JPX3, F1QP17, F1QUV7, Q6DHL6, Q1LVL2, Q6P6X6, A5PMI3, F1QP23, A2BGW6, F1QMG1, Q7ZTZ4, Q803F6, Q6TEL1, Q7ZUH1, F1QFN3, Q6PBW3, Q6Q417, F1QWW1, F1RB48, Q6PFJ0, Q642J7, F1QTS9, E9QI36, E7FDV9, F1QDL2, F1QVW1, A0A0R4IZA4	wdr12, rpf2 bxdc1, uba5, farsb, iars, mrpl39, kars, srrt, krr1, qars, ebna1bp2 ebna1bp2l, nop56 nol5a, rps8, aimp1, rnaset2 dre2 zgc:113369, yars, rpl7a DKEY-226M8.3-001, gar1 nola1, rrs1, ncl, farsa farsla zgc:136506 zgc:158185, mrps9, gars, rps6 zgc:92237, aars AARS, nop58, nsun2, eprs, utp11l, mrpl1 si:dkey-58f10.1, fbl, rpsa lamr1, rad21a RAD21 rad21, rtraf zgc:56576, larsb, rps14, rpl7, pus1…	Ribosome biogenesis protein wdr12 (WD repeat-containing protein 12), Brix domain containing 1 (Ribosome production factor 2 homolog), Ubiquitin-like modifier-activating enzyme 5 (Ubiquitin-activating enzyme 5), Phenylalanyl-tRNA synthetase subunit beta, Isoleucyl-tRNA synthetase, Mitochondrial ribosomal protein L39 (Mrpl39 protein), Lysine--tRNA ligase (EC 6.1.1.6) (Lysyl-tRNA synthetase), Serrat…
	GO:0042254~ribosome biogenesis	38	0.0293178	Q6NX08, Q6P0C5, Q7ZUI0, Q5BJJ2, F1R1V6, Q6DRD0, Q6DRE5, Q6TNW3, P62247, F1RAE2, Q6PBZ1, F1QU59, F1Q685, Q7SXA1, Q7SX91, B8JLQ3, F1QP17, Q6DHL6, Q6P6X6, A2BGW6, Q6P5K3, F1QMG1, Q7ZTZ4, Q803F6, Q567N5, F1QGI3, Q6PBW3, Q6Q417, Q6PFJ0, Q642J7, F1QTS9, A0A0R4IMM2, Q8JGS9, F1QDL2, A0A0R4IBJ2, Q7ZV96, A0A0R4IZA4, Q5BJA1	wdr12, rpf2 bxdc1, rpl5a, rpl3, krr1, ebna1bp2 ebna1bp2l, nop56 nol5a, abce1 ABCE1, rps8, gar1 nola1, rpl7a DKEY-226M8.3-001, znf622, mrpl11, rpl26 atp6v0e1, rrs1, ncl, mrps9, rps6 zgc:92237, nop58, utp11l, rplp0, mrpl1 si:dkey-58f10.1, fbl, rpsa lamr1, rpl6, rpl23a, rps14, rpl7, rpl7l1, rps24, mrto4, mrps7, rps18 ke3, nsa2, bxdc2, rpl10 QM, , zgc:114188	Ribosome biogenesis protein wdr12 (WD repeat-containing protein 12), Brix domain containing 1 (Ribosome production factor 2 homolog), Ribosomal protein L5a, Ribosomal protein L3 (Rpl3 protein), KRR1, small subunit (SSU) processome component, homolog (yeast) (Fragment), EBNA1 binding protein 2-like (EBNA1-binding protein 2), NOP56 (NOP56 ribonucleoprotein homolog), ATP-binding cassette, sub-family…
	GO:0006396~RNA processing	67	0.0324724	Q6NWC6, F6NV62, F1QUB8, A0A0R4IV43, F1Q5Q7, A0A0R4IM33, F1R1V6, F8W4V6, Q6DRE5, Q6PBZ1, F1Q949, B0S6Z1, B8JLQ3, A0A0R4IEM8, F1Q5L6, Q1LVL2, Q802Z5, F1RCY7, Q7ZTZ4, Q5D018, Q803F6, Q6P022, Q6PBW3, Q6Q417, F1QWW1, F1RB48, A0A0R4IBT0, Q642J7, F1QTS9, Q9IBD0, A0A0R4IZA4, F1QWP0, Q6NX08, Q6P0C5, X1WER2, A0A0R4ILH7, A1A605, Q1LVE8, A0A0R4J8E6, Q90X41, Q6DRD0, P62247, Q7ZW09, F1RAE2, Q7SX91, F1QP17, Q6P…	cpsf6, qkia qk, htatsf1, rbfox1, exosc10, srrt, krr1, grsf1, nop56 nol5a, rpl7a DKEY-226M8.3-001, cpsf4, dhx9 si:ch211-194i4.1, ncl, srsf1a, ddx5, aars AARS, nono, rbm15, fbl, rbm8a rbm8 zgc:110525, rpsa lamr1, u2af2b, rps14, rpl7, pus1, mrpl44, sf1, rps24, mrto4, celf1 brul cugbp1, , cstf2, wdr12, rpf2 bxdc1, uba5, sf3a3, ybx1, sf3b3 zgc:55440, prpf8, sf3a1 dZ150F13.2-001, ebna1bp2 ebna1bp2l, rp…	Cleavage and polyadenylation specificity factor subunit 6, Protein quaking-A, HIV-1 Tat-specific factor 1, RNA binding protein fox-1 homolog, Exosome component 10, Serrate RNA effector molecule homolog, KRR1, small subunit (SSU) processome component, homolog (yeast) (Fragment), G-rich RNA sequence-binding factor 1, NOP56 (NOP56 ribonucleoprotein homolog), Ribosomal protein L7a, Cleavage and polya…
Cluster 7 (E.-Score=3.25)	GO:0042273~ribosomal large subunit biogenesis	19	0.0125138	Q6NX08, Q6P0C5, Q7ZUI0, F1QMG1, Q5BJJ2, Q567N5, F1QGI3, Q6Q417, Q6DRD0, Q6PFJ0, F1QTS9, Q6PBZ1, F1QU59, F1Q685, Q7SXA1, F1QDL2, Q7SX91, A0A0R4IBJ2, Q7ZV96	wdr12, rpf2 bxdc1, rpl5a, mrpl1 si:dkey-58f10.1, rpl3, rpl6, rpl23a, rpl7, ebna1bp2 ebna1bp2l, rpl7l1, mrto4, rpl7a DKEY-226M8.3-001, znf622, mrpl11, rpl26 atp6v0e1, nsa2, rrs1, bxdc2, rpl10 QM	Ribosome biogenesis protein wdr12 (WD repeat-containing protein 12), Brix domain containing 1 (Ribosome production factor 2 homolog), Ribosomal protein L5a, Mitochondrial ribosomal protein L1 (Fragment), Ribosomal protein L3 (Rpl3 protein), Ribosomal protein L6 (Rpl6 protein), Ribosomal protein L23a, Ribosomal protein L7, EBNA1 binding protein 2-like (EBNA1-binding protein 2), Ribosomal protein L…
	GO:0042254~ribosome biogenesis	38	0.0293178	Q6NX08, Q6P0C5, Q7ZUI0, Q5BJJ2, F1R1V6, Q6DRD0, Q6DRE5, Q6TNW3, P62247, F1RAE2, Q6PBZ1, F1QU59, F1Q685, Q7SXA1, Q7SX91, B8JLQ3, F1QP17, Q6DHL6, Q6P6X6, A2BGW6, Q6P5K3, F1QMG1, Q7ZTZ4, Q803F6, Q567N5, F1QGI3, Q6PBW3, Q6Q417, Q6PFJ0, Q642J7, F1QTS9, A0A0R4IMM2, Q8JGS9, F1QDL2, A0A0R4IBJ2, Q7ZV96, A0A0R4IZA4, Q5BJA1	wdr12, rpf2 bxdc1, rpl5a, rpl3, krr1, ebna1bp2 ebna1bp2l, nop56 nol5a, abce1 ABCE1, rps8, gar1 nola1, rpl7a DKEY-226M8.3-001, znf622, mrpl11, rpl26 atp6v0e1, rrs1, ncl, mrps9, rps6 zgc:92237, nop58, utp11l, rplp0, mrpl1 si:dkey-58f10.1, fbl, rpsa lamr1, rpl6, rpl23a, rps14, rpl7, rpl7l1, rps24, mrto4, mrps7, rps18 ke3, nsa2, bxdc2, rpl10 QM, , zgc:114188	Ribosome biogenesis protein wdr12 (WD repeat-containing protein 12), Brix domain containing 1 (Ribosome production factor 2 homolog), Ribosomal protein L5a, Ribosomal protein L3 (Rpl3 protein), KRR1, small subunit (SSU) processome component, homolog (yeast) (Fragment), EBNA1 binding protein 2-like (EBNA1-binding protein 2), NOP56 (NOP56 ribonucleoprotein homolog), ATP-binding cassette, sub-family…
Cluster 8 (E.-Score=3.09)	GO:0022613~ribonucleoprotein complex biogenesis	55	0.00126981	Q7ZUI0, F1QGW6, F1Q774, Q5BJJ2, F1R1V6, Q6DRE5, Q6PBZ1, F1QU59, B8JLQ3, Q6TH15, Q6P5K3, F8W3K1, F1QA42, Q7ZTZ4, Q803F6, Q6PBW3, Q6Q417, Q642J7, F1QTS9, F1QYM4, A0A0R4IZA4, Q5BJA1, Q6NX08, Q6P0C5, Q6DH65, X1WET9, Q6DRC4, A0A0R4J8E6, Q90X41, Q6DRD0, P62247, Q6TNW3, E7F475, F1RAE2, F1Q685, Q7SXA1, Q7SX91, Q6IQT8, F1QP17, Q6P6X6, Q6DHL6, A2BGW6, F1QTJ2, F1R183, F1QMG1, Q6PCR7, Q567N5, F1QGI3, Q6PFJ0,…	rpl5a, eif2s3, eif3jb EIF3J EIF3S1, rpl3, krr1, nop56 nol5a, rpl7a DKEY-226M8.3-001, znf622, ncl, eif3d eif3s7 si:dkey-165I8.6, rplp0, eif3ja, atxn2l, fbl, rpsa lamr1, rps14, rpl7, rps24, mrto4, eif4h, , zgc:114188, wdr12, rpf2 bxdc1, denr zgc:92629, eif3ba EIF3B EIF3S9, eif3g eif3s4, prpf8, sf3a1 dZ150F13.2-001, ebna1bp2 ebna1bp2l, rps8, abce1 ABCE1, , gar1 nola1, mrpl11, rpl26 atp6v0e1, rrs1, r…	Ribosomal protein L5a, Eukaryotic translation initiation factor 2 subunit 3 (Eukaryotic translation initiation factor 2 subunit gamma) (eIF-2-gamma), Eukaryotic translation initiation factor 3 subunit J (eIF3j) (Eukaryotic translation initiation factor 3 subunit 1) (eIF-3-alpha) (eIF3 p35), Ribosomal protein L3 (Rpl3 protein), KRR1, small subunit (SSU) processome component, homolog (yeast) (Fragm…
	GO:0022618~ribonucleoprotein complex assembly	30	0.0199329	Q7ZUI0, Q6P0C5, F1QGW6, F1Q774, Q5BJJ2, Q6DH65, X1WET9, Q6DRC4, A0A0R4J8E6, Q90X41, E7F475, F1Q685, Q6TH15, Q6IQT8, F1QTJ2, F1R183, F8W3K1, F1QA42, Q803F6, Q6PCR7, Q567N5, Q6PBW3, F1QGI3, F1QTS9, F1QYM4, A0A0R4IMM2, A0A0R4IBJ2, Q7ZV96, Q7ZV55, Q5BJA1	rpl5a, rpf2 bxdc1, eif2s3, eif3jb EIF3J EIF3S1, rpl3, denr zgc:92629, eif3ba EIF3B EIF3S9, eif3g eif3s4, prpf8, sf3a1 dZ150F13.2-001, , mrpl11, eif3d eif3s7 si:dkey-165I8.6, ruvbl1, txnl4a, eif4bb, eif3ja, atxn2l, rpsa lamr1, eif3a eif3s10, rpl6, rps14, rpl23a, mrto4, eif4h, mrps7, bxdc2, rpl10 QM, eif3i eif3s2, zgc:114188	Ribosomal protein L5a, Brix domain containing 1 (Ribosome production factor 2 homolog), Eukaryotic translation initiation factor 2 subunit 3 (Eukaryotic translation initiation factor 2 subunit gamma) (eIF-2-gamma), Eukaryotic translation initiation factor 3 subunit J (eIF3j) (Eukaryotic translation initiation factor 3 subunit 1) (eIF-3-alpha) (eIF3 p35), Ribosomal protein L3 (Rpl3 protein), Densi…
Cluster 9 (E.-Score=2.95)	GO:0005615~extracellular space	47	0.000138158	Q6PH75, B0UXN0, B8A5L6, X1WC44, A0A0R4IKF0, A5PMP6, Q1RLX2, A0A0R4IN38, O42364, F1RDQ9, O42363, F8W298, F1R7F7, A5PF61, F1Q8A0, Q6PVV8, F6P711, A0A0R4IK18, Q6DGD8, Q5U3E2, Q7ZVG7, A0A0R4IY13, E7F897, F6NTZ9, E7FE90, X1WBT0, Q1LUZ9, B8JKW4, F1Q9N0, B8JL43, Q6NYE1, F1RAP6, F1QDQ5, F1R1P9, A0A0R4IBQ0, F1R2A5, F1QV29, A0A0R4ITN2, Q5SPJ4, Q5SPJ1, B0V2R7, E7FCV2, Q1LYJ7, Q8JH29, F1QX13, A5PF59, A8WFU6	ctsba CTSB ctsb, qsox1 si:dkey-39n1.2, fga, si:ch211-212c13.8, apoa1b, c3b.1 c3b.2, timp2a timp2, , apoeb apoe, ctsz, apoa1 apoa zgc:103718, zgc:174259, serpinh1b hsp47, leg1a zgc:172246, ctsk, sparc, cpz, ctsc, rnpep, cetp, fgg, si:ch1073-416d2.3, cpb2, a2ml, fetub, si:dkey-105h12.2, ces3, c3a.1 si:dkey-76b14.4, apom, tfa, fgb, serpinf2b, manf, thbs4b, , , c3a.2, gc, serpina1, serpina1l, serping…	Cathepsin B (Cathepsin B, a) (Cathepsin Ba) (Ctsba), Sulfhydryl oxidase (EC 1.8.3.2), Fibrinogen alpha chain, Si:ch211-212c13.8 (Fragment), Apolipoprotein A-Ib, Complement component c3b, tandem duplicate 1, TIMP metallopeptidase inhibitor 2a (Timp2 protein) (Tissue inhibitor of metalloproteinase 2), , Apolipoprotein Eb (Apo-Eb), Cathepsin Z, Apolipoprotein A-I (Apo-AI) (ApoA-I) (Apolipoprotein A1…
	GO:0005576~extracellular region	72	0.0021936	E7FG71, X1WC44, B0S602, Q6P5J2, A0A0R4IKF0, A5PMP6, Q1RLX2, A0A0R4IN38, O42364, A0A0R4ILN6, F1Q6K5, O42363, F1R7F7, F1QW52, B8XY56, Q6PVV8, F6P711, Q5U3E2, A2CEW3, Q2L6K8, E7F897, F6NTZ9, F1QJL0, F1QKL1, Q1LUZ9, B8JKW4, F1Q9N0, A9JRB3, B8JL43, F1QDQ5, F1R1P9, A0A0R4IBQ0, A0A0R4ITN2, A0A0G2KQ62, Q7SXF6, B0V2R7, F1R886, Q7ZYY4, F1QCU8, E7FCV2, F1QX13, Q8JH29, A5PF59, Q6PHG2, A8WFU6, B8A5L6, B0UXN0,…	fbn2b, si:ch211-212c13.8, fn1a fn1, c8g, apoa1b, c3b.1 c3b.2, timp2a timp2, , apoeb apoe, fbln1, lgals3bpb, apoa1 apoa zgc:103718, serpinh1b hsp47, habp2, rnaset2 dre2 zgc:113369, sparc, cpz, cetp, fn1b, cnpy4, cpb2, a2ml, chia.6, thbs3a, ces3, c3a.1 si:dkey-76b14.4, apom, htra1b zgc:172061, tfa, manf, thbs4b, , gc, fbn2b, creld2 zgc:66383, serping1 si:dkeyp-110g5.2, cfb, fam3c si:dkey-159a18.2, …	Fibrillin 2b (Fragment), Si:ch211-212c13.8 (Fragment), Fibronectin 1a, Complement component 8, gamma polypeptide, Apolipoprotein A-Ib, Complement component c3b, tandem duplicate 1, TIMP metallopeptidase inhibitor 2a (Timp2 protein) (Tissue inhibitor of metalloproteinase 2), , Apolipoprotein Eb (Apo-Eb), Fibulin-1, Galectin-3-binding protein B, Apolipoprotein A-I (Apo-AI) (ApoA-I) (Apolipoprotein …
	GO:0044421~extracellular region part	51	0.0130644	E7FG71, X1WC44, B0S602, A0A0R4IKF0, A5PMP6, Q1RLX2, A0A0R4IN38, O42364, A0A0R4ILN6, F1Q6K5, O42363, F1R7F7, Q6PVV8, F6P711, Q5U3E2, E7F897, F6NTZ9, B8JKW4, Q1LUZ9, F1Q9N0, B8JL43, F1QDQ5, F1R1P9, A0A0R4IBQ0, A0A0G2KQ62, A0A0R4ITN2, B0V2R7, E7FCV2, F1QX13, Q8JH29, A8WFU6, A5PF59, Q6PH75, B8A5L6, B0UXN0, F1RDQ9, F8W298, F1Q8A0, A5PF61, A0A0R4IK18, Q6DGD8, Q7ZVG7, A0A0R4IY13, E7FE90, X1WBT0, Q6NYE1,…	fbn2b, si:ch211-212c13.8, fn1a fn1, apoa1b, c3b.1 c3b.2, timp2a timp2, , apoeb apoe, fbln1, lgals3bpb, apoa1 apoa zgc:103718, serpinh1b hsp47, sparc, cpz, cetp, cpb2, a2ml, c3a.1 si:dkey-76b14.4, ces3, apom, tfa, manf, thbs4b, , fbn2b, gc, serping1 si:dkeyp-110g5.2, c5, c3a.3 c3c, agt, serpinh1a zgc:171630, leg1.2, ctsba CTSB ctsb, fga, qsox1 si:dkey-39n1.2, ctsz, zgc:174259, ctsk, leg1a zgc:1722…	Fibrillin 2b (Fragment), Si:ch211-212c13.8 (Fragment), Fibronectin 1a, Apolipoprotein A-Ib, Complement component c3b, tandem duplicate 1, TIMP metallopeptidase inhibitor 2a (Timp2 protein) (Tissue inhibitor of metalloproteinase 2), , Apolipoprotein Eb (Apo-Eb), Fibulin-1, Galectin-3-binding protein B, Apolipoprotein A-I (Apo-AI) (ApoA-I) (Apolipoprotein A1) [Cleaved into: Proapolipoprotein A-I (P…
other	GO:0042060~wound healing	24	0.0241562	Q6PH75, B8A5L6, E9QIK2, B0R197, Q90Y03, Q7ZWE3, F1R653, A0A0R4IDN1, F1Q890, Q6NYE1, Q6NWK4, Q6IQI2, Q803B0, Q803J6, F1R2A5, Q1LXD4, Q6NYR4, F1R7F7, F1QLC3, Q7ZVG7, E7FAN5, Q1LYJ7, F1QFC0, E7F897	ctsba CTSB ctsb, fga, mdka, vdac3, aldh1a2, larp7 zgc:56476, hdac1, lamb1a, plg, fgb, atp6v1e1b atp6v1e1, lgals2a lgals1l2, hspd1, sdcbp2 SDCBP sdcbp, , rbbp4 rbb4 rbb4-2 CH211-210B19.2-001-2, hspa8, serpinh1b hsp47, f10, fgg, f2, kng1, hspa9, cpb2	Cathepsin B (Cathepsin B, a) (Cathepsin Ba) (Ctsba), Fibrinogen alpha chain, Midkine a (Fragment), Voltage-dependent anion channel 3, Aldehyde dehydrogenase 1 family, member A2 (Aldehyde dehydrogenase 1A2), La-related protein 7 (La ribonucleoprotein domain family member 7), Histone deacetylase (EC 3.5.1.98), Laminin, beta 1a, Plasminogen (EC 3.4.21.7), Fibrinogen beta chain (Fibrinogen, B beta po…
	dre03430:Mismatch repair	9	0.0159565	Q9PTP1, A0A0R4IAU3, Q6DRK4, B0R0V1, A7MCR5, F1R0T0, Q6NY74, F1QEP5, Q504I6	pcna, rfc4, rfc5, pold2, rfc3, rfc2, rpa1 wu:fi14b08, msh2, rpa2	Proliferating cell nuclear antigen (PCNA), Replication factor C (activator 1) 4, Replication factor C (activator 1) 5 (Replication factor C subunit RFC5), Polymerase (DNA directed), delta 2, regulatory subunit, replication factor C (Activator 1) 3, Replication factor C (activator 1) 2, Replication protein A 70 kDa DNA-binding subunit (RP-A p70) (Replication factor A protein 1) (RF-A protein 1), D…

## Sheet: Table_S6B
Cluster	Term	Count	p value (BH)	Proteins	Genes	Names
Cluster 1 (E-score=5.93)	GO:0005578~proteinaceous extracellular matrix	21	8.79373e-08	Q1LVF0, F1Q4X1, A0A140LGB0, A0A1L1QZI9, F1R9Y1, F1QY29, F1QM50, F1R6G3, F1QIJ7, E7F419, F1QSR3, E7F5I3, A0A0H2UKP2, F1R2S4, F1Q924, Q1LXE1, A0A1L1QZU7, F1QKE8, A0A0R4IHC0, A0A0R4IR54, B0UYH4, F1QDL1, F1RA14	lamc1, col6a3, , col4a5, col14a1a col14a1, prelp, postna, lum, , paplna, tnn tnw, postna, col4a2, lamb4, col6a4a col6a6, hapln1a, col4a6, col6a3, , prp, fmodb si:dkey-31j12.4, col1a1b,	Laminin subunit gamma-1, Collagen, type VI, alpha 3, , Collagen, type IV, alpha 5 (Alport syndrome), Collagen, type XIV, alpha 1a, Proline/arginine-rich end leucine-rich repeat protein, Periostin, osteoblast-specific factor a (Fragment), Lumican (Fragment), , Papilin a, proteoglycan-like sulfated glycoprotein, Tenascin N, Periostin, osteoblast-specific factor a, Collagen, type IV, alpha 2, Lamini…
	GO:0031012~extracellular matrix	22	2.38062e-07	Q1LVF0, F1Q4X1, A0A140LGB0, Q29RF0, A0A1L1QZI9, F1R9Y1, F1QY29, F1QM50, F1R6G3, F1QIJ7, E7F419, F1QSR3, E7F5I3, A0A0H2UKP2, F1R2S4, F1Q924, Q1LXE1, A0A1L1QZU7, F1QKE8, A0A0R4IHC0, A0A0R4IR54, B0UYH4, F1QDL1, F1RA14	lamc1, col6a3, , dpt DPT zgc:136613, col4a5, col14a1a col14a1, prelp, postna, lum, , paplna, tnn tnw, postna, col4a2, lamb4, col6a4a col6a6, hapln1a, col4a6, col6a3, , prp, fmodb si:dkey-31j12.4, col1a1b,	Laminin subunit gamma-1, Collagen, type VI, alpha 3, , Dermatopontin (Zgc:136613 protein), Collagen, type IV, alpha 5 (Alport syndrome), Collagen, type XIV, alpha 1a, Proline/arginine-rich end leucine-rich repeat protein, Periostin, osteoblast-specific factor a (Fragment), Lumican (Fragment), , Papilin a, proteoglycan-like sulfated glycoprotein, Tenascin N, Periostin, osteoblast-specific factor a…
	GO:0005576~extracellular region	41	4.66005e-06	A0A140LGB0, F1RCF3, F1R6B8, F1R9Y1, X1WBL9, F1R6G3, F1QIJ7, E7F5I3, A0A0H2UKP2, E9QIM2, F1R2S4, F1Q924, Q1LXE1, A0A1L1QZU7, A2CF32, F1QKE8, A0A0R4IHC0, Q5TYP9, F1RA14, Q1LVF0, F1Q4X1, X1WG18, Q29RF0, A0A1L1QZI9, Q7T309, Q1LUV0, F1QY29, F1QM50, E7F419, Q6PC07, F1QSR3, Q29RB4, A0A0G2L2I4, Q6PUF3, Q6TLF6, F1QMC1, F1QBE9, A0A0R4IR54, B0UYH4, Q5RIK7, F1QDL1, A0A0R4IHF9, Q5RZ65	, slc35c2, ptgdsb.2, col14a1a col14a1, muc5.1, lum, , postna, col4a2, sod3b, lamb4, col6a4a col6a6, hapln1a, col4a6, glipr2, col6a3, , ccl38a.4, , lamc1, col6a3, muc5.2 muc5b, dpt DPT zgc:136613, col4a5, serpinb1l3, si:ch211-262h13.5, prelp, postna, paplna, rbp4l purpurin, tnn tnw, olfml3a olfml3 zgc:153815, ccl36.1, hsd11b1l hsd11b3 hsd3 si:dkey-78l4.15 zgc:56373, rgn zgc:92078, fam172a, ccl25b,…	, Solute carrier family 35 (GDP-fucose transporter), member C2, Prostaglandin D2 synthase b, tandem duplicate 2, Collagen, type XIV, alpha 1a, Mucin 5.1, oligomeric mucus/gel-forming, Lumican (Fragment), , Periostin, osteoblast-specific factor a, Collagen, type IV, alpha 2, Superoxide dismutase [Cu-Zn] (EC 1.15.1.1), Laminin subunit beta-4, Collagen, type VI, alpha 4a (Fragment), Hyaluronan and p…
	GO:0044421~extracellular region part	30	9.94915e-05	A0A140LGB0, F1RCF3, F1R9Y1, F1R6G3, F1QIJ7, E7F5I3, A0A0H2UKP2, E9QIM2, F1R2S4, F1Q924, Q1LXE1, A0A1L1QZU7, Q5TYP9, A0A0R4IHC0, F1QKE8, F1RA14, Q1LVF0, F1Q4X1, Q29RF0, A0A1L1QZI9, Q7T309, Q1LUV0, F1QY29, F1QM50, E7F419, F1QSR3, A0A0G2L2I4, F1QBE9, A0A0R4IR54, B0UYH4, Q5RIK7, F1QDL1	, slc35c2, col14a1a col14a1, lum, , postna, col4a2, sod3b, lamb4, col6a4a col6a6, hapln1a, col4a6, ccl38a.4, , col6a3, , lamc1, col6a3, dpt DPT zgc:136613, col4a5, serpinb1l3, si:ch211-262h13.5, prelp, postna, paplna, tnn tnw, ccl36.1, ccl25b, prp, fmodb si:dkey-31j12.4, serpinb1l2, col1a1b	, Solute carrier family 35 (GDP-fucose transporter), member C2, Collagen, type XIV, alpha 1a, Lumican (Fragment), , Periostin, osteoblast-specific factor a, Collagen, type IV, alpha 2, Superoxide dismutase [Cu-Zn] (EC 1.15.1.1), Laminin subunit beta-4, Collagen, type VI, alpha 4a (Fragment), Hyaluronan and proteoglycan link protein 1a, Collagen, type IV, alpha 6, C-C motif chemokine, , Collagen, …
Cluster 2 (E-score=3.42)	GO:0005544~calcium-dependent phospholipid binding	9	0.00125999	Q6P0V8, A2BHN0, B8JLZ3, A8E7L1, Q7T391, Q804H0, Q804H2, Q804G3, Q5U369	anxa5b, anxa3a, anxa1b, anxa13l, anxa11a, anxa1c, anxa1a, anxa11b, anxa3b	Annexin, Annexin, Annexin, Annexin, Annexin, Annexin, Annexin, Annexin, Annexin
	GO:0055102~lipase inhibitor activity	5	0.0727203	A2BHN0, B8JLZ3, Q804H0, Q804H2, Q5U369	anxa3a, anxa1b, anxa1c, anxa1a, anxa3b	Annexin, Annexin, Annexin, Annexin, Annexin
	GO:0004859~phospholipase inhibitor activity	5	0.0727203	A2BHN0, B8JLZ3, Q804H0, Q804H2, Q5U369	anxa3a, anxa1b, anxa1c, anxa1a, anxa3b	Annexin, Annexin, Annexin, Annexin, Annexin
	GO:0005543~phospholipid binding	14	0.074246	Q6P0V8, B8JLZ3, F1Q8M3, A2BHN0, A8E7L1, Q7T391, A2BFD8, Q804H0, A0A0R4ITB0, F1QFF9, Q804H2, Q804G3, Q7ZZB1, Q5U369	anxa5b, anxa1b, arfip1, anxa3a, anxa13l, anxa11a, thy1, anxa1c, hip1rb, vps36, anxa1a, anxa11b, snx9a snx9, anxa3b	Annexin, Annexin, ADP-ribosylation factor-interacting protein 1 (arfaptin 1), Annexin, Annexin, Annexin, Thy-1 cell surface antigen, Annexin, Huntingtin-interacting protein 1-related b (Fragment), Vacuolar protein-sorting-associated protein 36, Annexin, Annexin, Sorting nexin, Annexin
Cluster 3 (E-score=3.41)	dre00980:Metabolism of xenobiotics by cytochrome P450	11	0.00049718	F1QBZ6, F1QN72, F1R4Z8, Q7SYD0, Q1L907, A8KBR8, F1QC05, B8JIS8, Q6DGU9, E7FCW2, Q9DDU5	gsto2, gsto1, gsta.1 gstal, cbr1, gstr gstR1 gstr1 tfa, gstm.2 zgc:173994, ephx1, gstm.1 gstm, gstk1 zgc:92763, , gstp1	Glutathione S-transferase omega 2, Glutathione S-transferase omega 1, Glutathione S-transferase, alpha tandem duplicate 1, Carbonyl reductase 1, Glutathione S-transferase rho (Gstr1 protein) (Rho-class glutathione S-transferase), Glutathione S-transferase mu tandem duplicate 2 (Zgc:173994 protein), Epoxide hydrolase (EC 3.3.2.9), Glutathione S-transferase mu, tandem duplicate 1, Glutathione S-tra…
	GO:0004364~glutathione transferase activity	9	0.0362378	F1QBZ6, F1QN72, F1R4Z8, Q1L907, A8KBR8, B8JIS8, F1QPV5, Q6DGU9, Q9DDU5	gsto2, gsto1, gsta.1 gstal, gstr gstR1 gstr1 tfa, gstm.2 zgc:173994, gstm.1 gstm, , gstk1 zgc:92763, gstp1	Glutathione S-transferase omega 2, Glutathione S-transferase omega 1, Glutathione S-transferase, alpha tandem duplicate 1, Glutathione S-transferase rho (Gstr1 protein) (Rho-class glutathione S-transferase), Glutathione S-transferase mu tandem duplicate 2 (Zgc:173994 protein), Glutathione S-transferase mu, tandem duplicate 1, , Glutathione S-transferase kappa (EC 2.5.1.18), Glutathione S-transfer…
	dre00480:Glutathione metabolism	11	0.0125738	F6NHI0, F1QBZ6, F1QN72, F1R4Z8, E7F123, Q503Y1, Q1L907, A8KBR8, B8JIS8, Q6DGU9, Q9DDU5	g6pd, gsto2, gsto1, gsta.1 gstal, si:ch211-106j24.1, gpx4b, gstr gstR1 gstr1 tfa, gstm.2 zgc:173994, gstm.1 gstm, gstk1 zgc:92763, gstp1	Glucose-6-phosphate 1-dehydrogenase (EC 1.1.1.49), Glutathione S-transferase omega 2, Glutathione S-transferase omega 1, Glutathione S-transferase, alpha tandem duplicate 1, Aminopeptidase (EC 3.4.11.-), Glutathione peroxidase, Glutathione S-transferase rho (Gstr1 protein) (Rho-class glutathione S-transferase), Glutathione S-transferase mu tandem duplicate 2 (Zgc:173994 protein), Glutathione S-tr…
	dre00982:Drug metabolism - cytochrome P450	8	0.0231214	F1QBZ6, F1QN72, F1R4Z8, Q1L907, A8KBR8, B8JIS8, Q6DGU9, Q9DDU5	gsto2, gsto1, gsta.1 gstal, gstr gstR1 gstr1 tfa, gstm.2 zgc:173994, gstm.1 gstm, gstk1 zgc:92763, gstp1	Glutathione S-transferase omega 2, Glutathione S-transferase omega 1, Glutathione S-transferase, alpha tandem duplicate 1, Glutathione S-transferase rho (Gstr1 protein) (Rho-class glutathione S-transferase), Glutathione S-transferase mu tandem duplicate 2 (Zgc:173994 protein), Glutathione S-transferase mu, tandem duplicate 1, Glutathione S-transferase kappa (EC 2.5.1.18), Glutathione S-transferas…
Cluster 4 (E-score=2.27)	dre04912:GnRH signaling pathway	14	0.0018751	F8W573, Q6DBV8, Q1JPZ3, Q6DEH3, F1RAA2, A0A140LGV3, A3KMS9, O42376, Q9DGE2, Q4V9P8, Q7ZVK8, Q3ZB92, F1QJX7, Q6P023	gna14, prkacab zgc:91856, src, camk2d1 camk2db zgc:101001 zgc:173815, mapk14b, camk2g2, prkacaa zgc:158799, mapk12 sapk3, mapk14a mapk14, camk2g1 camk2ga, mapk3, prkacbb prkacb, gnas, mapk3 mapk1	Guanine nucleotide-binding protein (G protein), alpha 14, Protein kinase, cAMP-dependent, catalytic, alpha, genome duplicate b (Zgc:91856), Proto-oncogene tyrosine-protein kinase Src (EC 2.7.10.2) (Proto-oncogene c-Src) (pp60c-src) (p60-Src), Calcium/calmodulin-dependent protein kinase type II delta 1 chain (EC 2.7.11.17) (Calcium/calmodulin-dependent protein kinase type II delta-B chain) (CaM ki…
	dre04916:Melanogenesis	12	0.0141178	F8W573, Q6DBV8, Q6DEH3, A0A140LGV3, A3KMS9, Q6DGE4, Q4V9P8, Q7ZVK8, F1QJX7, Q3ZB92, Q6P023, F8W442	gna14, prkacab zgc:91856, camk2d1 camk2db zgc:101001 zgc:173815, camk2g2, prkacaa zgc:158799, tyrp1b tyrp1, camk2g1 camk2ga, mapk3, gnas, prkacbb prkacb, mapk3 mapk1, gnao1a	Guanine nucleotide-binding protein (G protein), alpha 14, Protein kinase, cAMP-dependent, catalytic, alpha, genome duplicate b (Zgc:91856), Calcium/calmodulin-dependent protein kinase type II delta 1 chain (EC 2.7.11.17) (Calcium/calmodulin-dependent protein kinase type II delta-B chain) (CaM kinase II subunit delta-B) (CaM-kinase II delta-B chain) (CaMK-II subunit delta-B), Calcium/calmodulin-de…
	dre04261:Adrenergic signaling in cardiomyocytes	15	0.0194093	Q6DBV8, F1RAA2, O42376, Q7ZVK8, Q6P023, F1QJX7, F8W573, Q6DEH3, A3KMS9, A0A140LGV3, Q6NY64, Q9DGE2, Q4V9P8, Q8AXX6, Q3ZB92	prkacab zgc:91856, mapk14b, mapk12 sapk3, mapk3, mapk3 mapk1, gnas, gna14, camk2d1 camk2db zgc:101001 zgc:173815, prkacaa zgc:158799, camk2g2, ppp2r2d zgc:76887, mapk14a mapk14, camk2g1 camk2ga, ppp2r5ea ppp2r5e2, prkacbb prkacb	Protein kinase, cAMP-dependent, catalytic, alpha, genome duplicate b (Zgc:91856), Mitogen-activated protein kinase (EC 2.7.11.24), Mitogen-activated protein kinase 12 (MAP kinase 12) (MAPK 12) (EC 2.7.11.24) (Stress-activated protein kinase 3), Mitogen-activated protein kinase (EC 2.7.11.24), Mitogen-activated protein kinase (EC 2.7.11.24), GNAS complex locus, Guanine nucleotide-binding protein (…
	dre04020:Calcium signaling pathway	12	0.0385277	F8W573, A3KGZ6, Q6DBV8, Q6DEH3, A0A140LGV3, A0A0R4IGD7, A3KMS9, Q6NX10, Q4V9P8, F1QF86, F1QJX7, Q3ZB92	gna14, ppp3cca ppp3cc, prkacab zgc:91856, camk2d1 camk2db zgc:101001 zgc:173815, camk2g2, plcd1a, prkacaa zgc:158799, slc25a4, camk2g1 camk2ga, ppp3ccb, gnas, prkacbb prkacb	Guanine nucleotide-binding protein (G protein), alpha 14, Serine/threonine-protein phosphatase (EC 3.1.3.16) (Fragment), Protein kinase, cAMP-dependent, catalytic, alpha, genome duplicate b (Zgc:91856), Calcium/calmodulin-dependent protein kinase type II delta 1 chain (EC 2.7.11.17) (Calcium/calmodulin-dependent protein kinase type II delta-B chain) (CaM kinase II subunit delta-B) (CaM-kinase II …
other	GO:0044282~small molecule catabolic process	18	0.0493918	Q5TYQ4, Q8AW60, Q6P2V4, Q7SYH6, Q6IWJ1, F1QPV5, E7F0E2, Q6P0U0, F1QYC7, F1Q510, Q6PFT1, A9JTB1, B7ZDA2, A9C3Q7, F1QF00, F1R9T0, A0A0R4IXY0, Q567K2	echdc2, ivd OTTDARP00000001747 dZ181P14.1-001, hgd, pah DKEY-264K15.3-001, crabp1b, , gnpda2, amdhd2 zgc:77775, haao HAAO, enosf1, fbp1a, npl, galm, amt, pgm1, aldh5a1, gcdhb, esd	Enoyl CoA hydratase domain-containing 2, Isovaleryl Coenzyme A dehydrogenase (Isovaleryl-CoA dehydrogenase) (Novel protein similar to human isovaleryl Coenzyme A dehydrogenase (IVD)), Hgd protein (Homogentisate 1,2-dioxygenase), Pah (Phenylalanine hydroxylase), Cellular retinoic acid-binding protein 1b (Cellular retinoic acid-binding protein type I), , Glucosamine-6-phosphate isomerase (EC 3.5.99…
	GO:0004198~calcium-dependent cysteine-type endopeptidase activity	9	0.0030958	A5PMP0, F1Q9Z1, B3DFQ1, A0A0R4IFK0, F1RCJ4, A4QNV6, Q1LYC9, Q561U0, Q6DFZ8	capn2b, si:ch211-202f3.3 im:7154842, capns1b, capn2a, capn9, zgc:162184, capns1a, capn2l, capn2l zgc:92480	Calpain 2, (m/II) large subunit b, Si:ch211-202f3.3 (Fragment), Calpain, small subunit 1 b (Capns1b protein), Calpain 2, (m/II) large subunit a, Calpain 9, Zgc:162184 (Zgc:162184 protein), Calpain, small subunit 1 a, Calpain 2, (M/II) large subunit, like, Zgc:92480
	GO:0005509~calcium ion binding	37	0.000270321	F6P9F0, Q1LYC5, B8JLZ3, A0A140LGB0, A5PMP0, Q7T391, Q1ECW5, Q804G3, F1QUM3, F1RAG3, Q6TNS5, A3FKT8, Q1LYK7, F1Q9Z1, Q6P3J7, Q6DFZ8, A0A0R4IMY4, Q6PYX2, Q6P0V8, A2BHN0, Q1LVD7, A8E7L1, A0A0R4IGD7, A0A0R4IFK0, Q804H0, A0A0R4IVA0, Q804H2, Q561U0, F1Q555, E9QGA3, A0A140LFY0, A0A0R4IB94, Q6TLF6, B3DFQ1, F1RCJ4, Q5U369, Q1LYC9	s100u, micu2 efha1, anxa1b, , capn2b, anxa11a, dgkaa zgc:136759, anxa11b, gsna, nid1a, MLC3SM zgc:153867, icn2 Icn2, scin, si:ch211-202f3.3 im:7154842, ehd2b ehd2, capn2l zgc:92480, , matn4, anxa5b, anxa3a, efhd2 si:dkey-72l14.9, anxa13l, plcd1a, capn2a, anxa1c, s100w, anxa1a, capn2l, gpd2, micu1, nid1b, pls3, rgn zgc:92078, capns1b, capn9, anxa3b, capns1a	S100 calcium-binding protein U (Fragment), Mitochondrial calcium uptake 2, Annexin, , Calpain 2, (m/II) large subunit b, Annexin, Diacylglycerol kinase (DAG kinase) (EC 2.7.1.107), Annexin, Gelsolin a, Nidogen 1a, Myosin light chain alkali, smooth-muscle isoform (Zgc:153867) (Zgc:153867 protein), Protein S100 (S100 calcium-binding protein), Scinderin, Si:ch211-202f3.3 (Fragment), EH-domain contai…
	GO:0007015~actin filament organization	19	0.0322348	F1Q8M3, Q08BI9, Q6P2T5, Q6P0D3, F1QB08, E7F8Y3, Q7SXP1, E7FAT1, F1QUM3, Q6NZZ2, A0A0R4IZE4, E7F0A1, A0A0R4IB94, F1QJZ6, Q1LWS2, Q6ZM50, A0A0R4IML0, Q52PJ5, A9JRP8	arfip1, mcu zgc:153607, arpc2, arpc5la arpc5l, baiap2a, sorbs3, capzb, dlg1, gsna, arpc4l arpc4, vaspa, pfn1, pls3, tmod2, hcls1 si:dkey-9a20.6, capza1b si:dkey-16k6.1, capgb, dpysl3, zgc:86896	ADP-ribosylation factor-interacting protein 1 (arfaptin 1), Calcium uniporter protein, mitochondrial, Arp2/3 complex 34 kDa subunit, Actin-related protein 2/3 complex subunit 5, BAI1-associated protein 2a, Sorbin and SH3 domain-containing 3, Capping actin protein of muscle Z-line subunit beta (Capping protein (Actin filament) muscle Z-line, beta), Disks large homolog 1, Gelsolin a, Actin-related …
	GO:0009072~aromatic amino acid family metabolic process	6	0.0369345	F1Q986, Q6P2V4, F1QYC7, A0A0R4IKT0, Q7SYH6, F1QPV5	hpdb, hgd, haao HAAO, fah, pah DKEY-264K15.3-001,	4-hydroxyphenylpyruvate dioxygenase, Hgd protein (Homogentisate 1,2-dioxygenase), 3-hydroxyanthranilate 3,4-dioxygenase (EC 1.13.11.6) (3-hydroxyanthranilate oxygenase) (3-HAO) (3-hydroxyanthranilic acid dioxygenase) (HAD), Fumarylacetoacetate hydrolase (fumarylacetoacetase), Pah (Phenylalanine hydroxylase),
