# Supplementary material for: Glucocorticoid Treatment Leads to Aberrant Ion and Macromolecular Transport in Regenerating Zebrafish Fins
Source: Front Endocrinol (Lausanne). 2019 Oct 4;10:674. doi: 10.3389/fendo.2019.00674 (PMC6787175; doi:10.3389/fendo.2019.00674)
Supplement: Supplementary file 7 [file Table_7.xlsx]

## Sheet: Description
Table S7: Results of functional enrichment and clustering of proteins assigned to modules pink (Table S7A) and red (Table S7B)
The following values are listed for each enriched term
Cluster	Cluster number and enrichment Score (E.-Score) of Cluster identified by DAVID analysis
Term	Name of Term identified as enriched in the analysis
Count	Number of proteins assigned to the corresponding term
p value	EASE-score as measure of significance of enrichment
Proteins	List of Uniprot Accessions of all proteins assigend to the corresponding term
Genes	List of gene names of all proteins assigend to the corresponding term
Names	List of protein names of all proteins assigend to the corresponding term

## Sheet: Table_S7A
Cluster	Term	Count	p value	Proteins	Genes	Names
Cluster 1 (E-Score=1.6)	GO:0007034~vacuolar transport	4	0.0129344	Q6NY81, Q6PH25, F1QYJ2, Q6PGV1	ehd1a zgc:77049, vps28, rbsn si:ch73-317k23.2, atp6v0d1 cto zgc:63769	EH-domain-containing 1a (Zgc:77049), Vacuolar protein sorting-associated protein 28 homolog, Rabenosyn, RAB effector, V-type proton ATPase subunit d 1 (V-ATPase subunit d 1) (Vacuolar proton pump subunit d 1)
	GO:0005774~vacuolar membrane	4	0.0366564	Q6PH25, E7FCD8, F1QYJ2, Q6PGV1	vps28, atp6v1ab, rbsn si:ch73-317k23.2, atp6v0d1 cto zgc:63769	Vacuolar protein sorting-associated protein 28 homolog, ATPase H+-transporting V1 subunit Ab, Rabenosyn, RAB effector, V-type proton ATPase subunit d 1 (V-ATPase subunit d 1) (Vacuolar proton pump subunit d 1)
	GO:0044437~vacuolar part	4	0.0379853	Q6PH25, E7FCD8, F1QYJ2, Q6PGV1	vps28, atp6v1ab, rbsn si:ch73-317k23.2, atp6v0d1 cto zgc:63769	Vacuolar protein sorting-associated protein 28 homolog, ATPase H+-transporting V1 subunit Ab, Rabenosyn, RAB effector, V-type proton ATPase subunit d 1 (V-ATPase subunit d 1) (Vacuolar proton pump subunit d 1)

## Sheet: Table_S7B
Cluster	Term	Count	p value	Proteins	Genes	Names
Cluster 1 (E-Score=2.75)	GO:0005525~GTP binding	17	0.000311555	A0A0R4IXF1, E7F0T8, Q803D1, Q6DRI5, Q6DGV5, Q08BB1, Q7ZUG4, F1R9P0, Q6PBX2, B8JLC8, A4FVK4, A0A0R4IKX4, A0A0R4IYC4, Q6DHC1, Q6DGK1, E7FGH0, B8JLR8	gnl2, si:ch211-11k18.4, arf1, gtpbp4, rab10 zgc:92757, gfm1 efg1 zgc:154041, rab5ab rab5al, thg1l, sar1b sara2, rab1aa si:ch73-131e21.5, rab8a, tsr1, , rab18b rab18 zgc:92523, arl1 zgc:92883, 43355, rab35b rab35	Nucleolar GTP-binding protein 2, Si:ch211-11k18.4, ADP-ribosylation factor 1, Nucleolar GTP-binding protein 1, RAB10, member RAS oncogene family (Zgc:92757), Elongation factor G, mitochondrial (EF-Gmt) (Elongation factor G 1, mitochondrial) (mEF-G 1) (Elongation factor G1), RAB5A, member RAS oncogene family like (RAB5A, member RAS oncogene family, b), tRNA(His) guanylyltransferase (EC 2.7.7.79) (…
	GO:0032561~guanyl ribonucleotide binding	17	0.000326939	A0A0R4IXF1, E7F0T8, Q803D1, Q6DRI5, Q6DGV5, Q08BB1, Q7ZUG4, F1R9P0, Q6PBX2, B8JLC8, A4FVK4, A0A0R4IKX4, A0A0R4IYC4, Q6DHC1, Q6DGK1, E7FGH0, B8JLR8	gnl2, si:ch211-11k18.4, arf1, gtpbp4, rab10 zgc:92757, gfm1 efg1 zgc:154041, rab5ab rab5al, thg1l, sar1b sara2, rab1aa si:ch73-131e21.5, rab8a, tsr1, , rab18b rab18 zgc:92523, arl1 zgc:92883, 43355, rab35b rab35	Nucleolar GTP-binding protein 2, Si:ch211-11k18.4, ADP-ribosylation factor 1, Nucleolar GTP-binding protein 1, RAB10, member RAS oncogene family (Zgc:92757), Elongation factor G, mitochondrial (EF-Gmt) (Elongation factor G 1, mitochondrial) (mEF-G 1) (Elongation factor G1), RAB5A, member RAS oncogene family like (RAB5A, member RAS oncogene family, b), tRNA(His) guanylyltransferase (EC 2.7.7.79) (…
	GO:0019001~guanyl nucleotide binding	17	0.000342978	A0A0R4IXF1, E7F0T8, Q803D1, Q6DRI5, Q6DGV5, Q08BB1, Q7ZUG4, F1R9P0, Q6PBX2, B8JLC8, A4FVK4, A0A0R4IKX4, A0A0R4IYC4, Q6DHC1, Q6DGK1, E7FGH0, B8JLR8	gnl2, si:ch211-11k18.4, arf1, gtpbp4, rab10 zgc:92757, gfm1 efg1 zgc:154041, rab5ab rab5al, thg1l, sar1b sara2, rab1aa si:ch73-131e21.5, rab8a, tsr1, , rab18b rab18 zgc:92523, arl1 zgc:92883, 43355, rab35b rab35	Nucleolar GTP-binding protein 2, Si:ch211-11k18.4, ADP-ribosylation factor 1, Nucleolar GTP-binding protein 1, RAB10, member RAS oncogene family (Zgc:92757), Elongation factor G, mitochondrial (EF-Gmt) (Elongation factor G 1, mitochondrial) (mEF-G 1) (Elongation factor G1), RAB5A, member RAS oncogene family like (RAB5A, member RAS oncogene family, b), tRNA(His) guanylyltransferase (EC 2.7.7.79) (…
	GO:0032553~ribonucleotide binding	36	0.00044361	E7F0T8, A0A0R4IK68, F1QWV5, F1R1X4, Q08BB1, Q7ZUG4, K7DY80, F1R9P0, Q6PBX2, F1Q6Q6, Q6PE18, Q29RA2, F1QLW8, A4FVK4, Q5SNQ3, A0A0R4IKX4, Q6DGK1, B8JLR8, F1Q4P9, A0A0R4IXF1, Q803D1, A0A0R4ISA3, A5WVQ0, Q6DRI5, Q6DGV5, F8W4Z6, F1RBR8, F1QKF2, F1QPH6, E9QE29, E7F4L5, B8JLC8, A0A0R4IYC4, Q6DHC1, Q6NWY2, E7FGH0	si:ch211-11k18.4, pank4, chd4a, atp13a1, gfm1 efg1 zgc:154041, rab5ab rab5al, dnah5l si:dkeyp-87a6.1, thg1l, sar1b sara2, myo6a, pi4k2a pi4kii si:ch211-197k17.1, zgc:136908, ddx18, rab8a, nrbp1 si:dkey-12h9.7, tsr1, arl1 zgc:92883, rab35b rab35, atp2a3, gnl2, arf1, hsp90aa1.2, nat10 NAT10, gtpbp4, rab10 zgc:92757, porb POR, pi4kb, atp2b4, ddx27, mapk9, prkcdb, rab1aa si:ch73-131e21.5, , rab18b ra…	Si:ch211-11k18.4, Pantothenate kinase 4, Chromodomain helicase DNA-binding protein 4a, Cation-transporting ATPase (EC 3.6.3.-), Elongation factor G, mitochondrial (EF-Gmt) (Elongation factor G 1, mitochondrial) (mEF-G 1) (Elongation factor G1), RAB5A, member RAS oncogene family like (RAB5A, member RAS oncogene family, b), Dynein, axonemal, heavy chain 5-like (Fragment), tRNA(His) guanylyltransfer…
	GO:0035639~purine ribonucleoside triphosphate binding	35	0.000650514	E7F0T8, A0A0R4IK68, F1QWV5, F1R1X4, Q08BB1, Q7ZUG4, K7DY80, F1R9P0, Q6PBX2, F1Q6Q6, Q6PE18, Q29RA2, F1QLW8, A4FVK4, Q5SNQ3, A0A0R4IKX4, Q6DGK1, B8JLR8, F1Q4P9, A0A0R4IXF1, Q803D1, A0A0R4ISA3, Q6DRI5, A5WVQ0, Q6DGV5, F1RBR8, F1QKF2, F1QPH6, E9QE29, E7F4L5, B8JLC8, A0A0R4IYC4, Q6DHC1, Q6NWY2, E7FGH0	si:ch211-11k18.4, pank4, chd4a, atp13a1, gfm1 efg1 zgc:154041, rab5ab rab5al, dnah5l si:dkeyp-87a6.1, thg1l, sar1b sara2, myo6a, pi4k2a pi4kii si:ch211-197k17.1, zgc:136908, ddx18, rab8a, nrbp1 si:dkey-12h9.7, tsr1, arl1 zgc:92883, rab35b rab35, atp2a3, gnl2, arf1, hsp90aa1.2, gtpbp4, nat10 NAT10, rab10 zgc:92757, pi4kb, atp2b4, ddx27, mapk9, prkcdb, rab1aa si:ch73-131e21.5, , rab18b rab18 zgc:92…	Si:ch211-11k18.4, Pantothenate kinase 4, Chromodomain helicase DNA-binding protein 4a, Cation-transporting ATPase (EC 3.6.3.-), Elongation factor G, mitochondrial (EF-Gmt) (Elongation factor G 1, mitochondrial) (mEF-G 1) (Elongation factor G1), RAB5A, member RAS oncogene family like (RAB5A, member RAS oncogene family, b), Dynein, axonemal, heavy chain 5-like (Fragment), tRNA(His) guanylyltransfer…
	GO:0032550~purine ribonucleoside binding	35	0.000683044	E7F0T8, A0A0R4IK68, F1QWV5, F1R1X4, Q08BB1, Q7ZUG4, K7DY80, F1R9P0, Q6PBX2, F1Q6Q6, Q6PE18, Q29RA2, F1QLW8, A4FVK4, Q5SNQ3, A0A0R4IKX4, Q6DGK1, B8JLR8, F1Q4P9, A0A0R4IXF1, Q803D1, A0A0R4ISA3, Q6DRI5, A5WVQ0, Q6DGV5, F1RBR8, F1QKF2, F1QPH6, E9QE29, E7F4L5, B8JLC8, A0A0R4IYC4, Q6DHC1, Q6NWY2, E7FGH0	si:ch211-11k18.4, pank4, chd4a, atp13a1, gfm1 efg1 zgc:154041, rab5ab rab5al, dnah5l si:dkeyp-87a6.1, thg1l, sar1b sara2, myo6a, pi4k2a pi4kii si:ch211-197k17.1, zgc:136908, ddx18, rab8a, nrbp1 si:dkey-12h9.7, tsr1, arl1 zgc:92883, rab35b rab35, atp2a3, gnl2, arf1, hsp90aa1.2, gtpbp4, nat10 NAT10, rab10 zgc:92757, pi4kb, atp2b4, ddx27, mapk9, prkcdb, rab1aa si:ch73-131e21.5, , rab18b rab18 zgc:92…	Si:ch211-11k18.4, Pantothenate kinase 4, Chromodomain helicase DNA-binding protein 4a, Cation-transporting ATPase (EC 3.6.3.-), Elongation factor G, mitochondrial (EF-Gmt) (Elongation factor G 1, mitochondrial) (mEF-G 1) (Elongation factor G1), RAB5A, member RAS oncogene family like (RAB5A, member RAS oncogene family, b), Dynein, axonemal, heavy chain 5-like (Fragment), tRNA(His) guanylyltransfer…
	GO:0001883~purine nucleoside binding	35	0.000683044	E7F0T8, A0A0R4IK68, F1QWV5, F1R1X4, Q08BB1, Q7ZUG4, K7DY80, F1R9P0, Q6PBX2, F1Q6Q6, Q6PE18, Q29RA2, F1QLW8, A4FVK4, Q5SNQ3, A0A0R4IKX4, Q6DGK1, B8JLR8, F1Q4P9, A0A0R4IXF1, Q803D1, A0A0R4ISA3, Q6DRI5, A5WVQ0, Q6DGV5, F1RBR8, F1QKF2, F1QPH6, E9QE29, E7F4L5, B8JLC8, A0A0R4IYC4, Q6DHC1, Q6NWY2, E7FGH0	si:ch211-11k18.4, pank4, chd4a, atp13a1, gfm1 efg1 zgc:154041, rab5ab rab5al, dnah5l si:dkeyp-87a6.1, thg1l, sar1b sara2, myo6a, pi4k2a pi4kii si:ch211-197k17.1, zgc:136908, ddx18, rab8a, nrbp1 si:dkey-12h9.7, tsr1, arl1 zgc:92883, rab35b rab35, atp2a3, gnl2, arf1, hsp90aa1.2, gtpbp4, nat10 NAT10, rab10 zgc:92757, pi4kb, atp2b4, ddx27, mapk9, prkcdb, rab1aa si:ch73-131e21.5, , rab18b rab18 zgc:92…	Si:ch211-11k18.4, Pantothenate kinase 4, Chromodomain helicase DNA-binding protein 4a, Cation-transporting ATPase (EC 3.6.3.-), Elongation factor G, mitochondrial (EF-Gmt) (Elongation factor G 1, mitochondrial) (mEF-G 1) (Elongation factor G1), RAB5A, member RAS oncogene family like (RAB5A, member RAS oncogene family, b), Dynein, axonemal, heavy chain 5-like (Fragment), tRNA(His) guanylyltransfer…
	GO:0032549~ribonucleoside binding	35	0.000717017	E7F0T8, A0A0R4IK68, F1QWV5, F1R1X4, Q08BB1, Q7ZUG4, K7DY80, F1R9P0, Q6PBX2, F1Q6Q6, Q6PE18, Q29RA2, F1QLW8, A4FVK4, Q5SNQ3, A0A0R4IKX4, Q6DGK1, B8JLR8, F1Q4P9, A0A0R4IXF1, Q803D1, A0A0R4ISA3, Q6DRI5, A5WVQ0, Q6DGV5, F1RBR8, F1QKF2, F1QPH6, E9QE29, E7F4L5, B8JLC8, A0A0R4IYC4, Q6DHC1, Q6NWY2, E7FGH0	si:ch211-11k18.4, pank4, chd4a, atp13a1, gfm1 efg1 zgc:154041, rab5ab rab5al, dnah5l si:dkeyp-87a6.1, thg1l, sar1b sara2, myo6a, pi4k2a pi4kii si:ch211-197k17.1, zgc:136908, ddx18, rab8a, nrbp1 si:dkey-12h9.7, tsr1, arl1 zgc:92883, rab35b rab35, atp2a3, gnl2, arf1, hsp90aa1.2, gtpbp4, nat10 NAT10, rab10 zgc:92757, pi4kb, atp2b4, ddx27, mapk9, prkcdb, rab1aa si:ch73-131e21.5, , rab18b rab18 zgc:92…	Si:ch211-11k18.4, Pantothenate kinase 4, Chromodomain helicase DNA-binding protein 4a, Cation-transporting ATPase (EC 3.6.3.-), Elongation factor G, mitochondrial (EF-Gmt) (Elongation factor G 1, mitochondrial) (mEF-G 1) (Elongation factor G1), RAB5A, member RAS oncogene family like (RAB5A, member RAS oncogene family, b), Dynein, axonemal, heavy chain 5-like (Fragment), tRNA(His) guanylyltransfer…
	GO:0001882~nucleoside binding	35	0.000734561	E7F0T8, A0A0R4IK68, F1QWV5, F1R1X4, Q08BB1, Q7ZUG4, K7DY80, F1R9P0, Q6PBX2, F1Q6Q6, Q6PE18, Q29RA2, F1QLW8, A4FVK4, Q5SNQ3, A0A0R4IKX4, Q6DGK1, B8JLR8, F1Q4P9, A0A0R4IXF1, Q803D1, A0A0R4ISA3, Q6DRI5, A5WVQ0, Q6DGV5, F1RBR8, F1QKF2, F1QPH6, E9QE29, E7F4L5, B8JLC8, A0A0R4IYC4, Q6DHC1, Q6NWY2, E7FGH0	si:ch211-11k18.4, pank4, chd4a, atp13a1, gfm1 efg1 zgc:154041, rab5ab rab5al, dnah5l si:dkeyp-87a6.1, thg1l, sar1b sara2, myo6a, pi4k2a pi4kii si:ch211-197k17.1, zgc:136908, ddx18, rab8a, nrbp1 si:dkey-12h9.7, tsr1, arl1 zgc:92883, rab35b rab35, atp2a3, gnl2, arf1, hsp90aa1.2, gtpbp4, nat10 NAT10, rab10 zgc:92757, pi4kb, atp2b4, ddx27, mapk9, prkcdb, rab1aa si:ch73-131e21.5, , rab18b rab18 zgc:92…	Si:ch211-11k18.4, Pantothenate kinase 4, Chromodomain helicase DNA-binding protein 4a, Cation-transporting ATPase (EC 3.6.3.-), Elongation factor G, mitochondrial (EF-Gmt) (Elongation factor G 1, mitochondrial) (mEF-G 1) (Elongation factor G1), RAB5A, member RAS oncogene family like (RAB5A, member RAS oncogene family, b), Dynein, axonemal, heavy chain 5-like (Fragment), tRNA(His) guanylyltransfer…
	GO:0032555~purine ribonucleotide binding	35	0.000808624	E7F0T8, A0A0R4IK68, F1QWV5, F1R1X4, Q08BB1, Q7ZUG4, K7DY80, F1R9P0, Q6PBX2, F1Q6Q6, Q6PE18, Q29RA2, F1QLW8, A4FVK4, Q5SNQ3, A0A0R4IKX4, Q6DGK1, B8JLR8, F1Q4P9, A0A0R4IXF1, Q803D1, A0A0R4ISA3, Q6DRI5, A5WVQ0, Q6DGV5, F1RBR8, F1QKF2, F1QPH6, E9QE29, E7F4L5, B8JLC8, A0A0R4IYC4, Q6DHC1, Q6NWY2, E7FGH0	si:ch211-11k18.4, pank4, chd4a, atp13a1, gfm1 efg1 zgc:154041, rab5ab rab5al, dnah5l si:dkeyp-87a6.1, thg1l, sar1b sara2, myo6a, pi4k2a pi4kii si:ch211-197k17.1, zgc:136908, ddx18, rab8a, nrbp1 si:dkey-12h9.7, tsr1, arl1 zgc:92883, rab35b rab35, atp2a3, gnl2, arf1, hsp90aa1.2, gtpbp4, nat10 NAT10, rab10 zgc:92757, pi4kb, atp2b4, ddx27, mapk9, prkcdb, rab1aa si:ch73-131e21.5, , rab18b rab18 zgc:92…	Si:ch211-11k18.4, Pantothenate kinase 4, Chromodomain helicase DNA-binding protein 4a, Cation-transporting ATPase (EC 3.6.3.-), Elongation factor G, mitochondrial (EF-Gmt) (Elongation factor G 1, mitochondrial) (mEF-G 1) (Elongation factor G1), RAB5A, member RAS oncogene family like (RAB5A, member RAS oncogene family, b), Dynein, axonemal, heavy chain 5-like (Fragment), tRNA(His) guanylyltransfer…
	GO:0017076~purine nucleotide binding	35	0.000848089	E7F0T8, A0A0R4IK68, F1QWV5, F1R1X4, Q08BB1, Q7ZUG4, K7DY80, F1R9P0, Q6PBX2, F1Q6Q6, Q6PE18, Q29RA2, F1QLW8, A4FVK4, Q5SNQ3, A0A0R4IKX4, Q6DGK1, B8JLR8, F1Q4P9, A0A0R4IXF1, Q803D1, A0A0R4ISA3, Q6DRI5, A5WVQ0, Q6DGV5, F1RBR8, F1QKF2, F1QPH6, E9QE29, E7F4L5, B8JLC8, A0A0R4IYC4, Q6DHC1, Q6NWY2, E7FGH0	si:ch211-11k18.4, pank4, chd4a, atp13a1, gfm1 efg1 zgc:154041, rab5ab rab5al, dnah5l si:dkeyp-87a6.1, thg1l, sar1b sara2, myo6a, pi4k2a pi4kii si:ch211-197k17.1, zgc:136908, ddx18, rab8a, nrbp1 si:dkey-12h9.7, tsr1, arl1 zgc:92883, rab35b rab35, atp2a3, gnl2, arf1, hsp90aa1.2, gtpbp4, nat10 NAT10, rab10 zgc:92757, pi4kb, atp2b4, ddx27, mapk9, prkcdb, rab1aa si:ch73-131e21.5, , rab18b rab18 zgc:92…	Si:ch211-11k18.4, Pantothenate kinase 4, Chromodomain helicase DNA-binding protein 4a, Cation-transporting ATPase (EC 3.6.3.-), Elongation factor G, mitochondrial (EF-Gmt) (Elongation factor G 1, mitochondrial) (mEF-G 1) (Elongation factor G1), RAB5A, member RAS oncogene family like (RAB5A, member RAS oncogene family, b), Dynein, axonemal, heavy chain 5-like (Fragment), tRNA(His) guanylyltransfer…
	GO:0097367~carbohydrate derivative binding	36	0.0010964	E7F0T8, A0A0R4IK68, F1QWV5, F1R1X4, Q08BB1, Q7ZUG4, K7DY80, F1R9P0, Q6PBX2, F1Q6Q6, Q6PE18, Q29RA2, F1QLW8, A4FVK4, Q5SNQ3, A0A0R4IKX4, Q6DGK1, B8JLR8, F1Q4P9, A0A0R4IXF1, Q803D1, A0A0R4ISA3, A5WVQ0, Q6DRI5, Q6DGV5, F8W4Z6, F1RBR8, F1QKF2, F1QPH6, E9QE29, E7F4L5, B8JLC8, A0A0R4IYC4, Q6DHC1, Q6NWY2, E7FGH0	si:ch211-11k18.4, pank4, chd4a, atp13a1, gfm1 efg1 zgc:154041, rab5ab rab5al, dnah5l si:dkeyp-87a6.1, thg1l, sar1b sara2, myo6a, pi4k2a pi4kii si:ch211-197k17.1, zgc:136908, ddx18, rab8a, nrbp1 si:dkey-12h9.7, tsr1, arl1 zgc:92883, rab35b rab35, atp2a3, gnl2, arf1, hsp90aa1.2, nat10 NAT10, gtpbp4, rab10 zgc:92757, porb POR, pi4kb, atp2b4, ddx27, mapk9, prkcdb, rab1aa si:ch73-131e21.5, , rab18b ra…	Si:ch211-11k18.4, Pantothenate kinase 4, Chromodomain helicase DNA-binding protein 4a, Cation-transporting ATPase (EC 3.6.3.-), Elongation factor G, mitochondrial (EF-Gmt) (Elongation factor G 1, mitochondrial) (mEF-G 1) (Elongation factor G1), RAB5A, member RAS oncogene family like (RAB5A, member RAS oncogene family, b), Dynein, axonemal, heavy chain 5-like (Fragment), tRNA(His) guanylyltransfer…
	GO:1901265~nucleoside phosphate binding	42	0.00177425	E7F0T8, A0A0R4IK68, F1QWV5, F1R1X4, Q08BB1, Q7ZUG4, K7DY80, F1R6R1, F1R9P0, Q6PBX2, F1Q6Q6, Q6PE18, Q29RA2, F1QLW8, A4FVK4, Q5SNQ3, Q6DRE8, A0A0R4IKX4, Q6DGK1, B8JLR8, A0A0R4IXF1, F1Q4P9, Q803D1, A0A0R4ISA3, A5WVQ0, Q6DRI5, Q6DGV5, F8W4Z6, F1RBR8, F1Q618, F1QKF2, F1QPH6, E9QE29, E7F4L5, B8JLC8, Q6DHC1, F1Q511, A0A0R4IYC4, Q6NWY2, F1Q7H6, E7FGH0, Q6P3L1	si:ch211-11k18.4, pank4, chd4a, atp13a1, gfm1 efg1 zgc:154041, rab5ab rab5al, dnah5l si:dkeyp-87a6.1, acin1a, thg1l, sar1b sara2, myo6a, pi4k2a pi4kii si:ch211-197k17.1, zgc:136908, ddx18, rab8a, nrbp1 si:dkey-12h9.7, snrnp70 snrp70, tsr1, arl1 zgc:92883, rab35b rab35, gnl2, atp2a3, arf1, hsp90aa1.2, nat10 NAT10, gtpbp4, rab10 zgc:92757, porb POR, pi4kb, si:ch1073-335m2.2, atp2b4, ddx27, mapk9, p…	Si:ch211-11k18.4, Pantothenate kinase 4, Chromodomain helicase DNA-binding protein 4a, Cation-transporting ATPase (EC 3.6.3.-), Elongation factor G, mitochondrial (EF-Gmt) (Elongation factor G 1, mitochondrial) (mEF-G 1) (Elongation factor G1), RAB5A, member RAS oncogene family like (RAB5A, member RAS oncogene family, b), Dynein, axonemal, heavy chain 5-like (Fragment), Apoptotic chromatin conden…
	GO:0000166~nucleotide binding	42	0.00177425	E7F0T8, A0A0R4IK68, F1QWV5, F1R1X4, Q08BB1, Q7ZUG4, K7DY80, F1R6R1, F1R9P0, Q6PBX2, F1Q6Q6, Q6PE18, Q29RA2, F1QLW8, A4FVK4, Q5SNQ3, Q6DRE8, A0A0R4IKX4, Q6DGK1, B8JLR8, A0A0R4IXF1, F1Q4P9, Q803D1, A0A0R4ISA3, A5WVQ0, Q6DRI5, Q6DGV5, F8W4Z6, F1RBR8, F1Q618, F1QKF2, F1QPH6, E9QE29, E7F4L5, B8JLC8, Q6DHC1, F1Q511, A0A0R4IYC4, Q6NWY2, F1Q7H6, E7FGH0, Q6P3L1	si:ch211-11k18.4, pank4, chd4a, atp13a1, gfm1 efg1 zgc:154041, rab5ab rab5al, dnah5l si:dkeyp-87a6.1, acin1a, thg1l, sar1b sara2, myo6a, pi4k2a pi4kii si:ch211-197k17.1, zgc:136908, ddx18, rab8a, nrbp1 si:dkey-12h9.7, snrnp70 snrp70, tsr1, arl1 zgc:92883, rab35b rab35, gnl2, atp2a3, arf1, hsp90aa1.2, nat10 NAT10, gtpbp4, rab10 zgc:92757, porb POR, pi4kb, si:ch1073-335m2.2, atp2b4, ddx27, mapk9, p…	Si:ch211-11k18.4, Pantothenate kinase 4, Chromodomain helicase DNA-binding protein 4a, Cation-transporting ATPase (EC 3.6.3.-), Elongation factor G, mitochondrial (EF-Gmt) (Elongation factor G 1, mitochondrial) (mEF-G 1) (Elongation factor G1), RAB5A, member RAS oncogene family like (RAB5A, member RAS oncogene family, b), Dynein, axonemal, heavy chain 5-like (Fragment), Apoptotic chromatin conden…
	GO:0036094~small molecule binding	42	0.00381785	E7F0T8, A0A0R4IK68, F1QWV5, F1R1X4, Q08BB1, Q7ZUG4, K7DY80, F1R6R1, F1R9P0, Q6PBX2, F1Q6Q6, Q6PE18, Q29RA2, F1QLW8, A4FVK4, Q5SNQ3, Q6DRE8, A0A0R4IKX4, Q6DGK1, B8JLR8, A0A0R4IXF1, F1Q4P9, Q803D1, A0A0R4ISA3, A5WVQ0, Q6DRI5, Q6DGV5, F8W4Z6, F1RBR8, F1Q618, F1QKF2, F1QPH6, E9QE29, E7F4L5, B8JLC8, Q6DHC1, F1Q511, A0A0R4IYC4, Q6NWY2, F1Q7H6, E7FGH0, Q6P3L1	si:ch211-11k18.4, pank4, chd4a, atp13a1, gfm1 efg1 zgc:154041, rab5ab rab5al, dnah5l si:dkeyp-87a6.1, acin1a, thg1l, sar1b sara2, myo6a, pi4k2a pi4kii si:ch211-197k17.1, zgc:136908, ddx18, rab8a, nrbp1 si:dkey-12h9.7, snrnp70 snrp70, tsr1, arl1 zgc:92883, rab35b rab35, gnl2, atp2a3, arf1, hsp90aa1.2, nat10 NAT10, gtpbp4, rab10 zgc:92757, porb POR, pi4kb, si:ch1073-335m2.2, atp2b4, ddx27, mapk9, p…	Si:ch211-11k18.4, Pantothenate kinase 4, Chromodomain helicase DNA-binding protein 4a, Cation-transporting ATPase (EC 3.6.3.-), Elongation factor G, mitochondrial (EF-Gmt) (Elongation factor G 1, mitochondrial) (mEF-G 1) (Elongation factor G1), RAB5A, member RAS oncogene family like (RAB5A, member RAS oncogene family, b), Dynein, axonemal, heavy chain 5-like (Fragment), Apoptotic chromatin conden…
	GO:1901363~heterocyclic compound binding	55	0.0354885	E7FFM9, Q6PE18, F1QLW8, Q7ZUE4, A4FVK4, Q5SNQ3, Q6DRE8, A0A0R4IKX4, Q6DGK1, B8JM36, B8JLR8, A0A0R4IXF1, F1Q4P9, Q6DRI5, F8W4Z6, F1RBR8, F1QEB4, F1Q618, F1QKF2, B8JLC8, E7F4L5, E9QE29, F1QPH6, F1QWP7, F1Q511, Q6NWY2, A0A0R4IQ31, F1QXI2, E7F0T8, A0A0R4IK68, F1QWV5, F1R1X4, Q08BB1, Q7ZUG4, K7DY80, F1R9P0, F1R6R1, Q6PBX2, F1Q6Q6, Q29RA2, A0A0R4IU21, X1WH87, A0A0R4IHJ1, Q803D1, Q9W7C0, A0A0R4ISA3, A5W…	si:ch211-262e15.1, pi4k2a pi4kii si:ch211-197k17.1, ddx18, prpf40a, rab8a, nrbp1 si:dkey-12h9.7, snrnp70 snrp70, tsr1, arl1 zgc:92883, mrpl16, rab35b rab35, gnl2, atp2a3, gtpbp4, porb POR, pi4kb, ssrp1a, si:ch1073-335m2.2, atp2b4, rab1aa si:ch73-131e21.5, prkcdb, mapk9, ddx27, nop2, acin1b, oxsr1b, , xrcc1, si:ch211-11k18.4, pank4, chd4a, atp13a1, gfm1 efg1 zgc:154041, rab5ab rab5al, dnah5l si:dk…	Si:ch211-262e15.1, Phosphatidylinositol 4-kinase type 2-alpha (EC 2.7.1.67) (Phosphatidylinositol 4-kinase type II-alpha), RNA helicase (EC 3.6.4.13), PRP40 pre-mRNA processing factor 40 homolog A (Yeast) (PRP40 pre-mRNA-processing factor 40 homolog A), RAB8A, member RAS oncogene family (Rab8a protein), Nuclear receptor-binding protein 1, Small nuclear ribonucleoprotein 70 (U1) (U1 small ribonucl…
	GO:0097159~organic cyclic compound binding	55	0.0410302	E7FFM9, Q6PE18, F1QLW8, Q7ZUE4, A4FVK4, Q5SNQ3, Q6DRE8, A0A0R4IKX4, Q6DGK1, B8JM36, B8JLR8, A0A0R4IXF1, F1Q4P9, Q6DRI5, F8W4Z6, F1RBR8, F1QEB4, F1Q618, F1QKF2, B8JLC8, E7F4L5, E9QE29, F1QPH6, F1QWP7, F1Q511, Q6NWY2, A0A0R4IQ31, F1QXI2, E7F0T8, A0A0R4IK68, F1QWV5, F1R1X4, Q08BB1, Q7ZUG4, K7DY80, F1R9P0, F1R6R1, Q6PBX2, F1Q6Q6, Q29RA2, A0A0R4IU21, X1WH87, A0A0R4IHJ1, Q803D1, Q9W7C0, A0A0R4ISA3, A5W…	si:ch211-262e15.1, pi4k2a pi4kii si:ch211-197k17.1, ddx18, prpf40a, rab8a, nrbp1 si:dkey-12h9.7, snrnp70 snrp70, tsr1, arl1 zgc:92883, mrpl16, rab35b rab35, gnl2, atp2a3, gtpbp4, porb POR, pi4kb, ssrp1a, si:ch1073-335m2.2, atp2b4, rab1aa si:ch73-131e21.5, prkcdb, mapk9, ddx27, nop2, acin1b, oxsr1b, , xrcc1, si:ch211-11k18.4, pank4, chd4a, atp13a1, gfm1 efg1 zgc:154041, rab5ab rab5al, dnah5l si:dk…	Si:ch211-262e15.1, Phosphatidylinositol 4-kinase type 2-alpha (EC 2.7.1.67) (Phosphatidylinositol 4-kinase type II-alpha), RNA helicase (EC 3.6.4.13), PRP40 pre-mRNA processing factor 40 homolog A (Yeast) (PRP40 pre-mRNA-processing factor 40 homolog A), RAB8A, member RAS oncogene family (Rab8a protein), Nuclear receptor-binding protein 1, Small nuclear ribonucleoprotein 70 (U1) (U1 small ribonucl…
	GO:0007264~small GTPase mediated signal transduction	9	0.0414864	Q803D1, B8JLC8, A4FVK4, Q6DGV5, Q7ZUG4, Q6DHC1, A0A0R4IYC4, Q6DGK1, B8JLR8	arf1, rab1aa si:ch73-131e21.5, rab8a, rab10 zgc:92757, rab5ab rab5al, rab18b rab18 zgc:92523, , arl1 zgc:92883, rab35b rab35	ADP-ribosylation factor 1, RAB1A, member RAS oncogene family a, RAB8A, member RAS oncogene family (Rab8a protein), RAB10, member RAS oncogene family (Zgc:92757), RAB5A, member RAS oncogene family like (RAB5A, member RAS oncogene family, b), Ras-related protein Rab-18-B, , ADP-ribosylation factor-like 1 (Zgc:92883) (Zgc:92883 protein), RAB35, member RAS oncogene family b
	GO:0035556~intracellular signal transduction	14	0.0476657	Q803D1, E7FBZ6, Q6DGV5, Q7ZUG4, A0A0R4I9A6, F1RBR8, E7F4L5, B8JLC8, A4FVK4, A0A0R4IYC4, Q6DHC1, Q6DGK1, A0A0R4IQ31, B8JLR8	arf1, lamtor1, rab10 zgc:92757, rab5ab rab5al, myd88, pi4kb, prkcdb, rab1aa si:ch73-131e21.5, rab8a, , rab18b rab18 zgc:92523, arl1 zgc:92883, , rab35b rab35	ADP-ribosylation factor 1, Late endosomal/lysosomal adaptor, MAPK and MTOR activator 1, RAB10, member RAS oncogene family (Zgc:92757), RAB5A, member RAS oncogene family like (RAB5A, member RAS oncogene family, b), Myeloid differentiation primary response protein MyD88, Phosphatidylinositol 4-kinase beta, Protein kinase C delta type (EC 2.7.11.13) (nPKC-delta), RAB1A, member RAS oncogene family a,…
Cluster 2 (E-Score=2.04)	GO:0010033~response to organic substance	11	0.00249765	Q6ZM68, E7FBZ6, Q9W7C0, A0A0R4IR43, A4FVK4, Q6DGV5, Q6YLH9, A0A0R4I9A6, F1QN93, A0A0R4IQ31, Q6P980	entpd2a.1, lamtor1, lef1, ano1, rab8a, rab10 zgc:92757, cav1 CAV1, myd88, nrp2a, , sod2	Ectonucleoside triphosphate diphosphohydrolase 2a, tandem duplicate 1 (Fragment), Late endosomal/lysosomal adaptor, MAPK and MTOR activator 1, Lymphocyte enhancer binding factor 1 (Lymphocyte enhancer binding factor 1 Lef1) (Lymphoid enhancer-binding factor 1), Anoctamin, RAB8A, member RAS oncogene family (Rab8a protein), RAB10, member RAS oncogene family (Zgc:92757), Caveolin, Myeloid differenti…
	GO:1901701~cellular response to oxygen-containing compound	5	0.00311726	E7FBZ6, A0A0R4IR43, A4FVK4, Q6DGV5, Q6P980	lamtor1, ano1, rab8a, rab10 zgc:92757, sod2	Late endosomal/lysosomal adaptor, MAPK and MTOR activator 1, Anoctamin, RAB8A, member RAS oncogene family (Rab8a protein), RAB10, member RAS oncogene family (Zgc:92757), Superoxide dismutase (EC 1.15.1.1)
	GO:1901700~response to oxygen-containing compound	6	0.00362363	Q6ZM68, E7FBZ6, A0A0R4IR43, A4FVK4, Q6DGV5, Q6P980	entpd2a.1, lamtor1, ano1, rab8a, rab10 zgc:92757, sod2	Ectonucleoside triphosphate diphosphohydrolase 2a, tandem duplicate 1 (Fragment), Late endosomal/lysosomal adaptor, MAPK and MTOR activator 1, Anoctamin, RAB8A, member RAS oncogene family (Rab8a protein), RAB10, member RAS oncogene family (Zgc:92757), Superoxide dismutase (EC 1.15.1.1)
	GO:0070887~cellular response to chemical stimulus	10	0.0141135	E7FBZ6, Q9W7C0, A0A0R4IR43, A4FVK4, Q6P131, Q6DGV5, Q6YLH9, A0A0R4I9A6, F1QN93, Q6P980	lamtor1, lef1, ano1, rab8a, txn2 zgc:77127, rab10 zgc:92757, cav1 CAV1, myd88, nrp2a, sod2	Late endosomal/lysosomal adaptor, MAPK and MTOR activator 1, Lymphocyte enhancer binding factor 1 (Lymphocyte enhancer binding factor 1 Lef1) (Lymphoid enhancer-binding factor 1), Anoctamin, RAB8A, member RAS oncogene family (Rab8a protein), Thioredoxin 2 (Zgc:77127), RAB10, member RAS oncogene family (Zgc:92757), Caveolin, Myeloid differentiation primary response protein MyD88, Neuropilin, Super…
	GO:0071310~cellular response to organic substance	7	0.0364491	E7FBZ6, Q9W7C0, A0A0R4IR43, A4FVK4, Q6DGV5, Q6YLH9, F1QN93	lamtor1, lef1, ano1, rab8a, rab10 zgc:92757, cav1 CAV1, nrp2a	Late endosomal/lysosomal adaptor, MAPK and MTOR activator 1, Lymphocyte enhancer binding factor 1 (Lymphocyte enhancer binding factor 1 Lef1) (Lymphoid enhancer-binding factor 1), Anoctamin, RAB8A, member RAS oncogene family (Rab8a protein), RAB10, member RAS oncogene family (Zgc:92757), Caveolin, Neuropilin
	GO:0071417~cellular response to organonitrogen compound	3	0.0403882	E7FBZ6, A4FVK4, Q6DGV5	lamtor1, rab8a, rab10 zgc:92757	Late endosomal/lysosomal adaptor, MAPK and MTOR activator 1, RAB8A, member RAS oncogene family (Rab8a protein), RAB10, member RAS oncogene family (Zgc:92757)
Cluster 3 (E-Score=1.62)	GO:0033334~fin morphogenesis	4	0.0127167	Q9W7C0, D7PS91, O42182, G1K2E7	lef1, frem2a, fbln1, cdh2	Lymphocyte enhancer binding factor 1 (Lymphocyte enhancer binding factor 1 Lef1) (Lymphoid enhancer-binding factor 1), Fras1-like extracellular matrix protein 2a (Fras1-related extracellular matrix protein 2a), Fibulin-1 (FIBL-1), Cadherin-2
	GO:0035107~appendage morphogenesis	4	0.0127167	Q9W7C0, D7PS91, O42182, G1K2E7	lef1, frem2a, fbln1, cdh2	Lymphocyte enhancer binding factor 1 (Lymphocyte enhancer binding factor 1 Lef1) (Lymphoid enhancer-binding factor 1), Fras1-like extracellular matrix protein 2a (Fras1-related extracellular matrix protein 2a), Fibulin-1 (FIBL-1), Cadherin-2
	GO:0033338~medial fin development	3	0.0198905	Q9W7C0, O42182, G1K2E7	lef1, fbln1, cdh2	Lymphocyte enhancer binding factor 1 (Lymphocyte enhancer binding factor 1 Lef1) (Lymphoid enhancer-binding factor 1), Fibulin-1 (FIBL-1), Cadherin-2
	GO:0035113~embryonic appendage morphogenesis	3	0.0198905	Q9W7C0, O42182, G1K2E7	lef1, fbln1, cdh2	Lymphocyte enhancer binding factor 1 (Lymphocyte enhancer binding factor 1 Lef1) (Lymphoid enhancer-binding factor 1), Fibulin-1 (FIBL-1), Cadherin-2
	GO:0001667~ameboidal-type cell migration	6	0.0210858	Q9W7C0, A1L1V4, O42182, F1QN93, G1K2E7, F1QMY2	lef1, loxl2b si:dkeyp-32b1.1 zgc:158414, fbln1, nrp2a, cdh2, lbr	Lymphocyte enhancer binding factor 1 (Lymphocyte enhancer binding factor 1 Lef1) (Lymphoid enhancer-binding factor 1), Lysyl oxidase homolog 2B (EC 1.4.3.13) (Lysyl oxidase-like protein 2B), Fibulin-1 (FIBL-1), Neuropilin, Cadherin-2, Lamin B receptor
	GO:0048514~blood vessel morphogenesis	7	0.0334437	F1R0Q1, Q9W7C0, A1L1V4, F1QN93, F1QJQ5, F1Q6Q6, A0A0R4IER2	slc2a1b, lef1, loxl2b si:dkeyp-32b1.1 zgc:158414, nrp2a, c1galt1b, myo6a, brcc3	Solute carrier family 2 (facilitated glucose transporter), member 1b, Lymphocyte enhancer binding factor 1 (Lymphocyte enhancer binding factor 1 Lef1) (Lymphoid enhancer-binding factor 1), Lysyl oxidase homolog 2B (EC 1.4.3.13) (Lysyl oxidase-like protein 2B), Neuropilin, Glycoprotein-N-acetylgalactosamine 3-beta-galactosyltransferase 1 (EC 2.4.1.122), Myosin VIa, BRCA1/BRCA2-containing complex, …
	GO:0016477~cell migration	8	0.0475862	Q9W7C0, A1L1V4, A0A0R4I9A6, O42182, F1QN93, F1Q6Q6, G1K2E7, F1QMY2	lef1, loxl2b si:dkeyp-32b1.1 zgc:158414, myd88, fbln1, nrp2a, myo6a, cdh2, lbr	Lymphocyte enhancer binding factor 1 (Lymphocyte enhancer binding factor 1 Lef1) (Lymphoid enhancer-binding factor 1), Lysyl oxidase homolog 2B (EC 1.4.3.13) (Lysyl oxidase-like protein 2B), Myeloid differentiation primary response protein MyD88, Fibulin-1 (FIBL-1), Neuropilin, Myosin VIa, Cadherin-2, Lamin B receptor
	GO:0014031~mesenchymal cell development	4	0.0482124	Q9W7C0, A1L1V4, F1QN93, G1K2E7	lef1, loxl2b si:dkeyp-32b1.1 zgc:158414, nrp2a, cdh2	Lymphocyte enhancer binding factor 1 (Lymphocyte enhancer binding factor 1 Lef1) (Lymphoid enhancer-binding factor 1), Lysyl oxidase homolog 2B (EC 1.4.3.13) (Lysyl oxidase-like protein 2B), Neuropilin, Cadherin-2
Cluster 4 (E-Score=1.59)	GO:0019725~cellular homeostasis	8	0.0220961	F1Q4P9, F1QKF2, A0A0R4IR43, F1R1X4, Q6P131, Q6YLH9, Q803U6, Q7ZVX9	atp2a3, atp2b4, ano1, atp13a1, txn2 zgc:77127, cav1 CAV1, aqp3a aqp3, txndc9	Calcium-transporting ATPase (EC 3.6.3.8), Calcium-transporting ATPase (EC 3.6.3.8), Anoctamin, Cation-transporting ATPase (EC 3.6.3.-), Thioredoxin 2 (Zgc:77127), Caveolin, Aqp3 protein (Aquaporin 3) (Aquaporin-3a), Thioredoxin domain-containing 9 (Txndc9 protein)
	GO:0005887~integral component of plasma membrane	7	0.0239726	Q6PE18, Q6AZB9, F1Q4P9, F1QKF2, Q1RLU3, F1R1X4, Q803U6	pi4k2a pi4kii si:ch211-197k17.1, cd81b zgc:92411, atp2a3, atp2b4, upk1a, atp13a1, aqp3a aqp3	Phosphatidylinositol 4-kinase type 2-alpha (EC 2.7.1.67) (Phosphatidylinositol 4-kinase type II-alpha), Tetraspanin, Calcium-transporting ATPase (EC 3.6.3.8), Calcium-transporting ATPase (EC 3.6.3.8), Tetraspanin, Cation-transporting ATPase (EC 3.6.3.-), Aqp3 protein (Aquaporin 3) (Aquaporin-3a)
	GO:0031226~intrinsic component of plasma membrane	7	0.031213	Q6PE18, Q6AZB9, F1Q4P9, F1QKF2, Q1RLU3, F1R1X4, Q803U6	pi4k2a pi4kii si:ch211-197k17.1, cd81b zgc:92411, atp2a3, atp2b4, upk1a, atp13a1, aqp3a aqp3	Phosphatidylinositol 4-kinase type 2-alpha (EC 2.7.1.67) (Phosphatidylinositol 4-kinase type II-alpha), Tetraspanin, Calcium-transporting ATPase (EC 3.6.3.8), Calcium-transporting ATPase (EC 3.6.3.8), Tetraspanin, Cation-transporting ATPase (EC 3.6.3.-), Aqp3 protein (Aquaporin 3) (Aquaporin-3a)
